# Supplementary material for: Investigating phase separation properties of chromatin-associated proteins using gradient elution of 1,6-hexanediol
Source: BMC Genomics. 2023 Aug 28;24:493. doi: 10.1186/s12864-023-09600-1 (PMC10464338; doi:10.1186/s12864-023-09600-1)
Supplement: Supplementary file 2 — Additional file 2: Table S1. Proteins captured by CHS-MS. [file 12864_2023_9600_MOESM2_ESM.xlsx]

## Sheet: Sheet1
Table S1. Proteins captured by CHS-MS

## Sheet: Additional file 2 Table S1
GeneSymbol	uniprot	IB	2% 1,6-HD	5% 1,6-HD	10% 1,6-HD
A2ML1	A8K2U0	0	5978546	0	0
AAMDC	Q9H7C9	3.05605e+07	4.22387e+07	2.68975e+07	0
AAMP	Q13685	1.68147e+07	0	0	0
AATF	Q9NY61	2.0673e+07	0	0	0
ABCB10	Q9NRK6	5.42796e+07	0	0	0
ABCB7	O75027	3.7124e+06	0	0	0
ABCB8	Q9NUT2	8.98178e+06	0	0	0
ABCD3	P28288	1.04262e+07	0	0	0
ABCE1	P61221	3.25249e+07	0	6.50913e+06	6.56525e+06
ABCF1	Q8NE71	6.8215e+07	6.93358e+07	3.90431e+07	4.04666e+07
ABCF2	Q9UG63	1.76088e+07	0	0	6.61069e+06
ABHD16A	O95870	2.43387e+06	0	0	0
ABI1	Q8IZP0	2.09476e+07	5.46214e+07	12775811	2.63958e+07
ABL1	P00519	0	1.2917e+07	6.8733e+06	8.04746e+06
ABT1	Q9ULW3	9.60351e+06	0	0	0
ACAA1	P09110	2.01621e+06	0	0	0
ACAD9	Q9H845	3.07266e+07	0	0	0
ACADM	P11310	4.14539e+06	0	0	2.81509e+06
ACADVL	P49748	1.66045e+07	0	0	6459363
ACAT1	P24752	1.31534e+07	1.29388e+07	1.22429e+07	2.27393e+07
ACBD3	Q9H3P7	7.73995e+06	0	0	3.67739e+06
ACBD5	Q5T8D3	2.0823e+07	0	0	0
ACBD6	Q9BR61	0	0	1.23916e+06	0
ACIN1		8.4496e+07	4.57423e+08	1.23235e+08	4.0333e+08
ACLY	P53396	3.60012e+06	0	0	0
ACO2	Q99798	7.25266e+06	0	2.84478e+06	2.5e+06
ACOT13	Q9NPJ3	5.32389e+06	8.39212e+07	3.54059e+07	168276898
ACP1	P24666	5.4684e+07	3.79323e+08	2.97838e+08	4.45357e+08
ACSL3	O95573	7.26965e+06	0	0	0
ACSM3	Q53FZ2	7.43747e+06	0	0	3.93823e+06
ACTA1	P68133	3.4252e+08	0	0	0
ACTB	P60709	8.41624e+07	1.52581e+07	1.83284e+08	0
ACTG1	P63261	2.44016e+07	2.08281e+06	0	1.68316e+08
ACTL6A	O96019	0	7.95955e+06	0	2.32596e+07
ACTN1	P12814	0	0	0	7.0554e+06
ACTN4	O43707	7.94919e+06	0	0	0
ACTR1A	P61163	8.28029e+06	0	0	0
ACTR2		1.96759e+07	0	0	1.98819e+07
ACTR3	P61158	2.14052e+07	8.85905e+06	9.77018e+06	2.60662e+07
ACYP1	P07311	5.57309e+07	1.89677e+08	1.81672e+08	6.17775e+07
ACYP2	P14621	0	0	3.77224e+06	0
ADAM10	O14672	1.92622e+06	0	0	0
ADAR	P55265	1.26755e+07	1.06043e+07	1.21112e+07	2.70152e+07
ADD1	P35611	2.25767e+07	0	1.08947e+07	1.12057e+07
ADD2	P35612	1.26114e+07	8.19806e+06	5.91246e+06	8.98854e+06
ADH5	P11766	4.50243e+06	0	0	0
ADRM1	Q16186	0	3.06872e+07	1.84029e+07	2.95544e+07
ADSL	P30566	3.96301e+06	0	0	0
AFG3L2	Q9Y4W6	1.42607e+08	0	9.40179e+06	0
AGFG1	P52594	3.30922e+07	8.08732e+07	6.06596e+07	6.38879e+07
AGK	Q53H12	1.18102e+08	1.21582e+07	26740223	0
AGL	P35573	4.93582e+06	0	0	0
AGPAT5	Q9NUQ2	9.76778e+06	0	0	0
AGPS	O00116	7.09278e+06	0	0	0
AGRN	O00468	5.04401e+06	0	0	0
AHCY	P23526	1.76394e+07	0	0	0
AHNAK	Q09666	9.36473e+08	2065450603	1689694052	1714042395
AHSG	P02765	9.70786e+07	27390977	2.40577e+07	1.40417e+07
AHSP	Q9NZD4	2.40668e+07	0	0	0
AIF1	P55008	5.75564e+06	0	0	0
AIFM1	O95831	5.48344e+07	0	0	0
AIMP1	Q12904	1.09274e+07	9.5177e+06	1.33957e+07	0
AIP	O00170	0	0	0	5.9468e+06
AK1	P00568	9.01597e+06	2.53448e+07	2.74261e+07	1.32401e+07
AK2	P54819	5.36394e+07	5.13002e+07	5.37717e+07	2.21806e+07
AK3	Q9UIJ7	8.5808e+06	0	0	0
AKAP1	Q92667	3.26535e+07	0	0	0
AKAP8	O43823	3.57937e+07	4.04655e+07	2.38436e+07	4.04261e+07
AKAP8L	Q9ULX6	3.96623e+07	1.01688e+07	0	1.30277e+07
AKAP9	Q99996	7.28435e+06	0	0	0
AKR1C3	P42330	1.43291e+07	0	0	0
AKT1S1	Q96B36	21316059	0	0	0
ALB	P02768	3.75367e+08	1323552218	1746397056	2659195440
ALDH18A1	P54886	9.44405e+07	0	3.11149e+06	0
ALDH1A2	O94788	7.44343e+06	0	0	0
ALDOA	P04075	4.23233e+08	2.9129e+08	3.35878e+08	8.10906e+08
ALDOC	P09972	4.34439e+07	4.1655e+07	3.51383e+07	9.39287e+06
ALOX12B	O75342	0	1.6686e+07	9.48204e+06	7.82667e+06
ALYREF		886822480	1214421002	3.29799e+08	1061905734
AMD1	P17707	1.37533e+07	9.1908e+06	7.38469e+06	0
AMOTL1	Q8IY63	3.40072e+06	0	6.41571e+06	0
ANAPC13	Q9BS18	2.94421e+07	3.34813e+07	1.541e+07	17905359
ANAPC16	Q96DE5	1.60233e+07	2.9982e+07	6.91594e+06	2.96179e+06
ANK1		6.88844e+06	0	0	0
ANKHD1-EIF4EBP3		3.40378e+06	0	0	0
ANKRD11	Q6UB99	1.25354e+07	0	0	0
ANKRD54	Q6NXT1	9.56336e+06	0	7.8316e+06	0
ANLN	Q9NQW6	2.52561e+07	2.32848e+07	1.30001e+07	1.85507e+07
ANP32A	P39687	5.36928e+08	4.35999e+08	2.13048e+08	1.8103e+08
ANP32B	Q92688	5.28476e+08	2.08162e+08	1.89269e+08	9.52288e+07
ANP32E	Q9BTT0	5.12388e+08	1.23922e+08	1.22037e+08	0
ANXA1	P04083	1.08084e+08	3.97246e+07	3.40085e+07	2.31112e+07
ANXA11	P50995	8.71197e+06	0	0	0
ANXA2		3.2217e+08	1.43648e+08	1.33716e+08	1.68208e+08
ANXA5	P08758	7.93505e+06	0	0	0
AP1B1	Q10567	4.76653e+06	0	0	0
AP1G1	O43747	3.07357e+06	0	0	0
AP2A1	O95782	3.62932e+07	0	0	0
AP2B1	P63010	3.04594e+07	0	0	0
AP2M1	Q96CW1	2.77101e+07	0	0	0
APEH	P13798	0	0	2.30287e+06	0
APEX1	P27695	3.29412e+07	2.7206e+07	1.68651e+07	9.39401e+07
API5	Q9BZZ5	5.58536e+07	2.33159e+07	1.20269e+07	7.67333e+07
APITD1-CORT		1.5879e+07	4.02711e+07	3.52305e+07	23711032
APOA1	P02647	63306396	0	0	0
APOBEC3D	Q96AK3	0	0	0	9.87007e+06
APOD	P05090	0	3.97704e+07	1.09908e+07	1.9586e+07
APOE	P02649	3.23222e+07	0	8.70263e+06	0
APOO	Q9BUR5	1.13732e+08	0	7.74924e+06	0
APOOL	Q6UXV4	2.82506e+07	0	0	0
APTX	Q7Z2E3	3.32773e+06	0	0	0
AQR	O60306	0	0	0	5.99159e+06
ARAP1	Q96P48	2.12558e+06	0	0	0
ARCN1	P48444	8.8551e+06	0	0	8.63429e+06
ARF3	P61204	2.11679e+07	8.92263e+06	1.2915e+07	0
ARF5	P84085	5.42136e+06	0	0	0
ARFGAP1	Q8N6T3	1.68659e+06	0	3.25134e+06	0
ARFGAP2	Q8N6H7	2.31588e+07	2.20113e+07	1.16911e+07	2.37852e+07
ARG1	P05089	1.88569e+07	2.02216e+07	4.70126e+07	2.38883e+07
ARGLU1	Q9NWB6	0	3.07752e+08	1.20091e+08	2.24108e+08
ARHGDIA	P52565	1.57592e+07	14102079	1.51262e+07	0
ARHGEF1	Q92888	5.2766e+06	0	0	0
ARHGEF2	Q92974	1.77215e+07	0	6.55047e+06	0
ARID1A	O14497	7.31295e+06	1.89004e+07	7.17071e+06	2.33952e+07
ARID1B	Q8NFD5	0	0	1.0419e+06	5.49497e+06
ARID2	Q68CP9	8.3403e+06	0	0	0
ARID3A	Q99856	5.78077e+07	0	0	1.663e+07
ARID3B	Q8IVW6	1.28643e+07	0	0	0
ARIH1	Q9Y4X5	1.97839e+06	0	0	0
ARL6IP4		1.86965e+07	18076054	2.6778e+07	4.11065e+06
ARMC1	Q9NVT9	2.11651e+07	0	0	0
ARMC10	Q8N2F6	3.56701e+06	0	0	0
ARPC1B	O15143	1.78991e+07	0	6034755	1.9487e+07
ARPC2	O15144	1.57126e+07	0	0	1.302e+07
ARPC3	O15145	1.12871e+07	11304297	1.06506e+07	2.08076e+07
ARPC4-TTLL3		2.72004e+07	0	1.1677e+07	2.68376e+07
ARPC5		3.58331e+07	9.43696e+07	9.44451e+07	1.02922e+08
ARPC5L	Q9BPX5	118278692	2.59496e+08	1.42638e+08	2.00682e+08
ARPP19	P56211	9.61378e+07	242056417	128603013	1.33377e+08
ASAH1	Q13510	5.44026e+06	9.55649e+06	0	4.18336e+06
ASF1A	Q9Y294	4.23615e+07	4.94631e+06	0	8.33158e+06
ASPM	Q8IZT6	25937635	0	5.0489e+07	2.26602e+07
ASUN	Q9NVM9	0	0	0	4.20296e+06
ATAD1	Q8NBU5	1.91425e+07	0	0	0
ATAD3A		2.50472e+08	0	4.04136e+07	0
ATAD3B	Q5T9A4	4.10062e+07	1.12816e+07	0	1.14129e+07
ATF1	P18846	5.3179e+07	2.42056e+07	6.22074e+07	5.672e+07
ATF2		3.14802e+07	0	0	5.85958e+06
ATF7	P17544	1.39131e+07	1.20898e+07	6.09162e+06	5.75079e+06
ATG3	Q9NT62	3.12781e+06	0	0	0
ATN1	P54259	1.05333e+07	1.89552e+07	1.17029e+07	1.34132e+07
ATOX1	O00244	4.89792e+07	0	2.34013e+07	0
ATP13A1	Q9HD20	5.39935e+06	0	0	0
ATP1A1	P05023	8.17555e+06	0	0	0
ATP1B3	P54709	1.7988e+07	0	0	0
ATP2A2	P16615	4.52205e+07	0	0	0
ATP2A3	Q93084	0	3.99926e+06	1.32959e+06	0
ATP5A1	P25705	2143799914	8.88272e+07	2.28699e+08	6.91335e+07
ATP5B	P06576	2063543913	5.73874e+07	1.60043e+08	8.55314e+07
ATP5C1	P36542	1.05901e+08	0	2.46438e+07	0
ATP5D	P30049	11957764076	1938224548	3683911244	7.21826e+08
ATP5E	P56381	7.05723e+08	6.08917e+08	1243556575	0
ATP5F1	P24539	2.03536e+08	0	2.50336e+07	0
ATP5H	O75947	5956297993	5.43999e+08	1267248255	1.44957e+08
ATP5I	P56385	245807828	2.20092e+08	1.33315e+08	2.04022e+08
ATP5J	P18859	8118476726	8.70218e+08	1616344766	2.42036e+08
ATP5J2	P56134	1.40317e+08	0	0	0
ATP5J2-PTCD1		8.72991e+06	0	0	0
ATP5L	O75964	1.45191e+08	0	0	0
ATP5O	P48047	4.14505e+08	1.07969e+07	3.51854e+07	0
ATP5SL	Q9NW81	1.50397e+07	0	0	0
ATP6	P00846	9.63698e+07	0	0	0
ATP6AP2	O75787	2.52094e+07	0	0	0
ATP6V0A1	Q93050	2.02483e+07	0	0	0
ATP6V0D1	P61421	2.27826e+07	0	0	0
ATP6V1A	P38606	2.13646e+07	0	0	0
ATP6V1B2	P21281	2.98803e+07	0	0	0
ATP6V1E1	P36543	2.7644e+08	0	0	0
ATP6V1E2	Q96A05	0	5.77914e+06	1.24582e+07	0
ATP6V1F	Q16864	3.09363e+08	4.3969e+07	0	0
ATP6V1G1	O75348	4.47508e+08	1.66125e+08	1.62014e+08	7.11786e+07
ATP6V1H	Q9UI12	5.9351e+06	0	0	0
ATP8	P03928	2.33545e+08	0	15985844	0
ATPIF1	Q9UII2	1.45999e+08	1.44866e+08	5.72377e+07	4.50883e+07
ATXN2	Q99700	4.86833e+06	1.79136e+07	8.33691e+06	5.97492e+06
ATXN2L	Q8WWM7	3.34602e+07	1.13516e+08	9.03133e+07	4.36634e+07
ATXN7L3	Q14CW9	0	5.32491e+06	0	0
ATXN7L3B	Q96GX2	2.27445e+07	0	0	0
AUP1	Q9Y679	1.43465e+07	0	0	0
AZGP1	P25311	0	4.81855e+07	0	1.44414e+07
AZI2	Q9H6S1	3.10712e+06	0	0	0
B2M	P61769	1.51715e+08	7.34685e+07	1.09626e+08	2.84982e+07
B3GALT6	Q96L58	3.18513e+06	0	0	2.81691e+06
B3GAT3	O94766	1.26424e+07	0	0	0
BACH1	O14867	1.95729e+07	1.08849e+07	3.50977e+06	3.67957e+06
BAD	Q92934	4.05274e+07	0	1.10917e+07	0
BAG1	Q99933	1.43199e+07	0	9505497	0
BAG2	O95816	1098392960	1.50383e+08	2.67638e+08	5.73195e+07
BAG3	O95817	7.99048e+07	6.7619e+07	3.79104e+07	3.30987e+07
BAG4	O95429	1.40866e+07	1.4557e+07	5.90816e+06	1.83936e+07
BAG6	P46379	21602082	0	3001851	1.63953e+07
BAIAP2	Q9UQB8	1.47418e+07	9265182	0	0
BANF1	O75531	1453309199	9.12e+07	1.5905e+08	3.18968e+07
BANP	Q8N9N5	9.36627e+06	8.60646e+06	3589217	6.73963e+06
BBC3		7.14123e+07	0	0	0
BCAP31	P51572	2.77865e+07	0	0	0
BCAS1	O75363	0	3.54853e+06	0	2.24509e+06
BCAS2	O75934	1.1682e+08	130533770	5.16101e+07	9.73051e+07
BCCIP		3.65102e+07	0	0	0
BCKDK	O14874	1.13671e+07	0	0	0
BCL10	O95999	46848581	3.36997e+07	2.7001e+07	1.98237e+07
BCL2L1	Q07817	2.8621e+07	0	0	0
BCL2L13	Q9BXK5	1.9387e+07	0	0	0
BCL7A	Q4VC05	0	152123046	0	116162269
BCL7B	Q9BQE9	0	4.54373e+07	0	3.47571e+07
BCL7C	Q8WUZ0	5.16012e+06	76149558	3.80876e+07	5.88609e+07
BCL9	O00512	0	5.0802e+06	0	0
BCL9L	Q86UU0	1.16578e+07	0	9.06395e+06	0
BCLAF1	Q9NYF8	1.25807e+08	130825110	5.46183e+07	1.55352e+08
BCS1L	Q9Y276	9.79064e+06	0	0	0
BET1	O15155	7.26343e+06	0	0	0
BET1L	Q9NYM9	22816093	0	0	0
BICD2	Q8TD16	3.82663e+07	1.29937e+07	9.40783e+06	8.19426e+06
BID	P55957	1.57948e+08	0	0	0
BIRC5	O15392	3.73605e+07	8.25842e+06	0	0
BLM	P54132	0	8.95474e+06	0	6.01775e+06
BLMH	Q13867	3.3554e+07	3.64642e+07	3.17616e+07	1.70209e+07
BLOC1S1	P78537	2.39083e+07	0	0	1.02389e+07
BLOC1S2	Q6QNY1	9.51745e+07	118440091	5.40723e+07	3.63746e+07
BLOC1S3	Q6QNY0	5.24528e+07	4.84246e+07	2.67759e+07	2.42888e+07
BLOC1S4	Q9NUP1	2.88807e+07	10959371	1.67806e+07	1.40279e+06
BLOC1S5	Q8TDH9	1.16128e+07	2.09638e+07	2.57723e+07	3.08613e+07
BLOC1S6	Q9UL45	2.73738e+06	0	0	0
BLVRB	P30043	1.45395e+08	2.87578e+08	2.95818e+08	1.77709e+08
BMP2K	Q9NSY1	2.29592e+07	0	0	0
BNIP1	Q12981	4.96922e+06	0	0	0
BOD1L1	Q8NFC6	2.06483e+07	122186918	3.29055e+07	7.70237e+07
BOLA2B	Q9H3K6	5.3812e+07	7.70449e+07	1.18664e+08	3.28514e+07
BOLA3	Q53S33	1.40796e+08	1.07094e+08	1.07179e+08	5.33623e+07
BOP1	Q14137	8.11504e+06	7.09575e+06	4.40873e+06	3.64747e+06
BRAP	Q7Z569	3.86104e+06	3.30379e+07	1.29235e+07	2.93256e+07
BRD2	P25440	2.03774e+06	9.58879e+06	4.1459e+06	9.50644e+06
BRD3	Q15059	0	6.75882e+06	0	1.05601e+07
BRD4	O60885	1.22886e+07	6.79109e+07	1.67556e+07	9.38755e+07
BRD8		2.98259e+06	8.08407e+07	2.75756e+07	8.52157e+07
BRI3BP	Q8WY22	7.44896e+06	0	0	0
BRIX1	Q8TDN6	5.58116e+06	0	0	945729
BRK1	Q8WUW1	1.07545e+08	8.30359e+07	3.59783e+07	2.02817e+07
BSG		1.52766e+08	3.22175e+07	3.8014e+07	7.32837e+06
BSN	Q9UPA5	0	0	1.25419e+07	0
BTF3		4.22195e+08	4.56047e+08	7.57868e+07	2.29037e+08
BTF3L4	Q96K17	6.93957e+07	1.81615e+08	8.63178e+07	59776042
BTK	Q06187	1.39162e+06	0	0	0
BUB1B	O60566	0	1.46035e+06	0	0
BUB3	O43684	1.65782e+07	1.09176e+07	8.92763e+06	4.47263e+07
BUD13	Q9BRD0	0	2.0772e+07	6.83259e+06	1.36276e+07
BUD31	P41223	0	6.36218e+06	0	2.88755e+07
BYSL	Q13895	0	0	3.72742e+06	0
BZW1	Q7L1Q6	7.81649e+06	0	0	0
BZW2	Q9Y6E2	2.92636e+07	4.16726e+06	0	3.61836e+06
C11ORF58	O00193	1.12978e+08	5.446e+07	1.01075e+08	3.25015e+07
C11ORF84	Q9BUA3	0	7.25885e+06	0	7.70776e+06
C12ORF23	Q8WUH6	0	1.26775e+07	2.61976e+07	9.17587e+06
C12ORF43	Q96C57	3.15345e+07	1.75176e+07	9.81105e+06	1.19445e+07
C12ORF45	Q8N5I9	1.32216e+07	1.75534e+07	9760002	8.76669e+06
C12ORF57	Q99622	1.45957e+07	0	0	0
C12ORF73	Q69YU5	2.02138e+07	2.83023e+07	4.61818e+07	1.20168e+07
C14ORF142	Q9BXV9	1.06527e+07	0	3.58134e+06	0
C14ORF166	Q9Y224	1.22712e+07	1.53665e+07	7.12736e+06	3.84617e+07
C15ORF40	Q8WUR7	7.61567e+07	273709289	1.33301e+08	123288018
C16ORF55	Q96N06	5.33192e+06	2.26461e+06	0	0
C17ORF59	Q96GS4	0	3.9867e+06	0	0
C17ORF80	Q9BSJ5	1.53616e+07	5.81386e+06	6.12083e+06	0
C17ORF85	Q53F19	1.13883e+07	7.27278e+07	1.4625e+07	6.62733e+07
C18ORF25	Q96B23	9.47859e+06	0	0	0
C19ORF25	Q9UFG5	3.35339e+07	1.65509e+07	24104090	1.20787e+07
C19ORF43	Q9BQ61	6.90629e+07	1.58223e+08	6.77068e+07	1.24724e+08
C19ORF52	Q9BSF4	1.25805e+07	0	0	0
C19ORF66	Q9NUL5	3.26057e+06	0	0	0
C19ORF70	Q5XKP0	3.78935e+06	9.11871e+06	0	0
C1D	Q13901	0	4.43551e+07	0	28542744
C1ORF109	Q9NX04	1.65289e+07	0	0	0
C1ORF116	Q9BW04	1.12701e+07	2.71949e+07	1.88018e+07	1.31945e+07
C1ORF122	Q6ZSJ8	0	1.2824e+08	82346011	7.41119e+07
C1ORF123	Q9NWV4	2.76514e+07	5.58059e+06	0	0
C1ORF198	Q9H425	0	0	5.23745e+06	0
C1ORF27	Q5SWX8	1.61589e+06	0	0	0
C1ORF35	Q9BU76	2.26501e+07	1.22153e+07	1.02445e+07	9.75966e+06
C1ORF52	Q8N6N3	2.68138e+07	2.67268e+07	2.09883e+07	1.34244e+07
C1ORF68	Q5T750	0	1.83991e+08	0	0
C1QBP	Q07021	7499667869	3.22937e+08	6.18759e+08	3.67232e+07
C20ORF112	Q96MY1	4.15191e+07	2.19831e+07	1.26876e+07	1.30353e+07
C21ORF33	P0DPI2	8.65864e+06	2.93507e+06	6.24214e+06	0
C21ORF59	P57076	1.11066e+07	1.6861e+07	1.01598e+07	3.25729e+07
C22ORF39	Q6P5X5	2.7894e+07	2.30994e+08	0	0
C2ORF47	Q8WWC4	7.22218e+06	0	0	0
C2ORF49	Q9BVC5	0	7.8447e+07	3.6331e+07	4.05932e+07
C3ORF33	Q6P1S2	3.14911e+06	0	0	0
C4B	P0C0L5	2.71476e+06	3.12702e+07	1.75888e+07	0
C6ORF203	Q9P0P8	6.52143e+06	1.41045e+07	5.47949e+06	1.72798e+07
C6ORF57	Q5VUM1	1.83963e+07	1.19482e+07	10806761	0
C7ORF50	Q9BRJ6	1.02856e+07	0	0	0
C8ORF33	Q9H7E9	3.53278e+07	0	0	0
C9ORF142	Q9BUH6	6.88104e+07	119407571	8.02286e+07	8.96828e+07
C9ORF16	Q9BUW7	17768168	0	1.21359e+07	0
C9ORF78	Q9NZ63	1.56187e+08	5.95654e+08	3.08765e+08	3.68416e+08
CAAP1	Q9H8G2	1.19403e+07	1.45376e+07	0	8.49208e+06
CAB39	Q9Y376	1.07711e+07	0	0	0
CACTIN	Q8WUQ7	0	0	0	4.02197e+06
CACYBP	Q9HB71	8.67459e+07	9.38427e+08	8.01407e+08	9.35376e+08
CAD	P27708	1.33985e+07	3.41409e+06	0	2.85942e+06
CALB1	P05937	7.36927e+07	0	0	0
CALCOCO2	Q13137	1.33667e+07	0	2725448	0
CALM3	P0DP25	2061533211	9.15782e+08	9.26574e+08	3.87456e+08
CALML3	P27482	0	0	0	23055217
CALML5	Q9NZT1	2.8543e+07	1.17717e+08	1.16134e+08	1.77413e+08
CALR	P27797	5.89241e+08	122506611	1.3849e+08	4.30352e+07
CALU	O43852	3.31185e+08	1.88641e+08	1.0707e+08	1.46254e+07
CAND1	Q86VP6	2.3407e+07	1.14339e+07	1.02447e+07	2.69138e+07
CANX	P27824	8.73829e+07	1.34252e+07	8.50363e+06	7.30849e+06
CAPG	P40121	5.24129e+06	9.11214e+06	5.55707e+06	0
CAPNS1	P04632	8.12015e+06	0	0	0
CAPRIN1	Q14444	8.08557e+08	2.61366e+08	2.08297e+08	1.71869e+08
CAPZA1	P52907	3.70206e+07	2.71375e+07	1.92375e+07	2.76063e+07
CAPZB		3.12984e+07	3.36426e+07	2.11254e+07	4.37114e+07
CARHSP1	Q9Y2V2	4.10729e+07	1.65702e+07	2.64407e+07	0
CARS	P49589	1.30985e+07	0	4.97173e+06	0
CASC3	O15234	1.87669e+06	0	1.47586e+06	0
CASC4	Q6P4E1	8.28883e+06	0	0	0
CASC5	Q8NG31	0	0	8.10455e+06	0
CASP12	Q6UXS9	0	0	11818003228	0
CASP14	P31944	4.16128e+07	1.06926e+08	1.21062e+08	8.28192e+07
CASP5	P51878	0	0	0	4.70648e+07
CAST	P20810	9.03964e+07	2.25591e+07	1.77318e+07	3.85879e+07
CAT	P04040	2.20419e+07	3.1612e+07	2.99421e+07	2.05679e+07
CBFA2T3	O75081	1.62317e+07	0	1.19904e+07	6.07033e+06
CBFB	Q13951	8.08774e+06	2.78352e+07	1.91629e+07	2.1256e+07
CBS	P35520	5.47369e+06	0	0	0
CBX1	P83916	5.10911e+06	2.50342e+08	15788632	1.36849e+08
CBX3	Q13185	3.9151e+08	1260579845	2.0561e+08	5.2237e+08
CBX5	P45973	9.40779e+07	2.21622e+08	6.03835e+07	1.30399e+08
CC2D1A	Q6P1N0	3.3517e+06	0	0	0
CCAR1	Q8IX12	8.83346e+06	2.43898e+07	1.5274e+07	3.00807e+07
CCDC101	Q96ES7	0	0	0	3.34383e+06
CCDC115	Q96NT0	1.86085e+07	0	4.83577e+06	0
CCDC12	Q8WUD4	7.83837e+07	2.61538e+08	9.99973e+07	1.99379e+08
CCDC124	Q96CT7	1.59145e+08	5.81028e+08	1.87801e+08	2.76183e+08
CCDC174	Q6PII3	7.82283e+06	0	0	0
CCDC23	Q8N300	3.04941e+07	74556408	0	0
CCDC25	Q86WR0	0	6.21223e+07	5.63995e+07	2.61753e+07
CCDC28A		6.26772e+06	0	0	0
CCDC28B	Q9BUN5	1.62544e+07	0	0	0
CCDC41	Q9Y592	0	5.23885e+06	0	0
CCDC43	Q96MW1	3.26839e+07	6.77583e+07	4.15775e+07	5.28347e+07
CCDC47	Q96A33	5.58037e+07	1.78136e+07	0	0
CCDC50	Q8IVM0	1.64932e+08	2.56538e+08	1.50136e+08	116667492
CCDC51	Q96ER9	3.57762e+07	0	0	0
CCDC58	Q4VC31	1.45327e+08	3.4511e+07	6.56826e+07	2.39729e+07
CCDC6	Q16204	1.61843e+07	2.34465e+07	1.21531e+07	1.03334e+07
CCDC85B	Q15834	0	8.26562e+06	0	0
CCDC85C	A6NKD9	5.26854e+06	4.65237e+06	2.8114e+06	2.1067e+06
CCDC86	Q9H6F5	0	3.28797e+07	4.74838e+06	2.57634e+07
CCDC9	Q9Y3X0	8.17423e+07	1.9203e+08	5.55178e+07	1.0965e+08
CCDC90B	Q9GZT6	7.44451e+07	0	5.73521e+06	0
CCDC94	Q9BW85	0	1.78943e+07	1.10053e+07	2.98605e+07
CCDC97	Q96F63	8.97183e+06	0	0	0
CCNB1	P14635	4.96166e+06	0	0	7.73703e+06
CCNB2	O95067	0	1.25462e+07	0	1.23239e+07
CCNDBP1	O95273	1.3146e+07	0	0	0
CCNK	O75909	2.24008e+06	0	0	0
CCS	O14618	1.10984e+07	0	6.26766e+06	0
CCT2	P78371	6.82809e+07	2.21735e+07	2.35089e+07	1.45571e+07
CCT3	P49368	7.0392e+07	1.46685e+07	8.23282e+06	2.51203e+07
CCT4	P50991	6.41427e+07	1.41239e+07	1.34648e+07	2.71969e+07
CCT5	P48643	6.64212e+07	9.26412e+06	6.4566e+06	2.07593e+07
CCT6A	P40227	4.63891e+07	1.01637e+07	7.55416e+06	0
CCT7	Q99832	7.27713e+07	10919004	1.44515e+07	2.51888e+07
CCT8	P50990	7.23298e+07	2.23839e+07	1.93247e+07	5.14495e+07
CD2AP	Q9Y5K6	1.37434e+08	3.67904e+08	1.90286e+08	2.19138e+08
CD2BP2	O95400	1.3495e+08	1.65714e+08	1.02134e+08	6.54617e+07
CD3EAP	O15446	2.75385e+07	9.31468e+06	1.88444e+07	4.24609e+06
CD59	P13987	9.66644e+07	0	0	0
CD97	P48960	6.68109e+06	0	6.3013e+06	0
CDC37	Q16543	2.27459e+07	2.39765e+07	0	16123994
CDC42	P60953	2.72065e+07	0	6.71765e+06	0
CDC42EP1	Q00587	1.33756e+07	0	6.85122e+06	0
CDC42EP4	Q9H3Q1	0	1.73141e+07	1.9885e+07	1.14302e+07
CDC5L	Q99459	1.74803e+07	2.33432e+07	0	1.38815e+07
CDC73	Q6P1J9	0	0	5.25114e+06	6.47392e+06
CDCA3	Q99618	4.4239e+07	6.17132e+07	3.6942e+07	2.98751e+07
CDCA5	Q96FF9	0	2.35747e+07	2.90135e+06	1.74463e+07
CDCA8	Q53HL2	3.20635e+07	0	0	0
CDK1	P06493	4.1667e+07	0	9.41113e+06	2.37846e+07
CDK18	Q07002	0	1.81976e+07	0	0
CDK2	P24941	0	0	0	5.26657e+06
CDK5RAP2	Q96SN8	4.51328e+06	0	0	0
CDK5RAP3	Q96JB5	2.36975e+07	0	0	0
CDK7	P50613	1.82535e+06	0	0	0
CDK9	P50750	3.45874e+06	0	0	0
CDKAL1	Q5VV42	4.18038e+06	0	0	0
CDKN2AIPNL	Q96HQ2	661866	839933	0	0
CDKN2C	P42773	0	0	3.67364e+06	0
CDSN	Q15517	9.41685e+07	6.10312e+07	1.21714e+08	8.49272e+07
CDV3	Q9UKY7	5.36089e+07	5.30666e+08	1.96452e+08	140120206
CELF2		0	0	0	1.01717e+07
CENPC1	Q03188	0	2.83737e+06	0	0
CENPF	P49454	8.07689e+06	8.58019e+06	7.97471e+06	0
CEP128	Q6ZU80	4.55343e+06	0	0	0
CEP170	Q5SW79	6.64001e+07	8.41805e+06	1.1276e+07	0
CEP350	Q5VT06	2.66833e+06	0	0	0
CEP55	Q53EZ4	0	3.11308e+06	0	0
CEP63	Q96MT8	8.80114e+06	0	0	0
CEP85	Q6P2H3	1.17148e+07	5.57095e+06	0	4.42975e+06
CEPT1	Q9Y6K0	1.39803e+07	0	0	0
CERS2	Q96G23	1.6643e+07	0	0	0
CETN2	P41208	7.24106e+07	1.77763e+07	1.12226e+07	4925302
CETN3	O15182	4.86965e+07	15638148	1.33181e+07	0
CFDP1	Q9UEE9	2.11696e+07	5.76472e+07	2.89762e+07	0
CFL1	P23528	1920751921	1574440583	2097093238	796549886
CGGBP1	Q9UFW8	2.80983e+07	9.01594e+07	2.95307e+07	8.22765e+07
CHAF1A	Q13111	3.31476e+07	0	0	1.26057e+07
CHAF1B	Q13112	4.9321e+06	0	0	0
CHAMP1	Q96JM3	0	2.94962e+07	1.08877e+07	3.1141e+07
CHCHD1	Q96BP2	0	0	1.33377e+07	1.43196e+07
CHCHD2	Q9Y6H1	4.96804e+08	2.53123e+08	2.80734e+08	6.83667e+07
CHCHD3	Q9NX63	1117825750	3.05751e+08	8.33803e+08	6.16988e+07
CHCHD4	Q8N4Q1	7.53958e+08	4.38642e+07	8.46438e+07	3.67681e+06
CHCHD5	Q9BSY4	1.58549e+07	0	0	0
CHCHD6	Q9BRQ6	2.71246e+07	8.16734e+06	1.72426e+07	0
CHCHD7	Q9BUK0	0	3.34623e+07	1.40574e+07	2.32415e+07
CHD3	Q12873	0	9.41833e+07	3.29289e+06	0
CHD4	Q14839	1.13043e+07	6.47979e+06	0	1.91544e+07
CHD8	Q9HCK8	5.3935e+06	0	0	0
CHERP	Q8IWX8	2.40318e+07	1.79072e+07	1.33593e+07	33978243
CHMP1A	Q9HD42	4.58794e+08	4.40485e+08	3.339e+08	1.66962e+08
CHMP1B	Q7LBR1	4.85655e+07	3.29806e+08	2.73758e+08	205079170
CHMP2A	O43633	4.39451e+07	109496667	8.00268e+07	1.13552e+08
CHMP2B	Q9UQN3	4.81477e+07	22984958	5.77405e+07	3.08674e+07
CHMP4A	Q9BY43	4.35058e+07	4.09958e+07	4.3585e+07	3.24828e+07
CHMP4B	Q9H444	3.50833e+08	2.47537e+08	1.76691e+08	109343813
CHMP4C	Q96CF2	6.49284e+06	2.05057e+07	0	1.19147e+07
CHMP5	Q9NZZ3	8.60098e+07	5.61471e+07	100136611	6.10903e+07
CHMP6	Q96FZ7	2.16771e+07	0	0	0
CHP1	Q99653	1.25329e+08	2.73608e+07	3.51147e+07	1.03484e+07
CHRAC1	Q9NRG0	0	0	0	1.31411e+07
CHTOP	Q9Y3Y2	8.94332e+06	3.92059e+07	9.51283e+06	1.13961e+08
CHURC1	Q8WUH1	1.65729e+07	0	0	0
CIAPIN1	Q6FI81	3.41146e+07	3.23064e+07	1.87448e+07	1.45612e+07
CIB1	Q99828	2.75041e+07	0	0	0
CIRBP	Q14011	6.20445e+08	2.63098e+08	1.8091e+08	2.41177e+08
CISD1	Q9NZ45	3.82676e+08	8.21784e+06	2.77636e+07	0
CISD2	Q8N5K1	4.04899e+07	0	0	0
CIZ1	Q9ULV3	0	4.68921e+07	9.21844e+06	5.86455e+07
CKAP5	Q14008	4.36004e+07	6.95529e+06	6.65011e+06	4.0827e+07
CKB	P12277	2.98448e+07	9.53728e+06	0	5.99248e+06
CKS1B	P61024	232364941	366299972	1.68557e+08	1.85292e+08
CKS2	P33552	1.42317e+08	2.93251e+08	1.89795e+08	2.04091e+08
CLASP2	O75122	3.01373e+06	0	0	0
CLASRP	Q8N2M8	0	7.26883e+06	0	7.4472e+06
CLIC1	O00299	1.19483e+08	5.68907e+07	5.41544e+07	5.98398e+07
CLIC4	Q9Y696	3.99143e+06	0	0	0
CLINT1	Q14677	2.30674e+08	1.71151e+07	1.90933e+07	1.67358e+07
CLIP1	P30622	4.66722e+06	0	0	0
CLNS1A	P54105	2.97793e+08	8.15264e+07	9.23202e+07	3.49413e+07
CLPB	Q9H078	1.37502e+07	0	0	0
CLPTM1L	Q96KA5	5.21494e+06	0	0	0
CLPX	O76031	3.95413e+07	0	0	0
CLSPN	Q9HAW4	6.5082e+06	0	0	0
CLTA		3557691523	2.27312e+08	3.75838e+08	8.59311e+07
CLTB		1215212665	7.09369e+07	1.8075e+08	1.36517e+07
CLTC	Q00610	1.46065e+08	0	0	0
CLUH	O75153	6.88919e+06	0	0	0
CMBL	Q96DG6	1.01506e+07	0	0	0
CMC1	Q7Z7K0	2.75162e+08	1.91549e+08	0	1.04857e+08
CMC2	Q9NRP2	1.07458e+08	0	0	1.00911e+08
CMC4	P56277	9.22861e+06	0	0	0
CMPK1	P30085	7.59381e+07	5.94065e+07	5.71248e+07	1.15353e+07
CNBP		9.00209e+07	8.99139e+07	5.60428e+07	3.65604e+07
CNN1	P51911	4.31245e+06	1.26202e+07	1.52006e+07	4.55154e+06
CNN2	Q99439	6.76345e+07	1.21537e+08	1.623e+08	6.9426e+07
CNOT1	A5YKK6	2.76545e+06	0	0	0
CNOT2	Q9NZN8	3187067	0	0	0
CNPY2	Q9Y2B0	2.69026e+08	6.53466e+07	7.30569e+07	3.2989e+07
CNPY3	Q9BT09	5.51424e+07	1.64545e+08	1.00961e+08	0
CNST	Q6PJW8	8.32128e+06	0	0	0
CNTNAP4	Q9C0A0	0	2193927664	0	0
CNTROB	Q8N137	1.77582e+06	0	0	0
COA1	Q9GZY4	1.41812e+07	0	0	0
COA3	Q9Y2R0	7.2472e+07	0	0	0
COA4	Q9NYJ1	1.15861e+08	4.78205e+07	5.6433e+07	2.1557e+07
COA5	Q86WW8	0	0	5.40138e+06	4.62776e+06
COA6	Q5JTJ3	4.47232e+08	2.56494e+08	1.96735e+08	1.09257e+08
COIL	P38432	3.8523e+06	7.58433e+06	6.01497e+06	6.3973e+06
COL14A1	Q05707	8.33434e+07	1024616902	7.84917e+08	1150356005
COL1A1	P02452	0	0	0	2.52545e+07
COLGALT1	Q8NBJ5	8.98002e+06	0	0	0
COMMD8	Q9NX08	5.04942e+06	2.50532e+06	0	0
COMMD9	Q9P000	3.25809e+07	4.5377e+06	3.32639e+06	0
COMT	P21964	1.35653e+07	0	0	0
COPA	P53621	1.32373e+07	0	0	0
COPB1	P53618	8.58163e+06	0	0	0
COPB2	P35606	1.03326e+07	0	0	0
COPE	O14579	5.04494e+06	0	0	0
COPG1	Q9Y678	7.59704e+06	0	0	0
COPRS	Q9NQ92	8.9592e+06	0	0	0
COPS5	Q92905	0	0	0	2.87668e+06
COPS8	Q99627	5.01285e+06	0	0	0
COPZ1		7.9442e+06	0	0	0
CORO1A	P31146	4.59029e+06	5.54788e+06	0	0
CORO1B	Q9BR76	8.26213e+06	0	0	6.33707e+06
CORO1C	Q9ULV4	41398945	1.8775e+07	2.1657e+07	5.14508e+07
CORO7-PAM16		9.75297e+08	2.2274e+07	3.93489e+07	0
COTL1	Q14019	0	1.37314e+07	1.79204e+06	0
COX14	Q96I36	3.2221e+07	0	0	0
COX15	Q7KZN9	1.77411e+07	0	0	0
COX17	Q14061	7.51146e+07	1.56639e+07	2.57699e+07	0
COX19	Q49B96	3.16725e+07	2.06713e+07	1.97977e+07	2.00006e+07
COX2	P00403	4.09865e+08	5899109	2.90983e+07	0
COX20	Q5RI15	1.24145e+08	0	0	0
COX3	P00414	1.26787e+07	0	0	0
COX4I1	P13073	4526942726	3.5584e+07	9.60028e+07	1.86842e+07
COX5A	P20674	9146408555	2.4881e+08	1474863556	2.7459e+08
COX5B	P10606	7185378193	1234972775	1447380233	3.85591e+08
COX6B1	P14854	2526211225	2.88717e+08	3.87601e+08	9.68929e+07
COX6C	P09669	1.52058e+08	0	1.17882e+07	0
COX7A2		3.55319e+08	0	3.60902e+07	2.68532e+07
COX7A2L	O14548	4.64564e+07	5.07209e+06	1.15398e+07	0
CPA4	Q9UI42	9.02668e+06	1.33582e+07	1.99098e+07	1.40587e+07
CPD	O75976	6.14646e+06	0	0	0
CPNE7	Q9UBL6	0	0	6.37608e+06	0
CPOX	P36551	4.04402e+06	3.5093e+07	0	3.09201e+07
CPSF1	Q10570	2.6746e+06	0	0	8.52314e+06
CPSF4	O95639	0	5.05445e+06	0	1.07308e+07
CPSF6	Q16630	1.75661e+07	2.74303e+08	1.4628e+08	2.46023e+08
CPSF7	Q8N684	0	1.95717e+07	1.13868e+07	1.61752e+07
CPT1A	P50416	8.91301e+06	0	0	0
CRCP	O75575	2.07775e+07	0	0	7.98344e+06
CREB1	P16220	4.21646e+07	8.13539e+07	0	4.39899e+07
CREM	Q03060	1.55584e+07	8.85769e+06	0	0
CRIPT	Q9P021	0	5.66485e+07	22608625	3.42113e+07
CRK	P46108	0	2.6927e+07	3.14682e+07	2.31332e+07
CRKL	P46109	2.31812e+08	1.89711e+08	2.08079e+08	9.87561e+07
CRMP1	Q14194	0	1.30031e+07	3.23755e+07	0
CRYZ	Q08257	6.88288e+06	0	0	0
CS	O75390	2.5426e+07	0	4.48296e+06	9.82112e+06
CSDE1	O75534	8.3148e+06	0	0	0
CSK	P41240	2831080	0	0	0
CSNK1A1	P48729	6.27745e+06	0	0	0
CSNK1D	P48730	7.15828e+06	0	0	0
CSNK2A1	P68400	2.16593e+06	0	0	0
CSNK2B	P67870	2.83087e+07	0	0	1.43269e+07
CSPP1	Q1MSJ5	2.72196e+07	0	7.70907e+06	0
CSRP1	P21291	0	2.63869e+07	9.01966e+06	1.52405e+07
CSRP2	Q16527	0	3.54153e+06	2.09836e+06	0
CST3	P01034	0	8.84678e+06	0	0
CSTA	P01040	1.96822e+07	3.88628e+07	6.0373e+07	3.18974e+07
CSTB	P04080	2.796e+08	1.37811e+08	1.83008e+08	7.06809e+07
CSTF1	Q05048	0	0	0	5.17669e+06
CSTF2	P33240	2.6155e+08	943119420	4.46574e+08	6.2527e+08
CSTF2T	Q9H0L4	1.51885e+06	1.00223e+08	1.88562e+07	6.19978e+07
CSTF3	Q12996	1.75076e+06	0	0	1.86642e+07
CTAGE5	Q96PC5	3.44502e+06	0	0	0
CTBP1	Q13363	8.40773e+06	0	0	0
CTBP2	P56545	0	0	0	1.37805e+07
CTNNBL1	Q8WYA6	5.77429e+06	0	0	3.3942e+06
CTNND1	O60716	1.04637e+07	1.06264e+07	8.46562e+06	7.24e+06
CTSA	P10619	3.02562e+07	0	0	0
CTSB	P07858	9.7835e+07	3.69793e+07	4.84382e+07	3.56342e+07
CTSC	P53634	1.34706e+07	0	0	0
CTSD	P07339	4.63103e+06	2.0664e+07	3.51416e+07	4.8581e+07
CTSL	P07711	1.29322e+08	102297250	1.60419e+07	1.17262e+08
CTSZ	Q9UBR2	3.30936e+07	1.08958e+07	1.95341e+07	8.24538e+06
CTTN	Q14247	4.30747e+08	2.60045e+08	2.35676e+08	1.18703e+08
CUL1	Q13616	4.26554e+06	0	0	3.77113e+06
CUTA	O60888	1.91775e+08	1.2929e+08	1.26224e+08	0
CUX1		1.06933e+08	8.47503e+06	0	4.78105e+06
CWC15	Q9P013	4.73796e+07	3.6039e+08	8.16186e+07	2.29546e+08
CWC27	Q6UX04	0	3.66482e+07	1.47067e+07	2.54417e+07
CWF19L2	Q2TBE0	0	5.39512e+06	0	0
CXORF56	Q9H5V9	0	1.02895e+07	0	1.39233e+07
CYB5A	P00167	9.03257e+06	0	0	0
CYB5B	O43169	4.10732e+07	0	4.22078e+06	0
CYB5R1	Q9UHQ9	2.75986e+07	0	0	0
CYB5R3	P00387	4.42986e+07	0	0	0
CYBRD1	Q53TN4	2.16128e+07	0	0	0
CYC1	P08574	2.17579e+08	8.52522e+06	1.75115e+07	0
CYCS	P99999	299334472	2174206358	1873045313	1445420337
CYFIP1	Q7L576	3.41227e+06	0	0	3512940
DAB2	P98082	6.62096e+06	6.08097e+06	0	0
DAD1	P61803	7.53282e+07	0	0	0
DAP3	P51398	5.31221e+07	0	0	0
DARS	P14868	1.8349e+07	0	0	8.50114e+06
DARS2	Q6PI48	1.00003e+07	0	0	0
DAXX	Q9UER7	1.82146e+07	0	0	0
DAZAP1	Q96EP5	3.87051e+07	7.31281e+08	3.3082e+08	8.35788e+08
DBI	P07108	1.44853e+08	3.75122e+07	5.46761e+07	1.06667e+07
DBN1		6.86953e+07	1.54228e+07	2.37321e+07	8.86384e+06
DBNL	Q9UJU6	4.04974e+07	1.03354e+07	2.02134e+07	1.22315e+07
DBT	P11182	1.35803e+07	0	0	0
DCD	P81605	1.37501e+08	2.76475e+08	3.75228e+08	3.2707e+08
DCTN1	Q14203	1.30203e+07	0	0	0
DCTN2	Q13561	4.47064e+08	1.68199e+08	1.36596e+08	7.97263e+07
DCTN6	O00399	1.43674e+07	2.60641e+07	1.99433e+07	1.43926e+07
DCTPP1	Q9H773	4.41402e+07	2.15585e+07	4.44879e+07	0
DCUN1D1	Q96GG9	2.46718e+06	0	0	1.15087e+07
DCUN1D5	Q9BTE7	0	0	0	9.58629e+06
DCXR	Q7Z4W1	0	0	2.03259e+06	0
DDA1	Q9BW61	0	2.60918e+06	0	0
DDB1	Q16531	3.11843e+06	0	0	7.37036e+06
DDIT3	P35638	6.6278e+06	4.581e+06	0	0
DDOST	P39656	5.84844e+07	0	0	0
DDRGK1	Q96HY6	1.12338e+07	2.14915e+06	0	0
DDX1	Q92499	2.15813e+07	2.36445e+06	0	1.03318e+07
DDX17	Q92841	1.82143e+07	6.81238e+06	1.76383e+07	4.34171e+07
DDX19A	Q9NUU7	6.33364e+06	0	0	0
DDX19B	Q9UMR2	0	0	0	1.0084e+07
DDX21	Q9NR30	6.5831e+07	1.51136e+08	5.11478e+07	9.81244e+07
DDX23	Q9BUQ8	1.16536e+07	0	0	9410340
DDX39A	O00148	6.25722e+06	8.80244e+07	0	3.04615e+07
DDX39B	Q13838	2.36337e+07	0	4.89347e+07	8.08762e+07
DDX3X	O00571	3.05777e+07	4.4895e+06	4.85247e+06	1.10838e+07
DDX42	Q86XP3	5.19231e+06	4.91033e+06	2.34145e+07	3.99603e+07
DDX46	Q7L014	1.85213e+07	1.61235e+07	1.57122e+07	1.87555e+07
DDX5	P17844	6.01212e+07	1.59698e+07	1.0752e+07	5.51019e+07
DDX6	P26196	2.28121e+07	0	0	0
DECR1	Q16698	8.4619e+06	0	2.04321e+06	0
DEK	P35659	1.75981e+08	4.31281e+08	1.64746e+08	4.36248e+08
DENR	O43583	9.15397e+07	6.10651e+08	4.87987e+08	4.23856e+08
DFFA	O00273	7.31234e+07	3.66506e+07	3.29331e+07	1.36003e+07
DGCR14	Q96DF8	6.89764e+07	6.74565e+07	3.36831e+07	2.99777e+07
DHCR7	Q9UBM7	1.66931e+07	0	0	0
DHFR	P00374	5.82846e+06	0	0	0
DHRS7B	Q6IAN0	7.74508e+06	0	0	0
DHX15	O43143	1.88494e+07	3.50598e+07	0	2.15413e+07
DHX16	O60231	0	1.08101e+07	6633197	7.80618e+06
DHX30	Q7L2E3	8.99286e+07	0	0	0
DHX38	Q92620	8349516	1.80956e+07	8.671e+06	10927287
DHX9	Q08211	7.84551e+07	1.12908e+08	5.73186e+07	1.56989e+08
DIAPH1	O60610	6.84489e+06	0	0	1.62237e+07
DIMT1	Q9UNQ2	3.95031e+06	0	0	0
DIP2B	Q9P265	6.12442e+06	0	3.17259e+06	0
DIS3	Q9Y2L1	5.42383e+06	0	0	7.14276e+06
DKC1	O60832	1.82613e+07	5.02305e+07	0	0
DLAT	P10515	3.23336e+08	0	3.22607e+07	8.16195e+06
DLD	P09622	7.67881e+07	29990667	29359843	6.15436e+07
DLGAP4	Q9Y2H0	1.12025e+07	3.52588e+07	1.29499e+07	3.0947e+07
DLGAP5	Q15398	1.09509e+07	5.46497e+07	0	3.22179e+07
DLST	P36957	6.60968e+07	9.19901e+06	4.3426e+06	9.42134e+06
DMTN	Q08495	6.39128e+07	6.44922e+07	7.43856e+07	4.35594e+07
DNAH5	Q8TE73	1.66374e+07	1.3907e+07	0	0
DNAJA1	P31689	9.25645e+06	0	0	6.68037e+06
DNAJA2	O60884	8.76754e+06	1.03174e+07	9.43214e+06	1.97824e+07
DNAJA3	Q96EY1	6.32942e+07	0	0	0
DNAJB1	P25685	7.75881e+06	3.6228e+07	1.80495e+07	6.279e+07
DNAJB11	Q9UBS4	2.64724e+07	5.49779e+07	2.49929e+07	4.66304e+07
DNAJB12	Q9NXW2	1.67526e+07	0	0	0
DNAJC1	Q96KC8	1.21872e+07	1.12046e+07	7.48577e+06	5.84199e+06
DNAJC11	Q9NVH1	1.24113e+08	0	0	0
DNAJC12	Q9UKB3	2.04513e+07	1.16978e+07	0	0
DNAJC17	Q9NVM6	11856006	1.38075e+07	31508375	6.53001e+07
DNAJC19	Q96DA6	1.3757e+08	0	2.03363e+07	0
DNAJC2	Q99543	1.18052e+07	1.5519e+07	1.17662e+07	2.13289e+07
DNAJC21	Q5F1R6	0	5.66586e+06	0	0
DNAJC6	O75061	6.13121e+06	0	0	0
DNAJC7	Q99615	0	0	0	5057317
DNAJC8	O75937	2.45571e+08	1699850207	3.67132e+08	7.23437e+08
DNAJC9	Q8WXX5	4.25356e+08	4.93985e+08	3.60304e+08	3.88925e+08
DNM2	P50570	3.5879e+07	0	0	1.24861e+07
DNMT1		2.32662e+07	2.41745e+07	1.18444e+07	3.11902e+07
DNTTIP2	Q5QJE6	1.49885e+06	9.87469e+06	2.40806e+06	5.90192e+06
DOHH	Q9BU89	1.42859e+07	0	0	0
DPF2	Q92785	3.00307e+07	2.19499e+08	4.11381e+07	2.40072e+08
DPM3	Q9P2X0	6.08686e+06	0	0	0
DPY30	Q9C005	1.30132e+06	8.39646e+08	368864783	5.76054e+08
DR1	Q01658	8.09461e+08	5.21061e+08	3.73905e+08	2.72136e+08
DRAP1	Q14919	2.81468e+08	1.53224e+08	1.29073e+08	6.64857e+07
DRG1	Q9Y295	1.64217e+07	0	0	0
DSC1		7.42095e+07	1.01954e+08	1.41193e+08	1.04227e+08
DSC3		0	1.73854e+07	2.27721e+07	2.06157e+07
DSG1	Q02413	9.75026e+07	1.13318e+08	1.37678e+08	9.89064e+07
DSN1	Q9H410	0	8.89444e+06	0	4.30445e+06
DSP	P15924	8.78711e+07	1.60039e+08	1.93375e+08	1.72096e+08
DSTN	P60981	5.29585e+06	6.26039e+07	2.08474e+07	1.23206e+07
DTD1	Q8TEA8	0	3.68161e+06	0	0
DTNBP1	Q96EV8	2.91297e+07	2.7962e+07	1.4445e+07	7.68442e+06
DUSP3	P51452	0	0	0	6.48498e+06
DUT		2.54221e+08	9.89881e+07	2.1752e+07	7.50917e+06
DYNC1H1	Q14204	2.85075e+07	1.64218e+06	0	1.47147e+07
DYNC1I2	Q13409	2.48783e+07	1.95789e+07	1.38313e+07	2.4612e+07
DYNC1LI1	Q9Y6G9	2.8952e+07	6.43438e+07	3.59512e+07	4.23605e+07
DYNC1LI2	O43237	0	0	4.46391e+06	0
DYNLL2	Q96FJ2	0	2.70291e+07	1.56598e+07	4.91579e+07
DYNLRB1	Q9NP97	7.14146e+08	4.91708e+08	1.96589e+08	2.15714e+08
DYNLT1	P63172	3.38439e+06	0	0	0
E2F3	O00716	0	8.05305e+06	0	0
E2F4	Q16254	2.99761e+07	1.84046e+07	1.40801e+07	1.621e+07
E4F1	Q66K89	1.12212e+07	0	0	0
EAF1	Q96JC9	1.41113e+07	1.32092e+07	6.43491e+06	0
EAPP	Q56P03	0	3.80022e+06	0	0
EBNA1BP2	Q99848	8.17847e+07	1.5434e+07	9.24324e+06	2.01157e+07
EBP	Q15125	4.59455e+07	0	0	0
ECH1	Q13011	1.68808e+07	0	0	0
ECHS1	P30084	1.4619e+07	1.31388e+07	1.87358e+07	3.25371e+06
ECI2	O75521	1.53839e+07	0	0	0
ECM1	Q16610	5.82398e+06	1.64802e+07	1.42957e+07	1.38243e+07
ECSIT	Q9BQ95	5.22741e+06	0	0	0
EDC3	Q96F86	7.05832e+06	0	0	0
EDC4	Q6P2E9	3.71888e+07	0	0	0
EDF1	O60869	5.07455e+08	2438258370	1327115152	1519545042
EEA1	Q15075	6.95051e+06	1.34665e+07	9.69127e+06	4.92255e+06
EEF1A1	P68104	1132854846	2613723971	2008785917	2.53688e+08
EEF1A2	Q05639	1.0482e+07	0	0	1.28467e+07
EEF1B2	P24534	12268042950	5355282899	6277656748	2474154420
EEF1D		5988131762	4.22018e+09	6.41384e+09	2.01403e+09
EEF1G	P26641	3.98527e+08	6.02266e+07	1.26344e+08	1.21637e+08
EEF2	P13639	1.41566e+08	3.17101e+07	3.97872e+07	5.95831e+07
EFHD2	Q96C19	3.79168e+07	5.62568e+07	4.43694e+07	3.71457e+07
EFTUD2	Q15029	1.69826e+07	3.83644e+06	0	2.79549e+07
EGLN1	Q9GZT9	0	0	0	4.98673e+06
EHD1	Q9H4M9	1.98499e+07	0	0	0
EHD4	Q9H223	7.27322e+06	0	0	0
EHMT1	Q9H9B1	8844223	1.671e+07	6.68703e+06	1.579e+07
EIF1	P41567	4.70112e+08	6.06176e+08	305614442	6.8176e+08
EIF1AD	Q8N9N8	3.83801e+07	1.30819e+07	1.70431e+07	0
EIF1B	O60739	3.87508e+07	3.25478e+08	1.05977e+08	0
EIF2B2	P49770	1.04031e+07	0	0	0
EIF2B4	Q9UI10	4.91294e+06	0	0	0
EIF2S1	P05198	4.32553e+07	6.33419e+06	6.24662e+06	1.78677e+07
EIF2S2	P20042	2.39195e+08	6.29626e+07	4.06033e+07	6.93752e+07
EIF2S3	P41091	4.9357e+07	1.29513e+07	1.15274e+07	1.72749e+07
EIF3A	Q14152	7.05628e+06	3.06522e+07	4.44256e+06	1.52756e+07
EIF3B	P55884	1.2109e+07	0	0	0
EIF3CL	B5ME19	4.06977e+07	0	1.19424e+07	1.31366e+07
EIF3D	O15371	1.02867e+07	0	0	0
EIF3F	O00303	1.25309e+07	0	0	0
EIF3G	O75821	2.84262e+07	4.51098e+07	2.63099e+07	2.69183e+07
EIF3I	Q13347	1.67531e+07	0	0	0
EIF3J	O75822	2.56009e+08	3.76554e+08	2.34624e+08	2.16386e+08
EIF3L	Q9Y262	3.8191e+06	0	0	0
EIF4A1	P60842	8.41256e+07	1.59469e+07	3.0594e+07	5.03469e+07
EIF4A3	P38919	1.23403e+07	9.76228e+06	7.82148e+06	7.49429e+07
EIF4B	P23588	3.12688e+08	361171869	160178472	1.81834e+08
EIF4E	P06730	0	2.60989e+07	2.10063e+07	3.96577e+07
EIF4EBP2	Q13542	41732034	2.14205e+07	3.21589e+07	16192936
EIF4G1	Q04637	2.77172e+07	0	0	0
EIF4H	Q15056	5.39342e+08	8.00929e+08	4.6777e+08	4.36477e+08
EIF5	P55010	3.67196e+08	1.26744e+08	9.34248e+07	8.3855e+07
EIF5A	P63241	6.64057e+08	5702268110	4828657010	3157187446
EIF5A2	Q9GZV4	5.40184e+07	7.68177e+07	6.05363e+07	2.43408e+07
EIF5B	O60841	1.4023e+08	9.20477e+07	3.50052e+07	6.92502e+07
EIF6	P56537	3.00185e+08	3.51468e+07	1.39442e+07	3.09471e+07
ELAVL1	Q15717	3.16036e+07	6.6983e+07	3.60384e+07	2.53459e+08
ELF1	P32519	5.10235e+07	4.24387e+07	2.09606e+07	3.74393e+07
ELF2		4.65968e+06	0	0	0
ELOF1	P60002	6.36827e+06	1.0258e+07	0	0
ELOVL1	Q9BW60	4.28474e+06	0	0	0
EMC1	Q8N766	1.76883e+07	0	0	0
EMC10	Q5UCC4	2.89891e+07	0	0	0
EMC2	Q15006	1.29771e+07	0	0	0
EMC3	Q9P0I2	1.69359e+07	0	0	0
EMC4	Q5J8M3	1.26873e+07	0	0	0
EMC6	Q9BV81	24934359	0	0	0
EMC7	Q9NPA0	1.70702e+07	0	0	0
EMD	P50402	3.13236e+08	7.98267e+07	6.55182e+07	5.09803e+07
EML3	Q32P44	2.98555e+06	0	0	0
EML4	Q9HC35	0	3.64487e+06	0	0
EMP3	P54852	1.12644e+07	0	0	0
EMR2	Q9UHX3	1.4763e+07	0	0	0
ENDOD1	O94919	2.36574e+06	0	0	0
ENDOG	Q14249	1.20543e+07	0	0	0
ENO1	P06733	2.86779e+08	6.92334e+07	8.87945e+07	1.2432e+08
ENSA	O43768	7.62525e+08	543554072	1.24435e+08	0
ENY2	Q9NPA8	1.145e+08	1.23628e+07	0	6.97181e+07
EPB41	P11171	5.40572e+07	1.93821e+07	2.175e+07	1.0055e+07
EPB41L2	O43491	9.86542e+06	0	2.20458e+06	0
EPN1	Q9Y6I3	4.30284e+07	0	1.65819e+06	0
EPPK1	P58107	1.12766e+07	0	0	0
EPRS	P07814	7.7122e+06	3.19503e+06	1.40813e+06	3.3558e+06
EPS15	P42566	7.36011e+06	0	0	0
EPS15L1	Q9UBC2	1.16407e+07	0	0	8.33933e+06
EPT1	Q9C0D9	5.44909e+06	0	0	0
ERC1	Q8IUD2	0	2.74466e+07	1.519e+07	3.66389e+07
ERCC6L	Q2NKX8	1.488e+07	0	0	0
ERH	P84090	1543762674	1947659513	8.47941e+08	1932199913
ERLIN2	O94905	2.98233e+07	0	0	0
ERMP1	Q7Z2K6	4.24715e+06	0	0	0
ERP29	P30040	3.04627e+08	760392797	5.80521e+08	5.19747e+08
ERP44	Q9BS26	3.098e+07	0	1.23446e+07	0
ESYT1	Q9BSJ8	5.72504e+06	0	0	0
ETF1	P62495	2.68178e+07	3.99211e+06	7.58543e+06	1.44391e+07
ETFA	P13804	1.92531e+07	2.73676e+07	1.3549e+07	1.94578e+07
ETFB	P38117	2.59599e+07	8.086e+06	9.51391e+06	1.04574e+07
EWSR1	Q01844	2.06504e+08	254308205	7.51424e+07	344595670
EXOSC10	Q01780	0	7.11107e+06	3.63547e+06	4.71809e+06
EXOSC3	Q9NQT5	1.06344e+07	0	0	0
EXOSC4	Q9NPD3	2.18298e+06	0	0	0
EXOSC7	Q15024	7231506	4.7887e+06	0	0
EXOSC8	Q96B26	0	8115621	0	8.10863e+06
EXOSC9	Q06265	0	0	0	1.16358e+07
EZR	P15311	6.06701e+07	8.18315e+07	2.56309e+07	6.51791e+07
F2	P00734	1.91665e+07	1.66018e+07	7.90645e+06	5.01997e+06
F5	P12259	4.98253e+07	4.18787e+07	2.26865e+07	2.13858e+07
F9	P00740	1.43523e+07	0	0	0
FABP5	Q01469	3.75329e+07	7.43944e+07	1.02448e+08	141072000
FADD	Q13158	8.85423e+06	0	8549539	0
FAF2	Q96CS3	2.79511e+07	0	0	0
FAHD1	Q6P587	0	0	0	6.86978e+06
FAM101B	Q8N5W9	0	1.12893e+07	0	6.20012e+06
FAM103A1	Q9BTL3	2.31889e+07	6.23024e+07	2.70528e+07	3.17893e+07
FAM117A	Q9C073	1.39454e+07	3.46583e+06	3.2104e+06	0
FAM133A	Q8N9E0	4.21496e+07	2.0479e+07	1.6858e+07	0
FAM136A	Q96C01	2.0196e+08	2.18323e+08	2.25587e+08	1.49025e+08
FAM162A	Q96A26	1.33555e+08	0	2.64277e+07	0
FAM168B	A1KXE4	0	5.08575e+06	5.42344e+06	1.8807e+06
FAM192A	Q9GZU8	3.74108e+07	1.9862e+07	1.58595e+07	14716216
FAM195A	Q9BUT9	0	7.81451e+06	0	0
FAM195B	C9JLW8	4.14053e+07	3.03117e+07	1.69141e+07	1.41535e+07
FAM207A	Q9NSI2	2.33089e+07	0	0	0
FAM210B	Q96KR6	1.22885e+07	0	534210	0
FAM21A	Q641Q2	1.95211e+07	1.65719e+06	3.41322e+06	0
FAM21B		5.21387e+06	0	0	0
FAM222B	Q8WU58	0	3.07986e+06	0	0
FAM32A	Q9Y421	0	3.33037e+07	0	1.91292e+07
FAM3C	Q92520	1.28135e+07	0	0	0
FAM50A	Q14320	1.32083e+08	1.81949e+08	1.09264e+08	9.99871e+07
FAM83A	Q86UY5	7.22233e+06	0	0	0
FAM98B	Q52LJ0	2.19543e+06	8.73566e+06	0	2.11864e+07
FAR1	Q8WVX9	5.39183e+06	0	0	0
FARSA	Q9Y285	3.02379e+07	0	0	5.56056e+06
FARSB	Q9NSD9	1.60963e+07	0	0	0
FASN	P49327	5.71948e+06	0	0	0
FASTKD2	Q9NYY8	1.68617e+07	0	0	0
FAU		4.41328e+08	625275145	6.00049e+08	353627091
FBL	P22087	1.78896e+07	0	0	4.95528e+06
FCGR2C		2.57371e+07	0	0	0
FCHO2	Q0JRZ9	343262914	0	0	0
FDX1	P10109	1.89494e+07	0	1.36281e+07	0
FDXR		7431882	0	6.46165e+06	1.26656e+07
FECH	P22830	1.04484e+07	0	0	3.27551e+06
FEN1	P39748	4.97936e+07	2.69338e+07	1.03681e+07	9.81218e+07
FERMT3	Q86UX7	2.79069e+07	9.32791e+06	1.2538e+07	3.24169e+07
FGFR1OP	O95684	6.4157e+07	6.61845e+06	1.78798e+07	2.07452e+06
FGFR1OP2	Q9NVK5	3.00915e+07	0	0	0
FH	P07954	9.87029e+06	0	0	0
FHL2	Q14192	0	1.37084e+07	5.76351e+06	1.53329e+07
FHL3	Q13643	2.1315e+08	1.37953e+08	121002997	6.40689e+07
FIP1L1	Q6UN15	104398340	3.84532e+08	1.34231e+08	2.34722e+08
FKBP1A	P62942	3.18055e+08	1.51595e+08	1.87497e+08	8.75456e+07
FKBP2	P26885	5.74922e+07	404894772	3.0681e+08	2.35896e+08
FKBP3	Q00688	2.65222e+08	3.79533e+08	2.84466e+08	1.75562e+08
FKBP4	Q02790	2.61995e+06	0	0	6.28079e+06
FKBP5	Q13451	0	0	0	6.83411e+06
FKBP8	Q14318	2.46144e+07	0	0	0
FLG	P20930	2.40746e+07	0	0	0
FLG2	Q5D862	1.08092e+08	1.72658e+08	1.65934e+08	1.21341e+08
FLII	Q13045	4.13278e+06	0	0	0
FLNA	P21333	5.81645e+07	2.23516e+07	1.58541e+07	5.37026e+07
FLNC	Q14315	3.84238e+07	1.50473e+07	1.48659e+07	4.81819e+07
FLOT1	O75955	5.58477e+07	0	5.58296e+06	6.58748e+06
FLOT2	Q14254	5.4848e+07	0	5.35552e+06	0
FLYWCH2	Q96CP2	3.07441e+07	8.07832e+07	3.4976e+07	3.2687e+07
FN1	P02751	6.00259e+06	1.51224e+07	1.0857e+07	1.97468e+07
FNBP1L	Q5T0N5	0	9.20716e+06	7.88375e+06	6.01239e+06
FNBP4	Q8N3X1	9.12612e+06	3.45686e+07	1.11324e+07	1.909e+07
FOPNL	Q96NB1	1.09647e+07	0	0	0
FOXJ2	Q9P0K8	1.64508e+07	7.69668e+06	0	4.67071e+06
FOXJ3	Q9UPW0	6.96915e+07	51236839	3.27717e+07	3.4318e+07
FOXK1	P85037	1.7247e+07	0	0	1.46651e+07
FOXK2	Q01167	0	0	0	9.15044e+06
FOXO1	Q12778	9.25624e+06	0	0	0
FOXO3	O43524	3.71902e+07	1.52244e+07	2.80924e+06	6.64331e+06
FOXO4	P98177	1.52115e+07	0	0	0
FSCN1	Q16658	1.24889e+07	0	2.36026e+06	7.03409e+06
FTH1	P02794	5.40199e+07	9.27875e+06	1.04044e+07	0
FUBP1	Q96AE4	9.52021e+08	3823203844	1433180134	2998780538
FUBP3	Q96I24	1.5854e+08	8.84933e+08	2.78923e+08	6.92681e+08
FUNDC2	Q9BWH2	7.67049e+07	0	0	0
FUS	P35637	9.07165e+08	9.54146e+08	3.75941e+08	1182005787
FXN	Q16595	3.09377e+07	6.04709e+06	8.2407e+06	0
FXR1	P51114	1.38652e+07	0	0	0
FXR2	P51116	4.45298e+06	0	0	0
FYB	O15117	0	3.87746e+07	2.07508e+07	1.73106e+07
FYTTD1	Q96QD9	0	0	0	4.61388e+06
G3BP1	Q13283	1.63348e+08	8.46181e+07	5.33213e+07	4.85391e+07
G3BP2	Q9UN86	3.91456e+07	0	1.4186e+07	0
G6PD		9.02351e+06	0	0	2.56809e+06
GABARAPL2	P60520	1.74389e+07	1.39938e+08	9.51085e+07	1.56251e+08
GABPA	Q06546	1.86044e+07	1.15385e+07	7.49054e+06	1.69498e+07
GABPB1		2.48653e+07	6.09216e+07	1.06113e+07	9366774
GABPB2	Q8TAK5	0	1.15704e+07	0	5.12925e+06
GADD45GIP1	Q8TAE8	4.27219e+08	5.43681e+07	5.68384e+07	1.57247e+07
GAGE2B	Q6NT46	2.03235e+07	0	5.82127e+06	0
GALNT2	Q10471	3.6914e+07	0	0	0
GANAB	Q14697	5.51771e+06	0	0	0
GAPDH	P04406	4.52054e+08	1.49169e+08	1.71394e+08	1.66643e+08
GAR1	Q9NY12	4.14535e+07	0	0	1.16579e+07
GART	P22102	1.07756e+07	0	0	9.04066e+06
GATA1	P15976	65778437	1.40266e+07	0	1.37186e+07
GATAD2A	Q86YP4	1.39885e+07	2.42223e+07	9.67369e+06	5.73397e+07
GATAD2B	Q8WXI9	1.18071e+07	2.03195e+07	0	4.52212e+07
GATC	O43716	1.11293e+07	0	0	0
GCFC2	P16383	0	7.92102e+06	0	0
GCLM	P48507	3.03206e+06	0	0	0
GCN1L1	Q92616	8.21003e+06	0	0	0
GCSH	P23434	0	4.4166e+07	4.5344e+07	0
GDI2	P50395	4.05859e+07	0	5.9698e+06	2.22684e+07
GEMIN5	Q8TEQ6	8.49421e+06	0	0	0
GEMIN6	Q8WXD5	1.21455e+07	0	8.51984e+06	0
GFI1B	Q5VTD9	7.49834e+06	0	0	0
GFM1	Q96RP9	3678416	0	0	0
GFPT1	Q06210	5.70025e+06	0	0	0
GGCT	O75223	1.65158e+07	2.97719e+07	2.84672e+07	3.4026e+07
GGH	Q92820	0	0	1.17278e+07	0
GHITM	Q9H3K2	5.80291e+07	0	0	0
GID8	Q9NWU2	4.02487e+07	1.81802e+07	1.14834e+07	8.57513e+06
GIGYF2	Q6Y7W6	4.79609e+06	6.63945e+06	8.13905e+06	4.95856e+06
GINS3	Q9BRX5	9.83885e+06	0	0	0
GLG1	Q92896	4.10429e+07	0	0	0
GLIPR2	Q9H4G4	7.46254e+07	0	0	2506335
GLO1	Q04760	3.89978e+07	2.35348e+07	3.22895e+07	1.62491e+07
GLRX2	Q9NS18	0	0	2.66461e+06	0
GLRX3	O76003	1.53133e+07	0	0	0
GLRX5	Q86SX6	1.28313e+08	2.1252e+07	2.2786e+07	1.22262e+07
GLTSCR1	Q9NZM4	0	0	0	4.56289e+06
GLUD1	P00367	1.10232e+07	0	0	0
GM2A	P17900	7.86688e+06	0	1.31383e+07	0
GMEB1	Q9Y692	13563853	1.00797e+07	0	0
GMFB	P60983	3.56178e+07	0	0	0
GMFG	O60234	0	0	1.57168e+07	0
GMNN	O75496	1.29947e+08	1.92061e+08	9.53054e+07	5.90578e+07
GMPS	P49915	1.46604e+07	0	6.72012e+06	1.88559e+06
GNAI2	P04899	8.84185e+06	0	0	0
GNAS		7.31417e+06	0	0	0
GNB2L1	P63244	8.15649e+07	1.38246e+07	9.50739e+06	5.37984e+07
GNB4	Q9HAV0	1.00292e+07	0	0	0
GNG10	P50151	19803464	0	0	0
GNG5	P63218	2.15926e+07	0	0	0
GNPNAT1	Q96EK6	0	0	1.74708e+06	3.51812e+06
GNPTAB	Q3T906	2.13553e+06	0	0	0
GNS	P15586	1.39292e+07	0	0	0
GOLGA2	Q08379	1.17759e+08	1.36148e+07	1.81517e+07	5.64136e+06
GOLGA3	Q08378	1.64212e+07	124301655	3.13828e+07	2.46613e+07
GOLGA5	Q8TBA6	3.6156e+06	0	0	0
GOLGB1	Q14789	3.63086e+06	0	0	0
GOLIM4	O00461	4.36636e+07	0	1.07508e+07	0
GOLT1B	Q9Y3E0	3.03024e+06	0	0	0
GORAB	Q5T7V8	0	1.10648e+07	0	6.32284e+06
GORASP2	Q9H8Y8	4.59746e+07	0	0	0
GOSR1	O95249	6.99026e+07	0	6.18607e+06	0
GOSR2	O14653	6.96063e+07	0	0	0
GOT1	P17174	0	0	0	2.36238e+06
GP1BB	P13224	7.60442e+06	0	0	0
GPANK1	O95872	0	0	0	4.72012e+06
GPATCH11	Q8N954	2.09953e+07	3.53612e+07	6.74958e+06	1.27742e+07
GPATCH4		1.79559e+07	0	0	0
GPATCH8	Q9UKJ3	3.17155e+06	0	0	0
GPI	P06744	1.10477e+07	0	0	0
GPKOW	Q92917	1.19404e+07	101712035	6.66036e+07	8.04747e+07
GPRIN1	Q7Z2K8	2.56125e+06	0	0	0
GPS1	Q13098	1.52876e+06	0	0	0
GRB2	P62993	6.58586e+07	1.92604e+08	167481067	2.27748e+08
GRIPAP1	Q4V328	3.42018e+07	3.85864e+07	1.9491e+07	2.00869e+07
GRN	P28799	3.97054e+07	4.3357e+07	2.17383e+07	4.01384e+07
GRPEL1	Q9HAV7	1.14862e+08	8.19512e+07	6.25779e+07	2.53067e+07
GRSF1	Q12849	7.11806e+08	2.16843e+07	1.0977e+08	1.40469e+07
GRWD1	Q9BQ67	1.7809e+07	0	0	0
GSDMA	Q96QA5	1.32785e+07	3.03186e+07	2.32587e+07	1.54685e+07
GSE1	Q14687	0	0	1.59109e+06	7.51634e+06
GSPT1	P15170	2.2455e+07	1.06595e+08	9.28162e+07	9.61361e+07
GSTK1		5.55637e+06	0	1.76712e+07	2.17481e+07
GSTO1	P78417	1.46845e+07	0	0	0
GSTP1	P09211	2.87366e+07	0	1.02749e+07	8.47003e+06
GTF2A1	P52655	2.31672e+07	48687282	1.54551e+08	1.52004e+08
GTF2B	Q00403	2.22123e+06	0	0	0
GTF2E1	P29083	9.72252e+06	0	0	0
GTF2E2	P29084	4.35911e+07	0	0	0
GTF2F1	P35269	2.03094e+08	1.09462e+08	2.94381e+07	9.3461e+07
GTF2F2	P13984	9.84091e+07	6.01425e+07	3.46449e+07	6.10559e+07
GTF2H5	Q6ZYL4	2.62078e+07	1.34851e+07	0	0
GTF2I	P78347	6.24172e+07	1.48969e+07	7.03585e+06	2.32536e+07
GTPBP10	A4D1E9	4.35258e+06	0	0	0
GTPBP4	Q9BZE4	5.47889e+06	0	0	0
GTSF1	Q8WW33	4.20032e+08	3.20934e+08	1.7093e+08	1.09894e+08
GYG1	P46976	2.88325e+07	0	0	0
H1FX	Q92522	3.33016e+07	1.94792e+07	1.11163e+07	2.06073e+07
H2AFY	O75367	4689509	0	0	0
H2AFZ	P0C0S5	67364998	37500831	0	1.37132e+08
HADH	Q16836	2.12405e+07	0	0	1.44648e+07
HADHA	P40939	9.78158e+07	0	6.03735e+06	0
HADHB	P55084	7.48919e+07	4161784	7.40604e+06	0
HAGH	Q16775	0	1.98998e+06	2.48693e+07	8.47122e+06
HAL	P42357	0	1.6551e+07	7.91291e+06	7.27701e+06
HARS	P12081	38460987	0	6.4682e+06	9.00324e+06
HAUS1	Q96CS2	3.24897e+07	2.10409e+07	0	0
HAUS7	Q99871	2.16989e+07	2.69615e+06	0	0
HAUS8	Q9BT25	0	2.48992e+07	1.4501e+07	1.71067e+07
HAX1	O00165	1.74459e+08	0	0	0
HBA1	P69905	2.15558e+08	6.43693e+07	5.86665e+07	2.63988e+07
HBB	P68871	0	2.1862e+07	0	0
HBD	P02042	1.9694e+08	0	0	0
HBE1	P02100	5.6342e+08	1.08901e+08	110206920	5.62177e+07
HBG1	P69891	1.81582e+08	3.53123e+07	5.72095e+07	2.10741e+07
HBG2	P69892	3.41943e+08	78313536	1.03122e+08	3.08117e+07
HBS1L	Q9Y450	2.30536e+07	0	0	5531182
HBZ	P02008	3.08514e+08	1.11272e+08	7.47733e+07	7.50687e+07
HCCS	P53701	1.13931e+08	0	0	0
HCFC1	P51610	6.63291e+07	486326186	145220527	3.73661e+08
HCLS1	P14317	1.1666e+07	0	1.75862e+07	0
HDAC1	Q13547	0	0	0	1.96649e+07
HDAC2	Q92769	2.05915e+07	0	0	0
HDGF	P51858	1106191807	4280056431	1773516906	2805960971
HDGFRP2	Q7Z4V5	2.68972e+07	7.3423e+07	1.78938e+07	4.59638e+07
HDGFRP3	Q9Y3E1	1.5377e+07	1.38339e+08	5.38241e+07	1.27182e+08
HDLBP	Q00341	1.03327e+07	0	0	42929145
HEATR1	Q9H583	4.23575e+06	0	0	0
HEBP2	Q9Y5Z4	5.7334e+07	1.32847e+07	1.85236e+07	3.60221e+06
HEMGN	Q9BXL5	1.77177e+08	1650146355	5.46752e+08	1259198702
HEXB	P07686	8.9898e+06	0	0	0
HEXIM1	O94992	4.74343e+07	4.99939e+07	3.46309e+07	1.87481e+07
HGS	O14964	9.60523e+06	0	0	6.99777e+06
HHEX	Q03014	3.2039e+06	19803222	0	0
HIC2	Q96JB3	2.65396e+07	1.62131e+07	1.32702e+07	1.3014e+07
HIF1AN	Q9NWT6	0	3.89624e+07	0	0
HIGD1A	Q9Y241	1.19197e+08	0	0	0
HINT1	P49773	2.93373e+07	0	8.05853e+07	0
HIP1	O00291	8.33225e+06	0	0	0
HIRIP3	Q9BW71	1.31541e+07	5.13966e+07	920986	3.2994e+07
HIST1H1B	P16401	1.91359e+08	3.74065e+07	0	2.44814e+07
HIST1H1C	P16403	5.267e+08	3.05205e+08	1.47692e+08	2.69408e+08
HIST1H1D	P16402	4.30328e+07	0	0	0
HIST1H2BB	P33778	6.62917e+08	0	0	0
HIST1H3A	P68431	66850251	1.736e+08	1.7171e+08	1.60471e+08
HIST2H2AA4	Q6FI13	5.287e+08	6.83064e+07	0	0
HIST2H2BF	Q5QNW6	0	3.04203e+08	2.0768e+08	2.71982e+08
HIST2H4A	P62805	8.26622e+08	1.00957e+08	8.74047e+07	8.03628e+07
HK1	P19367	3.17134e+06	0	0	0
HM13	Q8TCT9	5.71498e+06	0	0	0
HMBOX1	Q6NT76	4.49147e+07	0	0	0
HMBS	P08397	1.21538e+07	0	0	3298991
HMG20A	Q9NP66	6.10031e+07	4.88579e+07	2.83324e+07	3.95671e+07
HMG20B	Q9P0W2	5.64517e+06	0	0	1.57847e+07
HMGA1		4.95439e+09	4056298049	1842812701	7.57624e+08
HMGB1	P09429	2399585194	2999478782	2129896638	2073886597
HMGB2	P26583	2932843110	5499054359	3587741751	4326308363
HMGB3	O15347	9.79261e+08	6.22367e+08	8.36578e+08	1192649584
HMGN1	P05114	1.36356e+08	6.31688e+08	1.02752e+07	2.32783e+08
HMGN5	P82970	1.01295e+07	1.34487e+08	2.35601e+07	8.55694e+07
HMMR	O75330	2.90877e+07	2.39878e+07	2.84721e+07	8.76132e+06
HMOX2	P30519	1.48911e+07	0	0	0
HMX3	A6NHT5	1.55061e+07	0	0	0
HN1	Q9UK76	3.00814e+08	1.42699e+08	1.42523e+08	6.56731e+07
HN1L	Q9H910	1205259479	1496102475	6.19321e+08	7.72014e+08
HNRNPA0	Q13151	3.26935e+08	3.34574e+08	2138525688	5695361745
HNRNPA1	P09651	3.54444e+08	7981154593	2565809454	13369369262
HNRNPA2B1	P22626	9.69241e+08	15354616737	7376763056	18734706949
HNRNPA3	P51991	2.37262e+08	6942161617	2050960299	8414588341
HNRNPAB	Q99729	7.40823e+08	8028689774	2596457765	7018864432
HNRNPC		2.50266e+08	1102412640	3.91929e+08	1835065289
HNRNPD	Q14103	9.3747e+08	11039955295	3774009839	10293285430
HNRNPDL	O14979	8.94845e+08	5089268485	1501108554	4291889057
HNRNPF	P52597	4.97369e+08	1.70573e+08	1.44682e+08	3.28296e+08
HNRNPH1	P31943	9.01295e+07	7.29653e+07	4.03426e+07	1.81911e+08
HNRNPH2	P55795	7.94349e+06	2.6172e+06	0	6.1385e+06
HNRNPH3		9.81218e+07	3.14795e+08	1.121e+08	7.46728e+08
HNRNPK	P61978	8.59623e+08	4140548087	1926412267	4486832751
HNRNPL	P14866	6.9583e+07	1.52354e+08	79317994	637278500
HNRNPM	P52272	2.12442e+08	1.2624e+08	8.12451e+07	1.38483e+08
HNRNPR		1.61659e+07	1.61957e+07	0	1.51508e+08
HNRNPU	Q00839	1.56021e+08	151889536	8.54338e+07	458010722
HNRNPUL1	Q9BUJ2	4.85942e+06	13608642	5.90651e+06	6.95751e+06
HNRNPUL2	Q1KMD3	1.32755e+07	1.16886e+07	8.98877e+06	8.53494e+07
HOMER1	Q86YM7	3.98008e+06	9.77878e+06	5.20479e+06	0
HOXB9	P17482	4.16015e+07	0	6.89132e+06	9.38678e+06
HPCA	P84074	1.10578e+07	0	4.18621e+06	0
HPRT1	P00492	2.13929e+06	0	0	0
HRNR	Q86YZ3	1.01262e+08	52216735	1.51442e+08	9.3229e+07
HS2ST1	Q7LGA3	1.1911e+07	0	0	0
HSBP1	O75506	5.64598e+07	58199991	5.42069e+07	2.52265e+07
HSD17B10	Q99714	2.72159e+07	0	0	0
HSD17B11	Q8NBQ5	5.98885e+06	0	0	0
HSD17B4		3.6023e+07	0	4.47937e+06	8.71271e+06
HSF2	Q03933	6.52137e+06	0	0	0
HSP90AA1	P07900	2.55169e+08	4.928e+07	3.73748e+07	5.37549e+07
HSP90AB1	P08238	5.70577e+08	1.30002e+08	1.17887e+08	5.833e+07
HSP90B1	P14625	8.45272e+07	2.1766e+07	1.15828e+07	1.87124e+07
HSPA14	Q0VDF9	0	0	0	2.79661e+06
HSPA1B	P0DMV9	2.52674e+08	7.45187e+07	2.95661e+07	1.51221e+08
HSPA1L	P34931	2.07513e+07	4.64514e+07	1.02749e+07	1.74537e+07
HSPA4	P34932	2.09301e+07	1.87459e+07	5.80212e+06	1.52437e+07
HSPA4L	O95757	0	0	1.19683e+07	0
HSPA5	P11021	8.62001e+08	9.56471e+08	5.61889e+08	5.48783e+08
HSPA8	P11142	4.8071e+08	9.08861e+08	5.09049e+08	1110274313
HSPA9	P38646	736127897	4.87268e+08	5.96795e+08	3.09524e+08
HSPB1	P04792	5.17419e+08	2.70049e+08	2.19823e+08	1.67963e+08
HSPBP1	Q9NZL4	6.90088e+06	0	0	0
HSPD1	P10809	2.44684e+08	357460923	3.68965e+08	1.70541e+08
HSPE1	P61604	1992959105	1305623809	1155319078	621252711
HSPG2	P98160	1.65125e+07	0	0	0
HSPH1	Q92598	4.01004e+07	1.86074e+07	1.08303e+07	5.77188e+06
HTATSF1	O43719	4.48443e+07	7.94647e+07	3.08629e+07	3.83724e+07
HTRA2	O43464	2.39638e+07	0	2.12e+07	1.60385e+07
HYOU1	Q9Y4L1	1.73903e+07	7.0315e+06	1.6703e+06	7.35455e+06
HYPK	Q9NX55	1.53443e+08	1.35879e+08	1.37895e+08	1.24751e+08
ICAM1	P05362	1.99754e+07	7.64573e+06	0	0
ICT1	Q14197	1.80373e+08	6.68419e+07	7.7248e+07	4.5783e+07
ID1	P41134	1.62297e+07	2.87806e+07	2.33442e+07	1.69776e+07
IDH1	O75874	0	1.61783e+07	1.38789e+07	1.30566e+07
IDH2	P48735	3.11465e+06	0	0	0
IER3IP1	Q9Y5U9	1.70027e+07	0	0	0
IFT74	Q96LB3	5.10842e+06	8.97271e+06	7.19258e+06	4288560
IGBP1	P78318	3.16036e+06	9.06727e+06	6.05691e+06	6.78881e+06
IGF2BP1	Q9NZI8	2.75802e+07	0	8.97011e+06	2.90149e+07
IGF2BP2	Q9Y6M1	2.79861e+06	1.94558e+07	0	0
IGF2BP3	O00425	1.19118e+07	0	0	5.77861e+06
IGF2R	P11717	4.09754e+07	1.97989e+06	5.39289e+06	0
IGJ	P01591	9.08298e+06	0	6.90362e+06	0
IGLL5	B9A064	1.43335e+07	7.32688e+06	0	0
IK	Q13123	9.11183e+07	6.63497e+07	1.83525e+07	7.88876e+07
IKBIP		6.71743e+07	0	7.68422e+06	0
IKBKG	Q9Y6K9	1.95701e+07	9.75223e+06	6.80053e+06	0
IKZF1	Q13422	2.90932e+07	3.56591e+07	2.06652e+07	2.56537e+07
ILF2	Q12905	4.70106e+07	2.49455e+07	9.68102e+06	1.24984e+08
ILF3	Q12906	3.86574e+07	5.13614e+07	2.28205e+07	1.30856e+08
ILK	Q13418	3.90927e+06	0	0	0
ILKAP	Q9H0C8	1.43107e+07	8.25259e+07	5.83208e+07	7.32372e+07
IMMP2L	Q96T52	1.49047e+07	0	0	0
IMMT		8.88078e+07	1.0573e+07	4.20058e+07	1.09409e+07
IMPDH2	P12268	1.64977e+07	2.87057e+07	1.79036e+07	1.47184e+07
INCENP	Q9NQS7	2.71571e+06	0	0	0
ING1	Q9UK53	0	0	0	4.41618e+06
INIP	Q9NRY2	0	1.73969e+07	1.69006e+07	1.0253e+07
INO80E	Q8NBZ0	1.80108e+07	0	0	0
INTS12	Q96CB8	0	1.19769e+07	0	9.9719e+06
IPO5	O00410	5.77176e+06	0	0	0
IPO7	O95373	0	0	0	4.57117e+06
IQGAP1	P46940	6.87939e+06	0	0	0
IRF2BP1	Q8IU81	6.07286e+06	0	3.11388e+06	3.17235e+06
IRF2BP2		2.12017e+07	107269109	6.43076e+07	76567333
IRF2BPL	Q9H1B7	5.03547e+06	2.38415e+07	9.03164e+06	1.4866e+07
ISCA2	Q86U28	1.45311e+07	0	0	0
ISCU	Q9H1K1	6.01993e+07	5.43659e+07	4.68142e+07	2.51657e+07
ISOC1	Q96CN7	0	9.46445e+06	0	4.55985e+07
IST1	P53990	2.67843e+07	0	0	1.08914e+07
ISY1-RAB43		3.11858e+07	1.21355e+08	100263276	1.29943e+08
ITGA5	P08648	1.42052e+07	0	0	0
ITGAV	P06756	8.08263e+06	0	0	0
ITGB1		2.27524e+07	0	0	0
IWS1	Q96ST2	3.57065e+07	4.3265e+07	2.02979e+07	2.98367e+07
JUN	P05412	8.3159e+06	0	0	0
JUNB	P17275	1.0953e+07	0	0	2.44651e+06
JUND	P17535	2.54422e+07	0	0	0
JUP	P14923	5.86891e+07	7.78042e+07	9.54775e+07	8.50339e+07
KARS		14765439	0	0	0
KAT7	O95251	0	0	0	3.56758e+06
KAT8	Q9H7Z6	2.61448e+07	55456670	2.59724e+07	2.74451e+07
KAZN		3.36767e+07	2.11053e+07	2.40807e+07	1.50439e+07
KCMF1	Q9P0J7	2.84668e+06	0	0	0
KCTD13	Q8WZ19	4.56713e+07	0	0	0
KDELR1	P24390	1.53086e+07	0	0	0
KDM1A	O60341	9.72608e+06	0	0	0
KHDRBS1	Q07666	4.77037e+07	336329199	1.24278e+08	6.79503e+08
KHSRP	Q92945	1273203701	5170342466	1834311253	3924775247
KIAA0101	Q15004	7.95829e+06	8.85393e+07	3.58028e+07	3.96733e+07
KIAA0391	O15091	2.96018e+06	0	0	0
KIAA0907	Q7Z7F0	0	3.80577e+07	1.93719e+07	3.47257e+07
KIAA1143	Q96AT1	2.76727e+07	7.0507e+07	3.5189e+07	1.68767e+07
KIAA1191	Q96A73	1.38667e+07	21673509	1.32513e+07	1.00418e+07
KIAA1522	Q9P206	5.2517e+06	2.38645e+06	0	840447
KIAA1704	Q8IXQ4	1.8978e+07	4.60179e+07	1.7673e+07	3.26624e+07
KIAA1967	Q8N163	8.73502e+06	2.51121e+06	0	1.12884e+07
KIDINS220	Q9ULH0	1.34319e+07	0	5.05414e+06	0
KIF11	P52732	5.69186e+06	0	0	0
KIF22	Q14807	1.61437e+06	1.93936e+06	0	0
KIF23	Q02241	2.73826e+07	1.96434e+07	1.0637e+07	8.83984e+06
KIF2A	O00139	9.80852e+06	3.18488e+06	8.17654e+06	0
KIF2C	Q99661	3.5155e+07	2.08113e+07	9.36039e+06	3.33254e+07
KIF4A	O95239	8.09607e+06	5.33762e+06	4.28133e+06	6.67105e+06
KIF5B	P33176	5.05747e+06	0	0	0
KIFC1	Q9BW19	2.94901e+06	0	0	0
KIN	O60870	3.98938e+06	0	0	0
KLC1	Q07866	8.73121e+06	0	0	0
KLF16	Q9BXK1	3.23793e+06	8.34906e+06	4.33319e+06	7.8187e+06
KLF3	P57682	1.49931e+07	1.60337e+07	8.56813e+06	1.71207e+07
KMT2D	O14686	4.8076e+06	7666007	4.69943e+06	6.6043e+06
KNSTRN	Q9Y448	8.58501e+07	6.15534e+07	3.72232e+07	3.75307e+07
KPNA1	P52294	4.02089e+06	0	0	0
KPNA2	P52292	3.53385e+07	7.78857e+06	0	2.82787e+07
KPNA6	O60684	4.77993e+06	0	0	0
KPNB1	Q14974	27851505	1.16304e+07	6.58122e+06	3.06729e+07
KPRP	Q5T749	9.58719e+07	1.49694e+08	4.40811e+07	1.78586e+08
KRI1	Q8N9T8	1.00887e+07	1.24077e+07	8.41292e+06	5.91791e+06
KRT1	P04264	14653531515	18606335510	21429517103	19694170196
KRT10	P13645	10033930435	16243831340	16027513930	14996920253
KRT13	P13646	0	1.93215e+08	167600452	0
KRT14	P02533	721373640	3.63973e+08	5.78073e+08	5.4399e+08
KRT16	P08779	306228571	1.95984e+08	2.57087e+08	4.27445e+08
KRT17	Q04695	5.39606e+07	5.25361e+07	7.15285e+07	7.31226e+07
KRT18	P05783	416982706	6.08447e+08	415346139	5.58738e+08
KRT19	P08727	1051488362	6.31862e+08	5.15701e+08	3.614e+08
KRT2	P35908	4249317024	7661615519	8291052766	6862529297
KRT23	Q9C075	4.14033e+06	8.15785e+06	1.33896e+07	3.0294e+06
KRT28	Q7Z3Y7	1.40897e+07	6487962	18298049	2.52848e+06
KRT4	P19013	4.08241e+07	37914130	5.76306e+07	5.36852e+07
KRT5	P13647	6.55029e+08	1060195726	1277224393	1276471184
KRT6A	P02538	1.72655e+08	1.63424e+08	2.52627e+08	142761810
KRT6B	P04259	9.37998e+07	6.81296e+07	7.30108e+07	1.09186e+08
KRT7	P08729	0	765088	0	0
KRT71	Q3SY84	0	0	1.05424e+08	0
KRT73	Q86Y46	6.89978e+07	1.80314e+07	0	1.75188e+07
KRT77	Q7Z794	6.91508e+07	1.71284e+08	1.11047e+08	4.46905e+07
KRT78	Q8N1N4	6.62168e+07	9.6939e+07	9.81014e+07	8.6947e+07
KRT8	P05787	7.69563e+08	1428234150	934785718	1148343608
KRT80	Q6KB66	1.91774e+07	2.94335e+07	3.22137e+07	2.76077e+07
KRT85	P78386	0	0	1.39664e+07	0
KRT9	P35527	6114499814	5973453993	9708853157	8678801919
KTN1	Q86UP2	8.98254e+07	2.221e+08	2.74821e+07	2.00522e+08
LACRT	Q9GZZ8	9.62496e+07	1.65396e+07	2.86264e+07	0
LACTB	P83111	6.21417e+06	0	0	0
LAMB1	P07942	2.09753e+07	0	0	0
LAMP1	P11279	9.24125e+06	0	1.22643e+07	1.1438e+07
LAMP2	P13473	1.30529e+08	0	0	2.36539e+07
LAMTOR1	Q6IAA8	23422888	0	0	0
LAMTOR5	O43504	1.9514e+08	2.31692e+07	7.87541e+06	0
LARP1	Q6PKG0	1.1089e+07	0	0	0
LARP4	Q71RC2	2.52689e+07	0	8860295	0
LARP4B	Q92615	2.31193e+06	0	0	0
LARS	Q9P2J5	3.6814e+06	0	0	0
LASP1	Q14847	3.11159e+08	3.93593e+08	356889466	205064582
LBR	Q14739	3.20882e+07	4.77641e+07	1.68523e+07	2.07378e+07
LCE2C	Q5TA81	0	5.76854e+06	0	0
LCN1	P31025	5.93202e+07	54046219	1.00508e+08	6.71216e+07
LCP1	P13796	1.39619e+07	0	0	0
LDHA	P00338	4.42598e+07	0	1.14728e+07	0
LDHB	P07195	3.16808e+07	0	0	0
LEMD2	Q8NC56	3.48122e+07	3.75687e+07	0	2.54982e+07
LEMD3	Q9Y2U8	2.53959e+07	5.68786e+07	2.1538e+07	3.06103e+07
LENG1	Q96BZ8	2.27536e+07	2.0987e+07	1.92497e+07	2.49553e+07
LENG8	Q96PV6	0	3.15289e+06	0	0
LEO1	Q8WVC0	2.98103e+07	1.26664e+08	4.89342e+07	6.63752e+07
LEPRE1	Q32P28	0	0	0	2.6374e+06
LEPROT	O15243	3.04016e+06	0	0	0
LETM1	O95202	1.71026e+08	0	5.57915e+06	0
LGALS1	P09382	1966962882	1220009147	5.57168e+08	6.99558e+08
LGALS7B	P47929	0	2.02361e+06	2.82017e+06	0
LGALS8	O00214	1.57494e+07	0	0	0
LIG3	P49916	2.19313e+07	0	0	0
LIMA1		1.55365e+07	4.89015e+07	2.45602e+07	3.35523e+07
LIMD2	Q9BT23	0	8.25855e+06	7.07575e+06	0
LIMS1	P48059	9.37831e+06	0	0	2.18427e+07
LIN28B	Q6ZN17	8.4863e+06	4.47451e+07	1.9046e+07	4.14438e+07
LIN37	Q96GY3	8.51023e+06	0	0	0
LIN52	Q52LA3	0	2.65846e+07	0	1.14494e+06
LIN54	Q6MZP7	0	0	0	1.02247e+07
LIN7C	Q9NUP9	3.72018e+07	4.17076e+07	3.02155e+07	3.19683e+07
LMAN1	P49257	1.48223e+07	0	0	0
LMAN2	Q12907	1.94954e+07	0	3.54897e+06	0
LMNA		205694651	1.2095e+09	1590046794	5.47012e+08
LMNB1	P20700	8.84233e+07	1.72115e+08	1.0817e+08	155259777
LMNB2	Q03252	2.00279e+07	4.98699e+07	1.80551e+07	2.97005e+07
LOC100127983	P0DMB2	0	1.96997e+07	0	1.75723e+07
LOC100506310		1.91291e+07	12909539	0	60079233
LOC100506562		0	5.53278e+07	2.92118e+07	2.18256e+07
LOC100652741		0	7972855	0	5.45634e+06
LOC100996516		2.47541e+07	0	0	0
LOC100996752		0	5.9232e+06	0	3.0143e+06
LOC101059922		5.06786e+07	3.48213e+07	2.21826e+07	1.06159e+07
LOC101060318		6.11596e+07	1.38642e+08	109973122	1.01467e+08
LOC101060541		2.783e+08	8.97324e+08	1.51993e+08	7.23555e+08
LOC101060753		0	6.18964e+07	3.09026e+07	25202233
LOC101060817		8.14693e+07	0	0	0
LOC650157		2.83952e+08	1032579772	3.8999e+08	6.71046e+08
LONP1	P36776	6.18957e+06	0	0	8.51328e+06
LOR	P23490	0	9.56842e+07	1.4548e+08	1.05988e+08
LRP6	O75581	5.85966e+06	0	0	0
LRPAP1	P30533	1.01966e+08	1.00089e+08	6.73154e+07	4.92266e+07
LRPPRC	P42704	1.89906e+08	3.32376e+06	8.68598e+06	6176833
LRRC40	Q9H9A6	0	0	0	2.39497e+06
LRRC47	Q8N1G4	7.07577e+06	8.80494e+06	0	3.61766e+06
LRRC59	Q96AG4	4.93421e+08	56530036	3.52084e+07	2.26231e+07
LRRFIP1	Q32MZ4	6.7723e+07	4.03976e+07	3.55857e+07	2.49578e+07
LRRFIP2	Q9Y608	422814680	2.23695e+08	1.11102e+08	6.95277e+07
LSM1	O15116	2.20745e+07	1.99392e+07	0	0
LSM12	Q3MHD2	3.81602e+07	7.88581e+07	6.93087e+07	3.73107e+07
LSM14A	Q8ND56	7.71109e+06	2.54726e+07	1.14374e+07	1.90496e+07
LSM2	Q9Y333	0	4.97239e+07	5.6118e+06	7.63341e+07
LSM3	P62310	3.70818e+08	372455995	1.65723e+08	2.65976e+08
LSM4	Q9Y4Z0	2.19214e+07	1.56898e+08	0	1.53322e+08
LSM5	Q9Y4Y9	2.87853e+08	3.49336e+08	1.10824e+08	1.41813e+08
LSM6	P62312	0	1.12619e+08	3.54303e+07	1.21207e+08
LSM7	Q9UK45	1.6987e+08	3.93942e+08	1.75417e+08	3.92032e+08
LSR	Q86X29	7.35018e+06	0	2.61731e+06	0
LTF	P02788	1.10449e+07	0	1.57057e+07	1.08026e+07
LTV1	Q96GA3	2.31304e+07	1.91003e+07	1.65122e+07	0
LUC7L	Q9NQ29	5.56891e+06	1.19972e+07	8.70461e+06	9.24882e+06
LUC7L2	Q9Y383	3.50345e+08	2.50747e+08	2.53752e+08	1.491e+08
LUC7L3	O95232	6.70252e+07	240542009	1.25945e+08	1.86519e+08
LUZP1	Q86V48	1.15722e+07	2.00889e+07	1.37861e+07	0
LYAR	Q9NX58	1.48801e+07	4.31778e+06	0	0
LYL1	P12980	1.48377e+07	0	0	0
LYRM7	Q5U5X0	1.20626e+07	4.13571e+06	0	0
LYSMD1	Q96S90	6.51681e+06	9.65764e+06	0	0
LYZ	P61626	1.09922e+08	1.56185e+08	1.38643e+08	9.01365e+07
LZIC	Q8WZA0	6.06962e+07	1.34627e+07	7.77512e+06	0
LZTFL1	Q9NQ48	1.3893e+07	6.03098e+06	8.27068e+06	0
M6PR	P20645	1.00852e+07	0	0	0
MAD1L1	Q9Y6D9	6.36082e+06	2.2883e+07	1.13917e+07	2.40646e+07
MAD2L1	Q13257	2.26742e+06	0	0	0
MAFG	O15525	1.13822e+07	1.97318e+07	8.22811e+06	1.35113e+07
MAGEB1	P43366	1.27026e+07	0	0	0
MAGEB2	O15479	7.26381e+07	0	6.72792e+06	0
MAGEC1	O60732	1.62373e+07	0	0	0
MAGOHB	Q96A72	0	0	0	1.99962e+07
MAGT1	Q9H0U3	1.58503e+07	0	0	0
MALSU1	Q96EH3	3.06278e+07	0	0	0
MANF	P55145	1.85991e+08	893562812	4.96037e+08	3.0022e+08
MAP1A	P78559	3.44527e+07	3.2628e+07	2.1884e+07	2.148e+07
MAP1B	P46821	2.88218e+08	1.51855e+08	7.23179e+07	1.35887e+08
MAP1LC3B	Q9GZQ8	146685690	8.06324e+08	3.64496e+08	4.85587e+08
MAP1S	Q66K74	1.58097e+07	0	0	0
MAP4	P27816	8.22415e+08	1249992736	6.41091e+08	6.93207e+08
MAP7	Q14244	4.68267e+06	0	0	0
MAP7D1	Q3KQU3	6.63251e+06	0	0	0
MAP7D3	Q8IWC1	2.22541e+07	2.46162e+06	0	0
MAPK1	P28482	3.20333e+07	6.84562e+06	1.24463e+07	3.83579e+07
MAPK1IP1L	Q8NDC0	5.46537e+07	1.53365e+07	0	0
MAPK3	P27361	0	2.60541e+06	0	0
MAPRE1	Q15691	8.25335e+07	2.10203e+07	5.70294e+07	3.65278e+07
MAPRE2		1.81456e+07	1.54241e+07	0	2.53038e+07
MAPRE3	Q9UPY8	6.9722e+06	1.0662e+06	0	5.97154e+06
MAPT	P10636	0	5.61244e+06	4.02425e+06	2.68735e+06
MARCHF5	Q9NX47	1.84677e+07	0	0	0
MARCKSL1	P49006	1.28632e+08	7.55345e+07	8.54431e+07	1.10307e+08
MARS	P56192	12084556	0	0	0
MATR3	P43243	7.87042e+07	1.14369e+08	3.64595e+07	1.85272e+08
MAVS	Q7Z434	9.5687e+07	0	2.36909e+07	12556509
MAX	P61244	2.36957e+08	1.42424e+08	1.15561e+08	2.64414e+07
MAZ	P56270	1.35861e+07	0	0	0
MBD2	Q9UBB5	1.01474e+07	3.13486e+07	0	1.74287e+07
MBD3	O95983	4.82068e+07	1.3151e+08	3.87428e+07	1.32193e+08
MBIP	Q9NS73	0	4.93536e+06	0	0
MBNL1	Q9NR56	0	8.15234e+07	2.01546e+07	2.44853e+08
MBOAT7	Q96N66	4.07187e+07	0	0	0
MCFD2	Q8NI22	28715506	0	8.73716e+06	0
MCM2	P49736	2.67574e+06	0	0	0
MCM3	P25205	1.84377e+07	9.83985e+06	7.6137e+06	0
MCM4	P33991	0	9.60912e+06	6.79057e+06	0
MCM6	Q14566	7.55335e+06	8.49197e+06	0	8.54228e+06
MCM7	P33993	4.60405e+06	5.81708e+06	0	0
MCTS1	Q9ULC4	3.52857e+06	0	0	0
MCU	Q8NE86	9.74115e+06	0	0	0
MCUR1	Q96AQ8	1.1148e+07	0	0	0
MDC1	Q14676	1.08609e+07	2.36213e+07	7.429e+06	1.48367e+07
MDH2	P40926	2.7985e+08	8.30951e+07	9.93918e+07	1.54006e+08
MDK	P21741	0	9.32725e+06	6.07679e+06	7641024
MEA1	Q16626	0	1.07724e+07	0	0
MEAF6	Q9HAF1	1.12389e+07	1.94897e+07	0	0
MECP2	P51608	1.18759e+07	4.84413e+06	0	0
MED1	Q15648	2.92814e+06	5.23789e+06	0	2.8767e+06
MED10	Q9BTT4	1.27212e+07	4.33199e+07	1.56795e+07	2.56252e+07
MED11	Q9P086	2.10916e+07	9.65137e+07	31452945	46634889
MED15	Q96RN5	2.19036e+07	1.54966e+07	1.75127e+07	1.54774e+07
MED21	Q13503	0	7.5779e+07	5.0478e+07	3.78998e+07
MED22	Q15528	1.82649e+07	2.25403e+07	1.58379e+07	4.49475e+06
MED28	Q9H204	1.1405e+07	2.56271e+07	1.85245e+07	1.95666e+07
MED29	Q9NX70	1.19527e+07	5.22261e+07	1.86943e+07	3.12864e+07
MED30	Q96HR3	1.20112e+07	1.8883e+07	1.50622e+07	1.42743e+07
MED31	Q9Y3C7	0	2.09622e+06	0	4.21659e+06
MED4	Q9NPJ6	3.65902e+07	6.00739e+07	2.86309e+07	3.66952e+07
MED7	O43513	0	4.97921e+06	0	0
MED8	Q96G25	0	4.68943e+07	7.99219e+06	6.74667e+06
MED9	Q9NWA0	1.024e+07	8.17352e+06	0	0
MEF2A	Q02078	0	1.5296e+07	0	26678539
MEF2C	Q06413	1.08707e+07	0	1.71163e+07	0
MEF2D	Q14814	0	8.67909e+06	5.00619e+06	9.93089e+06
MEIS1	O00470	2.76102e+07	2.15671e+07	1.58902e+07	2.60457e+07
MEIS2	O14770	3.96964e+07	2.45088e+07	1.34115e+07	0
MESDC2	Q14696	5.29802e+07	316996852	148165035	1.44799e+08
METAP2	P50579	7.86363e+06	0	5.73136e+06	1.6626e+07
METTL15	A6NJ78	2.30629e+06	0	0	0
METTL3	Q86U44	1.04831e+07	1.15137e+07	0	11593104
MEX3B	Q6ZN04	0	2.95284e+07	0	2.03519e+07
MFAP1	P55081	1.72675e+08	2.02577e+08	9.89267e+07	1.43282e+08
MFF	Q9GZY8	3.55264e+07	0	0	0
MFN1	Q8IWA4	6.33379e+06	0	0	0
MFN2	O95140	1.43053e+07	0	0	0
MGA	Q8IWI9	4.59826e+06	0	0	0
MGAT5	Q09328	1.05091e+07	0	0	0
MGST2	Q99735	43036727	0	0	4.49032e+06
MGST3	O14880	4.9179e+07	0	0	0
MIA3	Q5JRA6	1.1771e+07	0	0	0
MICU2	Q8IYU8	7.50043e+06	0	0	0
MIEN1	Q9BRT3	2.33838e+07	6.93512e+06	8.12167e+06	0
MIER1	Q8N108	9.2569e+06	1.91822e+07	6.05433e+06	5.43048e+06
MIF	P14174	5.17218e+07	6.65477e+07	7.02724e+07	4.4341e+07
MITF	O75030	1.57819e+07	0	5.84303e+06	0
MKI67	P46013	2.24394e+07	6.24838e+07	2.69429e+07	3.81946e+07
MKI67IP	Q9BYG3	3.47158e+06	6.08204e+06	0	0
MKL1	Q969V6	7.84988e+06	1.66567e+07	1.00663e+07	5.03506e+06
MKL2	Q9ULH7	0	8.80236e+06	8.23308e+06	0
MKLN1	Q9UL63	1254496245	0	0	0
MKRN2	Q9H000	5747325	0	0	1.4361e+07
MLEC	Q14165	2.50592e+07	0	0	0
MLH1	P40692	3.59987e+06	0	0	0
MLLT10	P55197	0	4.21562e+06	0	0
MLLT11	Q13015	8.70076e+07	2.75611e+07	2.99206e+07	0
MMAB	Q96EY8	1.76925e+07	7.95111e+06	9.05045e+06	7.30642e+06
MNAT1	P51948	3.02753e+06	1.61521e+07	1.13181e+07	1.3607e+07
MND1	Q9BWT6	3.85765e+07	5.05168e+07	3.08623e+07	3.70555e+07
MNF1	Q9BRT2	9.84478e+07	1.03454e+07	0	0
MOB1B	Q7L9L4	1.33916e+07	0	0	3.66571e+06
MOGS	Q13724	4.93312e+06	0	0	0
MPC2	O95563	3.56681e+07	0	0	0
MPG	P29372	6.95764e+06	0	0	0
MPHOSPH10	O00566	1.60544e+07	0	0	0
MPHOSPH6	Q99547	3.26151e+07	20620392	10248013	7.0552e+06
MPP1	Q00013	2.67727e+07	1.30454e+07	0	2.5668e+07
MPRIP	Q6WCQ1	2.5973e+06	0	0	0
MPV17L2	Q567V2	1.21079e+07	0	0	0
MRE11A	P49959	7.44396e+06	11677377	0	1.07097e+07
MRFAP1	Q9Y605	5.00911e+07	5.43659e+07	2.35543e+07	2.26564e+07
MRGBP	Q9NV56	4.85012e+06	5.50871e+07	1.30204e+07	5.43326e+07
MRP63	Q9BQC6	39035342	0	0	0
MRPL1	Q9BYD6	4.25389e+07	0	0	6.84613e+06
MRPL11	Q9Y3B7	1.24494e+08	0	0	0
MRPL12	P52815	5447391873	7.59337e+08	8.71309e+08	3.10799e+08
MRPL13	Q9BYD1	2.79652e+07	0	0	0
MRPL14	Q6P1L8	2.97533e+07	5.22669e+06	1.23502e+07	3.47226e+06
MRPL15	Q9P015	1.75412e+07	0	0	0
MRPL16	Q9NX20	1.88641e+07	0	0	0
MRPL17	Q9NRX2	4.76188e+08	0	0	0
MRPL18	Q9H0U6	4.2969e+07	0	0	0
MRPL19	P49406	1.46067e+07	0	0	0
MRPL2	Q5T653	1.64033e+07	0	0	0
MRPL20	Q9BYC9	2.4089e+07	0	0	0
MRPL21	Q7Z2W9	2.8863e+07	0	0	0
MRPL22	Q9NWU5	3.54952e+07	0	0	0
MRPL23	Q16540	5.32366e+07	0	0	0
MRPL24	Q96A35	1.95746e+06	0	0	0
MRPL28	Q13084	1.53096e+07	0	0	0
MRPL3	P09001	2.25148e+07	0	0	0
MRPL30	Q8TCC3	4.97288e+07	0	7.09848e+06	0
MRPL32	Q9BYC8	0	7.06895e+06	1.26079e+07	0
MRPL33	O75394	0	0	1.674e+07	0
MRPL34	Q9BQ48	5.04961e+07	0	0	0
MRPL35	Q9NZE8	2.2526e+07	0	0	0
MRPL37	Q9BZE1	3.09071e+07	0	0	0
MRPL38	Q96DV4	4.27793e+07	0	0	0
MRPL39	Q9NYK5	2.3233e+07	0	0	0
MRPL4	Q9BYD3	1.45174e+07	0	0	0
MRPL40	Q9NQ50	5.37631e+08	5.57711e+07	1.07769e+08	4.28576e+07
MRPL41	Q8IXM3	2.24786e+08	1.04868e+07	7.28546e+06	8.12115e+06
MRPL42	Q9Y6G3	1.79516e+08	3.20186e+07	4.49237e+07	0
MRPL43		2.75011e+08	1.63728e+06	1.90674e+07	0
MRPL44	Q9H9J2	1.4982e+07	0	0	0
MRPL45	Q9BRJ2	4.05814e+07	0	0	0
MRPL46	Q9H2W6	2.98985e+07	1.09762e+07	1.60401e+07	1.56884e+07
MRPL47	Q9HD33	1.42868e+08	0	0	0
MRPL48	Q96GC5	2.90594e+07	0	0	0
MRPL49	Q13405	4.40053e+08	129583151	2.04803e+08	5.37109e+07
MRPL50	Q8N5N7	5.58884e+08	8.94199e+07	1.2983e+08	3.85618e+07
MRPL52	Q86TS9	4.38396e+07	0	0	0
MRPL53	Q96EL3	157189013	5.67396e+07	7.50036e+07	3.44235e+07
MRPL54	Q6P161	95092449	7.15084e+07	0	2.24222e+07
MRPL55	Q7Z7F7	4.45011e+07	0	0	0
MRPL9	Q9BYD2	3.39729e+07	0	0	0
MRPS10	P82664	2.90897e+07	0	0	0
MRPS12	O15235	3.12278e+06	0	0	0
MRPS14	O60783	1.51543e+07	0	0	0
MRPS15	P82914	2.08697e+07	0	0	0
MRPS16	Q9Y3D3	1.24637e+08	0	0	0
MRPS18A	Q9NVS2	9.78571e+07	0	0	0
MRPS18B	Q9Y676	3.63245e+07	0	6.00159e+06	0
MRPS2	Q9Y399	1.49614e+07	0	0	0
MRPS21	P82921	2.46845e+07	0	0	0
MRPS22	P82650	2.8393e+07	0	0	0
MRPS23	Q9Y3D9	2.52074e+08	5.0013e+07	3.06664e+07	2.58465e+07
MRPS24	Q96EL2	2.90504e+07	0	0	0
MRPS25	P82663	5.41058e+07	0	0	0
MRPS27	Q92552	2.24131e+07	9.65678e+06	0	0
MRPS28	Q9Y2Q9	2.85119e+07	4.2911e+07	6.69792e+07	18258977
MRPS30	Q9NP92	4.82731e+06	0	0	0
MRPS31	Q92665	441320471	0	0	0
MRPS33	Q9Y291	2.91234e+07	0	0	0
MRPS34	P82930	1.27414e+08	0	0	0
MRPS35	P82673	1.57413e+07	0	0	0
MRPS36	P82909	1.7829e+08	1.40123e+08	8.62025e+07	7.01656e+07
MRPS5	P82675	4.52416e+06	0	0	0
MRPS6	P82932	8.0593e+07	0	9.33261e+06	0
MRPS7	Q9Y2R9	2.08873e+08	0	0	0
MRPS9	P82933	2.77968e+07	0	0	0
MRRF	Q96E11	2.0461e+07	1.07371e+08	9.6279e+07	1.18529e+08
MRS2	Q9HD23	1.69455e+07	0	0	0
MRTO4	Q9UKD2	1.53875e+07	0	0	7.95853e+06
MSH2	P43246	1.51312e+07	0	0	8.12278e+06
MSH6	P52701	7.20344e+06	0	0	3638979
MSI2	Q96DH6	2.67619e+06	0	0	0
MSN	P26038	1.39479e+08	8.49043e+07	5.46921e+07	1.73272e+08
MST4	Q9P289	4.69055e+07	1.53553e+07	8.49825e+06	1.50994e+07
MT1G	P13640	2.10401e+07	3.94254e+06	0	0
MTA2	O94776	1.49526e+07	7.07437e+06	0	1.96644e+07
MTCH1	Q9NZJ7	1.1574e+07	0	0	0
MTCH2	Q9Y6C9	1.24027e+08	0	0	0
MTDH	Q86UE4	9.8916e+07	3.59757e+07	1.69459e+07	1.07603e+07
MTFP1	Q9UDX5	1.29189e+07	0	0	0
MTFR1	Q15390	2.6078e+07	0	0	0
MTFR1L	Q9H019	4.49353e+07	2.75938e+06	6.0628e+06	0
MTFR2	Q6P444	6.46788e+06	0	0	0
MTHFD1	P11586	1.11254e+07	4.33435e+06	4.8418e+06	7.10449e+06
MTHFD2	P13995	0	1.97135e+07	0	37563665
MTIF2	P46199	1.26842e+07	0	0	0
MTPAP	Q9NVV4	1.55069e+07	0	0	0
MTPN	P58546	3.07927e+08	8.73858e+07	1.99381e+08	5.90472e+07
MTSS1L	Q765P7	1.03677e+07	0	0	0
MTX1	Q13505	7.30146e+07	0	0	0
MTX2	O75431	4.38191e+07	0	0	0
MUCL1	Q96DR8	1.24809e+07	1.80218e+08	4.53173e+07	1.74915e+07
MUL1	Q969V5	5.26255e+06	0	0	0
MVB12A	Q96EY5	0	0	0	2.36155e+07
MYADM	Q96S97	3309339	0	0	0
MYB	P10242	9.3898e+06	0	0	0
MYBBP1A	Q9BQG0	5.94436e+06	0	0	6.18338e+06
MYCBP	Q99417	2.6928e+08	4.50233e+07	196654804	6.59165e+07
MYH10	P35580	1.24367e+08	874455373	6.3539e+07	3.00907e+08
MYH9	P35579	1.70806e+08	1.65977e+08	1.30568e+08	7.4078e+07
MYL12B	O14950	1963460538	3.49846e+08	3.55086e+08	1.63535e+08
MYL4	P12829	3097037663	9.19233e+08	7.18601e+08	5.66418e+08
MYL6	P60660	3.69329e+08	7.96643e+07	9.40453e+07	2.84475e+07
MYL6B	P14649	8.19839e+07	3.30182e+07	1.80337e+07	1.49384e+07
MYO18A	Q92614	9.79178e+06	0	2.77203e+06	0
MYO19	Q96H55	1.67357e+07	0	0	0
MZT1	Q08AG7	3.87062e+07	1.60471e+07	8.81005e+06	0
MZT2A	Q6P582	2.73692e+07	1.37404e+07	1.37211e+07	9.92054e+06
NAA10	P41227	6.55679e+06	3.35173e+07	3.14924e+07	6.44359e+07
NAA15	Q9BXJ9	9.49946e+06	0	3.89622e+06	0
NAA25	Q14CX7	4.92962e+06	0	0	0
NAA38	O95777	3.42991e+08	7.87815e+08	3.20409e+08	496137404
NAA50	Q9GZZ1	0	0	0	1.38607e+07
NACA		2096674406	3419530048	2367225084	1.49818e+09
NACC1	Q96RE7	2.91583e+07	1.01753e+07	8.74928e+06	1.12671e+07
NAF1	Q96HR8	4.25854e+06	0	0	0
NAP1L1	P55209	5.08102e+08	5.90377e+07	3.50356e+07	3.02413e+07
NAP1L4	Q99733	2.1047e+08	5.19236e+07	4.5923e+07	4.10603e+07
NAPA	P54920	1.36209e+07	0	0	0
NAPG	Q99747	1.33135e+08	1.74003e+07	4.69814e+07	2.13536e+07
NARS	O43776	2.44833e+07	7042936	0	1.04121e+07
NASP	P49321	3.77005e+08	1.19164e+08	1.27889e+08	5.57189e+07
NAT10	Q9H0A0	4.50198e+06	4.37331e+06	0	2.1204e+06
NBPF7		0	6.02861e+06	0	0
NCAPD2	Q15021	1.57984e+07	0	0	0
NCAPG	Q9BPX3	1.17194e+07	0	0	0
NCAPH	Q15003	1.9516e+08	1.10807e+07	7.4647e+06	0
NCBP1	Q09161	0	0	0	1.02284e+07
NCBP2	P52298	1.19866e+07	7.79416e+07	4.7252e+07	5.83948e+07
NCCRP1	Q6ZVX7	1.20168e+07	3.12386e+07	2.77357e+07	3.11438e+07
NCK1	P16333	0	4.52883e+06	0	4.99486e+06
NCK2	O43639	0	0	1.10489e+06	2.39983e+06
NCL	P19338	2278945598	1646029038	1090847556	8.22329e+08
NCLN	Q969V3	4.90566e+06	2.28025e+07	0	0
NCOA5	Q9HCD5	0	2.20832e+07	0	4.36846e+07
NCOA6	Q14686	0	4.02688e+07	8.91713e+06	2.92899e+07
NCOR1	O75376	2.34622e+06	5.00061e+06	0	3.46651e+06
NCSTN	Q92542	2.79123e+07	0	3848425	0
ND1	P03886	7.26634e+06	0	0	0
ND3	P03897	2.68606e+07	0	0	0
NDC80	O14777	5.25286e+06	9.32575e+06	4.69755e+06	1.38177e+07
NDE1	Q9NXR1	3.8977e+07	2.2267e+07	1.49601e+07	1.02342e+07
NDEL1	Q9GZM8	9.20441e+06	0	0	0
NDUFA10	O95299	6.10458e+07	0	0	0
NDUFA11	Q86Y39	8.11954e+06	0	0	0
NDUFA12	Q9UI09	4.05367e+08	0	0	0
NDUFA13	Q9P0J0	7.56544e+07	0	0	0
NDUFA2	O43678	4.95342e+08	1.50586e+08	2.75516e+08	4.10456e+07
NDUFA3	O95167	5.1902e+07	0	1.04265e+07	0
NDUFA4	O00483	1.39954e+08	0	7.834e+06	0
NDUFA5	Q16718	4.80823e+08	5.36891e+07	1.94903e+08	1.88388e+07
NDUFA7	O95182	2.38709e+08	2.1736e+07	4.98628e+07	0
NDUFA8	P51970	3.20761e+08	6.03889e+07	1.25296e+08	3.61104e+07
NDUFA9	Q16795	4.3444e+07	0	0	0
NDUFAB1	O14561	1808617433	1.23433e+08	1.31582e+08	2.27778e+07
NDUFAF1	Q9Y375	3340238	0	0	0
NDUFAF2	Q8N183	2.51463e+08	2.8932e+07	1.35486e+07	3.04995e+07
NDUFAF3	Q9BU61	8.98973e+07	1.0114e+07	2.33756e+07	5.50881e+06
NDUFAF4	Q9P032	7.64521e+07	0	0	0
NDUFB1	O75438	336764032	3.40827e+07	6.70439e+07	0
NDUFB10	O96000	2059531017	5.28332e+07	1.28055e+08	2.44302e+07
NDUFB11	Q9NX14	2.43737e+08	1.43916e+07	4.80458e+07	9.69961e+06
NDUFB3	O43676	1.80153e+07	0	0	0
NDUFB4	O95168	5.35056e+07	0	7.34774e+06	0
NDUFB5	O43674	6.41584e+07	0	0	0
NDUFB6	O95139	6.63132e+07	0	0	0
NDUFB7	P17568	2.40168e+08	0	2.29537e+06	0
NDUFB8	O95169	8.30344e+07	0	0	0
NDUFB9	Q9Y6M9	2.41192e+08	0	0	0
NDUFS1	P28331	8.87237e+07	0	2.01145e+06	0
NDUFS2	O75306	7.88971e+07	0	1.81169e+06	0
NDUFS3	O75489	1.85946e+08	0	0	0
NDUFS4	O43181	4.91434e+08	1.54057e+08	2.35411e+08	4.83754e+07
NDUFS5	O43920	1.92697e+08	8.60733e+07	1.24674e+08	3.95009e+07
NDUFS6	O75380	6.09001e+08	1.03477e+08	2.14531e+08	3.26911e+07
NDUFS7	O75251	59067975	0	9.23088e+06	3.6105e+06
NDUFS8	O00217	1342578545	3.27278e+07	6.05386e+07	1.76493e+07
NDUFV1	P49821	8.0724e+07	0	5.03028e+06	0
NDUFV2	P19404	5.07813e+08	1.02292e+08	2.2645e+08	4.548e+07
NDUFV3		8.71033e+08	253374254	3.36623e+08	1.06819e+08
NEBL		0	2.08166e+07	1.23007e+07	1.61691e+07
NECAP1	Q8NC96	4.80209e+06	0	0	0
NECAP2	Q9NVZ3	1.44243e+07	4.32863e+07	3.21734e+07	2.14094e+07
NEDD8-MDP1		1.65695e+07	0	1.13431e+07	0
NEFH	P12036	0	6.94817e+06	3.52403e+06	0
NELFE	P18615	1.56956e+07	2.789e+07	1.41684e+07	6.77635e+06
NENF	Q9UMX5	3.34747e+07	1.06742e+07	7.22285e+06	5.68452e+06
NES	P48681	5.14395e+07	7.62498e+07	5.61683e+07	2.55798e+07
NEU2	Q9Y3R4	0	0	0	7777895
NFAT5	O94916	1.34415e+07	8.46607e+06	1.00716e+07	3.88806e+06
NFATC1	O95644	3.25608e+07	0	0	0
NFATC2	Q13469	1.73277e+07	0	1.40599e+07	1.18486e+07
NFATC2IP	Q8NCF5	5.87087e+06	0	0	0
NFATC3	Q12968	4.07841e+06	3508341	7.99635e+06	0
NFE2	Q16621	6.78229e+07	2.71343e+07	2.27119e+07	2.18711e+07
NFKB1	P19838	0	0	540010	0
NFU1	Q9UMS0	2.50118e+07	6.28903e+06	0	0
NFYA	P23511	3.28908e+06	0	3.95315e+06	0
NFYB	P25208	2.00606e+08	2.01929e+08	9.76142e+07	1.1359e+08
NFYC	Q13952	0	0	2.43116e+07	2.3844e+07
NGDN	Q8NEJ9	7134722	0	0	0
NGRN	Q9NPE2	6.17049e+07	0	8.31856e+06	0
NHP2	Q9NX24	1.739e+07	6.53025e+07	5.27027e+07	4.02513e+07
NHP2L1	P55769	3.67819e+07	3.31847e+08	1.42548e+08	2.92935e+08
NIPBL	Q6KC79	0	7.63546e+06	4.89477e+06	6.58171e+06
NKAP	Q8N5F7	0	1.66505e+07	0	1.76498e+07
NKTR	P30414	0	4.1632e+07	0	1.62852e+07
NMD3	Q96D46	20710106	0	0	0
NME1	P15531	3.5084e+07	2.54359e+07	4.17263e+07	2.28133e+07
NME1-NME2		3.2326e+07	0	0	0
NMT1	P30419	1.52054e+07	0	0	7.11564e+06
NMU	P48645	9846823	0	0	0
NNT	Q13423	7.7727e+07	0	0	0
NOL7	Q9UMY1	0	7.87909e+06	6.90272e+06	7.25169e+06
NOLC1	Q14978	3.02791e+08	2.55403e+08	1.56615e+08	1.12143e+08
NOMO2	Q5JPE7	2.2903e+07	0	4.0962e+06	0
NONO	Q15233	2.95258e+07	2.83047e+08	9.84764e+07	5.2127e+08
NOP16		27151365	4.63319e+06	1.91018e+06	0
NOP2	P46087	5.10126e+06	7.33632e+06	0	5.44831e+06
NOP56	O00567	4.44285e+06	8.09105e+06	0	0
NOSIP	Q9Y314	8.55938e+06	6.73518e+07	5.67049e+07	6.05568e+07
NPC2	P61916	2.4856e+07	0	0	0
NPEPPS	P55786	0	0	0	6.09373e+06
NPM1	P06748	7040776785	3521682966	3004430877	3000894266
NPM3	O75607	3.6973e+08	1.07773e+08	6.67737e+07	61555881
NRBF2	Q96F24	2.04375e+07	1.04027e+07	1.33312e+07	1.24572e+07
NRF1	Q16656	5.90441e+07	9.14922e+07	5.43098e+07	7.6102e+07
NSFL1C	Q9UNZ2	5.99602e+07	3.18083e+07	2.9414e+07	1.28839e+07
NSL1	Q96IY1	5.74111e+06	2.79144e+07	9.46639e+06	1.48188e+07
NSMCE2	Q96MF7	1.75659e+07	8.59959e+06	5.31306e+06	0
NSRP1	Q9H0G5	0	6.4629e+06	4.92744e+06	0
NSUN2	Q08J23	5.55267e+06	0	0	0
NT5C3A	Q9H0P0	2.30477e+07	0	0	0
NTPCR	Q9BSD7	11976394	0	0	0
NUBP1	P53384	1.14421e+07	0	0	0
NUCB1	Q02818	4.09716e+06	0	0	0
NUCB2	P80303	2.11151e+07	0	4.71151e+06	0
NUCKS1	Q9H1E3	1.17543e+08	3.97683e+08	1.49787e+08	2.82078e+08
NUDC	Q9Y266	4.27272e+07	5.94811e+07	5.34451e+07	5.43754e+07
NUDCD2	Q8WVJ2	3.2186e+07	8923355	1.48242e+07	0
NUDT16L1	Q9BRJ7	0	0	0	2.16867e+06
NUDT21	O43809	1.80888e+07	0	7.58698e+06	1.9952e+07
NUDT4	Q9NZJ9	0	0	6.07837e+06	0
NUDT5	Q9UKK9	2.94591e+07	1.92265e+07	13976546	1.1759e+07
NUDT9	Q9BW91	6.12808e+06	2.86439e+06	0	0
NUFIP2	Q7Z417	7.9222e+07	2.28311e+07	2.43779e+07	1.00369e+07
NUMB	P49757	1.54629e+07	0	0	0
NUP107	P57740	0	0	1.00079e+07	1.43948e+07
NUP133	Q8WUM0	3.28053e+06	0	0	0
NUP153	P49790	9.2957e+06	2.39884e+07	1.09006e+07	2.13925e+07
NUP155	O75694	1.11738e+07	0	4.13475e+06	0
NUP160	Q12769	4.64203e+06	0	0	0
NUP205	Q92621	1.06296e+07	0	0	0
NUP210	Q8TEM1	1.61486e+07	0	0	3.54092e+06
NUP214	P35658	1.60881e+07	1.24494e+07	8.44772e+06	1.27149e+07
NUP35	Q8NFH5	4.63088e+07	1.27349e+07	7.70959e+06	2.93889e+07
NUP43	Q8NFH3	1.01477e+08	0	0	9.58249e+06
NUP50	Q9UKX7	1.66984e+07	8.11768e+07	4.73792e+07	6.64196e+07
NUP54	Q7Z3B4	6.23987e+06	0	0	1.53829e+07
NUP62	P37198	3.09741e+08	2.59694e+08	1.91084e+08	135392953
NUP88	Q99567	3.62147e+06	0	0	0
NUP93	Q8N1F7	3.99427e+07	2.10152e+07	1.09218e+07	1.78388e+06
NUP98	P52948	3.65562e+07	2.06379e+08	9.82874e+07	1.52682e+08
NUPL1	Q9BVL2	2.81623e+07	1.12544e+08	1.13745e+08	8.01776e+07
NUPL2	O15504	1.35631e+07	0	0	0
NUSAP1	Q9BXS6	2.86035e+07	8.7288e+06	4.59548e+06	1.0946e+07
OARD1	Q9Y530	2.82673e+06	0	0	1.5283e+07
OAT	P04181	7.7384e+06	0	3.45542e+06	6.38047e+06
OCIAD1	Q9NX40	5.97693e+08	1.51616e+08	6.2293e+07	1.34268e+07
OGDH	Q02218	2.37006e+07	0	0	0
OLA1	Q9NTK5	2.85496e+07	0	0	1.09564e+07
OPA1		3.36848e+07	0	0	0
OPA3	Q9H6K4	5.8385e+06	0	0	0
OR5AC2	Q9NZP5	2.39433e+08	0	0	0
ORC2	Q13416	1.21135e+07	3.74712e+07	0	1.75409e+07
ORC6	Q9Y5N6	0	0	3.02504e+06	0
ORMDL1	Q9P0S3	1.85537e+06	0	0	0
OS9	Q13438	1.76598e+07	0	0	0
OSTC	Q9NRP0	3.91312e+07	0	0	0
OSTF1	Q92882	3.2587e+07	0	0	0
OSTM1	Q86WC4	5.24942e+07	0	0	0
OTUB1	Q96FW1	6.18992e+06	0	0	0
OTUD5	Q96G74	1.283e+07	5.15684e+06	6.29409e+06	3.09136e+06
OTUD6B	Q8N6M0	8.48078e+06	3.20623e+07	1.62909e+07	1.70056e+07
OXA1L	Q15070	3.49491e+07	0	0	0
OXSR1	O95747	1.12366e+07	0	0	0
P4HB	P07237	389712711	1.46607e+08	1.11253e+08	6.80128e+07
PA2G4	Q9UQ80	1.58855e+08	5.72959e+08	1.98029e+08	1315534709
PABPC1	P11940	5.39594e+07	0	0	1.33595e+07
PABPC4	Q13310	6.28138e+06	5.20634e+06	0	0
PABPN1	Q86U42	3.52536e+08	3701357296	1075602661	3302006518
PACSIN2	Q9UNF0	4.07824e+07	2.26646e+08	1.28534e+08	9.45709e+07
PACSIN3	Q9UKS6	3.54099e+07	0	0	0
PAF1	Q8N7H5	3.10264e+07	5.21791e+07	2.78139e+07	2.51858e+07
PAFAH1B1	P43034	3.37671e+06	0	0	1.69808e+06
PAFAH1B2	P68402	1.52456e+07	0	0	0
PAFAH1B3	Q15102	2.02656e+07	2.80909e+07	1.88254e+07	9.24535e+06
PAGE1	O75459	2.33188e+07	4.29055e+06	4.75766e+06	0
PAGE5	Q96GU1	320654115	4.21661e+07	4.90441e+07	2.52016e+07
PAICS	P22234	27834246	5.51246e+06	7.08763e+06	9.07427e+06
PAIP1	Q9H074	3.44882e+07	0	4.54003e+06	0
PAIP2	Q9BPZ3	1.75306e+07	0	0	0
PAK2	Q13177	1.96332e+07	1.46137e+07	0	2.05574e+07
PARK7	Q99497	3.49755e+08	3.00435e+08	3.41e+08	1.09634e+08
PARP1	P09874	223862173	713920803	3.46517e+08	4.89063e+08
PAXBP1	Q9Y5B6	0	4.60017e+06	0	2.43919e+06
PBDC1	Q9BVG4	9.79068e+07	7.85153e+07	5.27412e+07	2.89754e+07
PBX2	P40425	9.85531e+07	0	0	0
PBXIP1	Q96AQ6	1.3907e+07	0	0	0
PCBD2	Q9H0N5	3.40165e+07	1.55315e+07	1.58616e+07	0
PCBP1	Q15365	3.24415e+08	1145011924	9.98518e+08	1352553408
PCBP2		1.10777e+08	2.8246e+08	2.06408e+08	6.53223e+08
PCDH11X	Q9BZA7	9.06521e+06	3.05715e+06	0	0
PCM1	Q15154	191552531	1.6193e+07	1.13674e+07	7.93029e+06
PCMT1	P22061	9.93768e+07	2.3804e+08	1.80485e+08	2.3719e+08
PCNA	P12004	1.95833e+08	4.51454e+07	5.8076e+07	6.58772e+07
PCNP	Q8WW12	3.23061e+08	9.1284e+08	3.70782e+08	6.76333e+08
PCYT1B	Q9Y5K3	1.9025e+07	8.05492e+06	1.20645e+07	0
PDAP1	Q13442	5.03122e+07	2.23211e+08	1.34079e+08	7.70161e+07
PDCD10	Q9BUL8	1.01232e+07	1.97136e+07	2.73897e+07	1.68958e+07
PDCD2	Q16342	2.29982e+06	0	0	0
PDCD5	O14737	2.9558e+08	2.59892e+08	1.19835e+08	1.06106e+08
PDCD6IP		1.5504e+07	0	5.14591e+06	0
PDCL	Q13371	1.22811e+07	0	0	0
PDHA1	P08559	1.42265e+08	0	1.93602e+07	1.24384e+07
PDHB	P11177	9.20701e+07	0	0	0
PDHX	O00330	4.29773e+07	2.55821e+07	4.36913e+07	1.22831e+07
PDIA3	P30101	4.73765e+08	488625409	4.63045e+08	426082745
PDIA4	P13667	1.97298e+07	5.91087e+07	6.19212e+07	5.63029e+07
PDIA6	Q15084	7.05291e+07	1.14136e+07	1.60362e+07	1.27288e+07
PDLIM1	O00151	3.32986e+07	2.30029e+07	2.91532e+07	1.54444e+07
PDLIM4	P50479	1.6019e+07	6.15878e+07	5.44361e+07	4.62022e+07
PDLIM5	Q96HC4	2.3185e+08	6.62997e+07	6.41594e+07	5.36075e+07
PDLIM7	Q9NR12	2.45727e+07	2.92924e+07	1.74643e+07	1.29854e+07
PDRG1	Q9NUG6	3.44434e+07	0	0	0
PDS5A	Q29RF7	8.76032e+06	2.03627e+07	1.12232e+07	1.69996e+07
PDZD2	O15018	0	5.02291e+06	0	0
PEA15	Q15121	1.64891e+07	0	0	0
PEBP1	P30086	2.32559e+08	2.41486e+08	3.0085e+08	9.57979e+07
PELO	Q9BRX2	0	0	0	1.97041e+06
PELP1	Q8IZL8	0	0	1.88329e+06	0
PER3	P56645	1.0656e+07	5.06752e+06	0	0
PET100	P0DJ07	5.58863e+07	0	0	0
PEX14	O75381	6.71662e+08	1.96822e+07	0	0
PEX19	P40855	5.57337e+07	0	1.03922e+07	0
PFDN1	O60925	101377800	0	3.34819e+07	1.57068e+07
PFDN2	Q9UHV9	2.55739e+08	3.28025e+07	5.76024e+07	5.15574e+07
PFDN4	Q9NQP4	7.65555e+07	2.89698e+07	1.86018e+07	1.09522e+07
PFDN5	Q99471	5.25149e+07	2.43471e+07	3.42323e+07	2.27521e+07
PFDN6	O15212	1.7509e+08	6.45119e+07	4.66486e+07	2.6354e+07
PFN1	P07737	1.08236e+08	4.7796e+08	5.85956e+08	1.87571e+08
PGAM1	P18669	1.35472e+07	0	0	0
PGAM5	Q96HS1	1.55165e+08	0	1.45962e+07	0
PGD	P52209	2.56595e+07	0	6.45864e+06	9.49915e+06
PGK1	P00558	9.29285e+07	1.41735e+07	1.57342e+07	2.10065e+07
PGRMC1	O00264	1.22835e+08	0	0	1.37256e+07
PGRMC2	O15173	5.00966e+07	7.6576e+06	9.45164e+06	0
PHAX	Q9H814	9.11436e+06	1.45097e+07	0	0
PHB	P35232	1157919650	2.30319e+07	6.49353e+07	1.80214e+07
PHB2	Q99623	5.80676e+08	6.40869e+06	3.30655e+07	8.29711e+06
PHF23	Q9BUL5	0	0	3.83898e+06	0
PHF3	Q92576	0	7.26889e+06	0	3.92523e+06
PHF5A	Q7RTV0	7.44119e+06	2.43072e+08	1.09247e+08	2.45985e+08
PHF6	Q8IWS0	8.77052e+06	0	2.63303e+06	1.33818e+07
PHGDH	O43175	5.62087e+06	7534821	0	0
PHPT1	Q9NRX4	1.13831e+07	0	3.16798e+06	0
PHRF1	Q9P1Y6	8.24212e+06	1.52478e+07	7.83489e+06	1.67803e+07
PICALM	Q13492	6.99026e+07	7.87624e+06	1.10622e+07	2.41371e+07
PIGS	Q96S52	1.19896e+06	0	0	0
PIH1D1	Q9NWS0	4.37243e+07	1.65263e+07	1.65871e+07	6.64755e+06
PIN1	Q13526	5.97887e+07	1.76795e+08	1.28651e+08	2.81559e+08
PIN4	Q9Y237	6.29598e+07	7.51507e+08	4.72509e+08	5.49072e+08
PINX1	Q96BK5	0	5.46919e+06	0	0
PIP	P12273	0	2.73009e+07	1.42588e+07	7.5921e+06
PIR	O00625	0	6.69753e+06	0	0
PITHD1	Q9GZP4	2.5127e+06	0	14121388	0
PITRM1	Q5JRX3	1.49742e+06	0	0	1.20493e+06
PITX1	P78337	9.52392e+06	0	0	0
PJA2	O43164	1.06703e+07	0	0	0
PKM		6.56903e+07	5.10877e+07	2.69189e+07	3.32418e+07
PKNOX1	P55347	2.22838e+07	0	0	0
PKP1	Q13835	2.34612e+07	2.46843e+07	5.08678e+07	2.64121e+07
PKP3	Q9Y446	1.04454e+07	6.48603e+06	3.76214e+06	2.06467e+06
PLBD1	Q6P4A8	0	0	0	6.22343e+06
PLBD2	Q8NHP8	1.08296e+07	0	0	2.66195e+06
PLCB3	Q01970	1.89841e+07	0	0	2.60633e+06
PLD3	Q8IV08	1.90226e+07	3.05076e+07	2.27088e+07	2.08682e+07
PLEC	Q15149	2.95899e+07	2.45001e+06	5.97703e+06	5.33637e+06
PLEKHO2	Q8TD55	2.13372e+06	5.70921e+06	0	0
PLG	P00747	1.28713e+07	1.64278e+08	1.14193e+08	118370983
PLIN3	O60664	105266465	1.50421e+07	2.15981e+07	6.99189e+06
PLK1	P53350	5.89755e+06	0	0	0
PLRG1	O43660	7.82649e+06	7.50634e+06	0	5.54513e+06
PMF1-BGLAP		1.56838e+07	3.68996e+07	1.51408e+07	2.41698e+07
PML		1.23942e+08	62314484	5.86624e+07	2.60473e+07
PMPCA	Q10713	4.77209e+06	0	0	0
PMPCB	O75439	8.30617e+06	0	0	0
PNISR	Q8TF01	5.38804e+07	8.38793e+07	4.58326e+07	5.68932e+07
PNKD		1.8234e+07	0	1.412e+07	0
PNKP	Q96T60	9.20377e+06	0	0	3.75632e+06
PNN	Q9H307	1.41679e+08	9.18534e+07	1.68896e+07	1.50111e+08
PNP	P00491	8.3398e+06	0	0	0
PNPO	Q9NVS9	9.36821e+06	5.31869e+06	6.41773e+06	0
PNPT1	Q8TCS8	4.91264e+07	0	6.33009e+06	4.31134e+06
POF1B	Q8WVV4	3.85438e+06	2.21095e+07	6.62338e+06	1.05205e+07
POLB	P06746	1.95253e+07	0	0	0
POLDIP2	Q9Y2S7	1.21979e+07	0	0	0
POLDIP3	Q9BY77	8.73996e+06	1.26067e+07	6.45423e+06	1.92275e+07
POLE3	Q9NRF9	1.53829e+08	1.30231e+08	1.16068e+08	8.7823e+07
POLE4	Q9NR33	8.52934e+07	1.33928e+08	9.4511e+07	6.99862e+07
POLG	P54098	3.46215e+06	0	0	0
POLR1C	O15160	7.60209e+06	0	0	0
POLR1D		1.6136e+08	6.78744e+07	8.51673e+07	4.99946e+07
POLR1E	Q9GZS1	2.31702e+06	0	0	0
POLR2A		0	0	0	6.25302e+06
POLR2D	O15514	4.46485e+07	6.46675e+07	2.66777e+06	5.6784e+07
POLR2E	P19388	2.97433e+06	0	0	1.00312e+07
POLR2F	P61218	48465675	0	3.29916e+06	1.39092e+07
POLR2H	P52434	4.52248e+06	0	0	0
POLR2I	P36954	9.90272e+06	1.50496e+07	0	0
POLR2K	P53803	0	1.49118e+08	7.96743e+07	9.03968e+07
POLR2M		0	7.45656e+06	0	0
POLR3D	P05423	0	5.90874e+06	0	5.17794e+06
POLR3G	O15318	4.73108e+07	2.40603e+07	2.52146e+07	2.03587e+07
POLRMT	O00411	1.15633e+07	0	0	0
POM121	Q96HA1	0	7.14198e+06	3.68267e+06	8.20701e+06
POMP	Q9Y244	2.86761e+07	0	0	0
POR	P16435	8.05553e+06	0	0	0
POU2F1	P14859	199008579	1.8314e+08	7.90012e+07	1.54233e+08
PPA1	Q15181	3.30974e+07	4.05421e+07	3.83761e+07	3.84635e+07
PPAN-P2RY11		0	6.43984e+06	3.29721e+06	4.00036e+06
PPDPF	Q9H3Y8	1.76984e+07	2.18149e+06	0	0
PPHLN1	Q8NEY8	6.07665e+06	3.17122e+07	5.79546e+06	2.81964e+07
PPIA	P62937	5590400745	18439322320	11907382116	12618788690
PPIB	P23284	1.07209e+08	1.15826e+08	7.91687e+07	216428289
PPID	Q08752	1.58776e+07	2.13497e+07	1.19687e+07	1.91424e+07
PPIE	Q9UNP9	3.47758e+07	1.05438e+08	39368521	7.76082e+07
PPIF	P30405	1.43466e+08	1477420148	5.44645e+08	1415408538
PPIG	Q13427	2.95095e+07	8.62161e+07	2.03925e+07	1.08492e+08
PPIH	O43447	1.5027e+07	2.68317e+07	1.96918e+07	5.83712e+07
PPIL1	Q9Y3C6	0	0	0	4.09526e+07
PPIL2	Q13356	1.26143e+07	10779061	8.70099e+06	9.71411e+06
PPIL3		1.28048e+07	3.17585e+07	2.37984e+07	3.43854e+07
PPM1G	O15355	1.54739e+08	1.82479e+07	1.85139e+07	1.24689e+07
PPP1CA		1.63439e+07	5.23378e+06	3.74056e+06	1.78707e+07
PPP1CC	P36873	1.58649e+07	0	0	1.73657e+07
PPP1R10	Q96QC0	4.66536e+06	5.34017e+06	0	9.54907e+06
PPP1R11	O60927	2.60758e+07	6.95145e+06	8.14756e+06	0
PPP1R12A	O14974	4.69003e+07	1.06468e+08	6.63522e+07	5.87331e+07
PPP1R12C	Q9BZL4	6.27639e+06	1.14582e+07	7.30456e+06	4.76971e+06
PPP1R14A	Q96A00	0	0	1.46997e+07	0
PPP1R14B	Q96C90	1.60369e+07	0	0	0
PPP1R14C	Q8TAE6	3.0342e+07	42629117	2.42885e+07	0
PPP1R18	Q6NYC8	7.03534e+06	3.54914e+07	2.07342e+07	1.61842e+07
PPP1R2	P41236	3.26935e+07	3.766e+07	2.84992e+07	2.46895e+07
PPP1R8	Q12972	1.19128e+07	3.30105e+07	22676627	5.97408e+07
PPP1R9B	Q96SB3	1.66108e+07	2.55243e+07	1.72803e+07	12885187
PPP2CA	P67775	1.83847e+07	0	0	0
PPP2R1A	P30153	4.57963e+06	0	0	0
PPP3R1	P63098	2.99779e+07	2.73776e+07	1.25319e+07	1.19556e+07
PPP4R2	Q9NY27	0	2.52328e+06	2.19994e+06	8.73107e+06
PPT1	P50897	5.36158e+06	0	0	0
PPWD1	Q96BP3	0	0	0	1.11912e+07
PQBP1	O60828	9.11561e+07	1.81169e+08	9.6174e+07	1.18747e+08
PRAME	P78395	1.54899e+06	0	0	0
PRC1	O43663	1.0788e+07	0	0	0
PRCC	Q92733	4.09362e+07	2.81418e+08	1.00038e+08	1.81892e+08
PRCP	P42785	6.10213e+06	0	0	0
PRDX1	Q06830	7039674961	13194665236	12579534473	8803558836
PRDX2	P32119	8.37904e+08	1425574798	1356974269	7.54118e+08
PRDX3	P30048	1.04105e+08	3.79575e+07	2.60368e+07	2.06136e+07
PRDX4	Q13162	2.18371e+06	3.80826e+06	0	0
PRDX5	P30044	2.54554e+07	2.54912e+07	3.71037e+07	1.87705e+07
PRDX6	P30041	1.04174e+08	1.62553e+07	1.0184e+07	1.80888e+07
PREB	Q9HCU5	1.20462e+07	0	0	0
PRG4	Q92954	0	8.70321e+06	6.26875e+06	0
PRKAR2A	P13861	3.3647e+07	0	9.88427e+06	0
PRKAR2B	P31323	1.31221e+07	0	0	0
PRKCSH	P14314	1.88364e+08	6.18557e+07	48056972	2.25885e+07
PRKDC	P78527	6.47932e+07	8.62602e+06	1.06014e+07	3.45808e+07
PRKRIP1	Q9H875	0	3.20129e+07	0	2.77098e+07
PRMT1	Q99873	6.76231e+06	0	0	4.58284e+06
PROL1	Q99935	1.25689e+06	0	0	0
PROSC	O94903	0	1.07925e+07	1.34016e+07	0
PROSER2	Q86WR7	1.03619e+07	2.41682e+07	1.31343e+07	1.03728e+07
PRPF19	Q9UMS4	1.1664e+07	0	0	2.02404e+07
PRPF3	O43395	3.81442e+06	8859693	7.69566e+06	7.59168e+06
PRPF38A	Q8NAV1	0	0	0	9.16779e+06
PRPF4	O43172	0	0	0	8135884
PRPF40A	O75400	1.57856e+07	1.17392e+08	2.77926e+07	1.25701e+08
PRPF4B	Q13523	0	4.16682e+07	5.71492e+06	1.33916e+07
PRPF6	O94906	7.56527e+06	0	0	5.47387e+06
PRPF8	Q6P2Q9	4.6565e+06	0	0	1.92996e+07
PRRC2A	P48634	2.53463e+07	8.92595e+06	7.58041e+06	3.81055e+06
PRRC2C	Q9Y520	5.6181e+07	3.06527e+07	1.59095e+07	1.75465e+07
PRSS2	P07478	2864440058	1237584792	1.21617e+08	1043719879
PRSS3	P35030	2522989001	3296525997	2773687126	3535658870
PSAP	P07602	4.87054e+08	1.39262e+08	1.73725e+08	5.65933e+07
PSIP1	O75475	8.25365e+07	1.17931e+08	3.15083e+07	1.62865e+08
PSMA1	P25786	1.87916e+07	1.09662e+07	1.09927e+07	1.24543e+07
PSMA2	P25787	5.6679e+06	0	0	0
PSMA3	P25788	1.1868e+07	1.07366e+07	1.87314e+07	2.65763e+07
PSMA4	P25789	1.4921e+07	9.29486e+06	9.50873e+06	1.23988e+07
PSMA5	P28066	6.12695e+07	2.59203e+07	2.32406e+07	2.37822e+07
PSMA6	P60900	1.36594e+07	1.4615e+07	1.47742e+07	1.64519e+07
PSMA7	O14818	1.54183e+07	1.87175e+07	1.1916e+07	2.59796e+07
PSMB1	P20618	1.06345e+07	0	0	4.82836e+06
PSMB2	P49721	1.09081e+07	0	0	0
PSMB3	P49720	0	2.81184e+07	0	0
PSMB4	P28070	3.48329e+07	0	0	5.12226e+06
PSMB5	P28074	5.46622e+06	0	0	0
PSMB6	P28072	2.33592e+07	3.49128e+07	2.66869e+07	0
PSMB7	Q99436	0	1.1209e+07	1.244e+07	1.60535e+07
PSMC2	P35998	0	11601986	0	0
PSMC3	P17980	1.29231e+07	1.04119e+07	5.42628e+06	2.27989e+06
PSMC3IP	Q9P2W1	3.49693e+07	9.14574e+07	1.17419e+08	1.30175e+08
PSMC4	P43686	0	0	0	3.00943e+06
PSMD1	Q99460	2.09215e+06	0	0	0
PSMD11	O00231	1.18265e+07	0	0	0
PSMD2	Q13200	4219313	0	0	0
PSMD4	P55036	4.76806e+07	1.38447e+08	9.06152e+07	5.82256e+07
PSMD5	Q16401	8.19205e+06	0	0	0
PSMD7	P51665	3.33875e+06	0	0	0
PSMD9	O00233	6.09526e+07	2.67083e+07	2.12882e+07	8.86714e+06
PSME1	Q06323	2.63983e+07	5.16481e+06	1.01965e+07	0
PSME3	P61289	2.64674e+07	6.24444e+06	0	0
PSPC1	Q8WXF1	2.3062e+06	2.41922e+08	1.19967e+08	2.27744e+08
PSRC1	Q6PGN9	0	0	1.27298e+07	1.47242e+07
PSTPIP2	Q9H939	3.22049e+06	1.05459e+07	2.67163e+07	4.64973e+07
PTBP1	P26599	1.02176e+08	8.59902e+07	3.08728e+07	1.35203e+08
PTBP3	O95758	0	0	0	8.10347e+06
PTCD3	Q96EY7	2.10765e+07	0	0	0
PTGES3	Q15185	6.29693e+08	1.48908e+08	1.59994e+08	3.63054e+07
PTMA	P06454	1164369774	4.0345e+08	4.72745e+08	1.62145e+08
PTMS	P20962	5.09943e+08	0	2.7052e+08	0
PTP4A1	Q93096	1.25444e+07	0	0	0
PTPLAD1	Q9P035	1.87501e+07	0	0	0
PTPMT1	Q8WUK0	8.51438e+06	0	0	0
PTPN1	P18031	4.68059e+07	0	0	0
PTPN11	Q06124	2.49172e+06	0	0	0
PTPN12	Q05209	9.23209e+06	0	0	0
PTPN18	Q99952	2.5317e+07	7.21081e+07	5.64483e+07	3.36767e+07
PTPN2	P17706	0	1.96048e+06	0	0
PTPN4	P29074	0	1.53033e+06	0	0
PTRF	Q6NZI2	3.19102e+08	7.43475e+07	3.50669e+07	3.22923e+07
PTRH2	Q9Y3E5	3.32147e+07	0	0	0
PTRHD1	Q6GMV3	0	1.47171e+07	0	5.1739e+06
PTTG1	O95997	3.73355e+07	7.6997e+07	3.90804e+07	3.05745e+07
PUF60		8.22521e+06	7.13898e+06	0	2.78587e+07
PUM1	Q14671	1.41352e+07	0	0	0
PURA	Q00577	0	7864954	0	7859460
PURB	Q96QR8	0	0	5.92664e+06	3.35745e+06
PWP1	Q13610	6.30486e+06	0	0	0
PYCR1	P32322	2.14577e+07	0	0	6.47282e+06
PYCR2	Q96C36	3.90293e+07	5.83192e+06	0	9152796
PYGO2	Q9BRQ0	0	1.69086e+07	0	0
QKI	Q96PU8	2.68953e+07	8.3651e+07	2.89402e+07	170516200
RAB10	P61026	3.93147e+07	0	0	0
RAB11B	Q15907	3.37267e+07	4.10265e+06	0	3.91959e+06
RAB11FIP1	Q6WKZ4	6.6618e+07	1.77124e+07	1.76764e+07	5.66271e+06
RAB12	Q6IQ22	0	1.84045e+07	0	2.44069e+07
RAB13	P51153	1.05258e+07	0	0	0
RAB14	P61106	2.84273e+07	0	0	0
RAB15	P59190	0	0	2.19463e+07	0
RAB1A	P62820	1.80441e+07	0	0	0
RAB1B	Q9H0U4	5.15599e+06	0	0	0
RAB21	Q9UL25	18659472	3.19641e+06	5.96525e+06	5.9022e+06
RAB27A	P51159	1.89466e+07	0	0	0
RAB2A	P61019	5.14278e+07	0	0	0
RAB31	Q13636	1.50388e+07	0	0	0
RAB35	Q15286	7.17169e+07	0	0	0
RAB3IL1		1.08431e+07	3.9889e+06	1.98835e+06	8.29495e+06
RAB5C	P51148	5.51805e+07	2.03573e+06	8.27651e+06	5.64355e+06
RAB6A	P20340	1.24616e+07	0	0	0
RAB7A	P51149	7.58029e+07	0	0	0
[truncated: 923 more rows]
