# Supplementary material for: Investigating phase separation properties of chromatin-associated proteins using gradient elution of 1,6-hexanediol
Source: BMC Genomics. 2023 Aug 28;24:493. doi: 10.1186/s12864-023-09600-1 (PMC10464338; doi:10.1186/s12864-023-09600-1)
Supplement: Supplementary file 3 — Additional file 3: Table S2. List of matched GO terms of all proteins captured by IB and 1,6-HD treatment. [file 12864_2023_9600_MOESM3_ESM.xlsx]

## Sheet: Additional file 3 Table S2
Table S2. List of matched GO terms of all proteins captured by IB and 1,6-HD treatment.

## Sheet: IB
Category	Term	Count	%	PValue	Genes	List Total	Pop Hits	Pop Total	Fold Enrichment	Bonferroni	Benjamini	FDR
GOTERM_CC_DIRECT	GO:0005829~cytosol	1151	46.1323	1.24665e-116	SCOC, PSMD9, LACTB, PSMD7, SCP2, MPRIP, CAPNS1, PSMD4, PSMD5, PSMD2, FGFR1OP2, PSMD1, PKNOX1, GSTK1, ATG3, GABARAPL2, MEF2C, DAXX, ENDOG, CSNK2A1, MRTFA, SND1, CD2AP, MYL4, MYL6, SCO2, LARS1, CLNS1A, DDIT3, PSME3, PSME1, FLG, SLBP, URI1, SET, CDCA3, SHMT2, FLII, NCAPG, CDCA8, IQGAP1, ZC3HAV1, NCAPH, GIGYF2, HSPH1, PRKAR2B, PRKAR2A, EPB41L2, VTI1B, MCTS1, JUP, MRPL28, ERLIN2, LARP4, DHFR, MLLT11, …	2445	5521	20587	1.75538	1.41869e-113	1.41869e-113	1.14318e-113
GOTERM_CC_DIRECT	GO:0005654~nucleoplasm	920	36.8737	4.97649e-115	ATF1, ATF2, MDC1, SCOC, RAMAC, SPI1, EHMT1, PSMD9, PSMD7, SCP2, PSMD4, PSMD5, PSMD2, PSMD1, WDHD1, MEF2C, SAP30BP, DAXX, CSNK2A1, NGDN, DNTTIP2, MRTFA, DDX39A, DDX39B, EWSR1, CLNS1A, ZC3H11A, PSME3, RFX5, PSME1, ATF7, UQCRC2, CGGBP1, SF1, SLBP, URI1, SET, MEAF6, FLII, CDCA8, ABCB8, ZNF24, GATA1, NCAPH, HSPH1, GRPEL1, EPB41L2, HEXIM1, JUN, MLLT11, H1-5, EIF6, ECSIT, MED15, PQBP1, MECP2, TRMT112, C…	2445	3962	20587	1.95518	5.66324e-112	2.83162e-112	2.28172e-112
GOTERM_CC_DIRECT	GO:0005739~mitochondrion	482	19.3186	1.26143e-112	CLPB, TFRC, MICOS13, GHITM, PHB2, MT-ND3, MT-ND1, ATP5IF1, LACTB, SCP2, VPS35, GSTK1, ENDOG, NGDN, CLPX, ARMC1, SCO1, SCO2, FDX1, UQCRC1, TMEM126A, YME1L1, MT-CO2, UQCRC2, MT-CO3, TMEM126B, URI1, ABCB7, SHMT2, MRPL18, MRPL19, MRPL16, MRPL17, MRPL14, ABCB8, MRPL15, MRPL12, MRPL13, ADH5, MRPL11, PRDX3, CYB5R1, MRPL20, PRDX5, RHOT2, NCSTN, CYB5R3, RHOT1, GRPEL1, PTPMT1, BLOC1S2, APOOL, MRPL28, RMDN3…	2445	1440	20587	2.81837	1.4355e-109	4.78501e-110	3.85576e-110
GOTERM_CC_DIRECT	GO:0005743~mitochondrial inner membrane	253	10.1403	2.13277e-107	MICOS13, GHITM, PHB2, MT-ND3, MT-ND1, ENDOG, MRPS18B, MRPS18A, BCS1L, CLPX, AFG3L2, COX7A2L, SCO1, SCO2, UQCRC1, TMEM126A, YME1L1, MT-CO2, TMEM126B, UQCRC2, MT-CO3, ABCB7, SHMT2, MRPL18, MRPL19, MRPL16, MRPL17, MRPL14, ABCB8, MRPL15, MRPL12, MRPL13, MRPL11, MRPL20, APOO, LDHB, PTPMT1, RDH13, TRAP1, MRPL28, MRPL23, MRPL24, MRPL21, MRPL22, MRPL30, NDUFAF4, NDUFAF2, NDUFAF3, SFXN1, ALDH18A1, NDUFAF1…	2445	481	20587	4.42884	2.4271e-104	6.06774e-105	4.88938e-105
GOTERM_CC_DIRECT	GO:0070062~extracellular exosome	564	22.6052	4.48727e-79	RPL4, CYFIP1, RPL5, RPL30, RNH1, RPL3, TFRC, RPL31, H2AC19, ARPC5L, GHITM, ENO1, SMC2, PCMT1, PSMD7, CAPNS1, PSMD2, STMN1, VPS35, DIP2B, CDK5RAP2, GSTK1, RPL23, RPL22, SCRIB, HSPG2, SND1, SCAMP3, CD2AP, MYL6, PSME1, RPL24, RPL27, RPL26, HPRT1, RPL28, TARS1, PLBD2, SHMT2, ENDOD1, IQGAP1, GNS, ADH5, GLG1, CYB5R1, PRDX2, LDHB, PRDX5, NCSTN, LDHA, PRDX4, HSPH1, PRKAR2B, PRKAR2A, PRDX1, EPB41L2, S100A…	2445	2219	20587	2.14011	5.10652e-76	1.0213e-76	8.22966e-77
GOTERM_CC_DIRECT	GO:0005634~nucleus	1091	43.7275	5.49994e-68	ATF1, ATF2, MDC1, RAMAC, SPI1, TFRC, EHMT1, PSMD9, PSMD7, RAVER1, PSMD4, PSMD2, PSMD1, PKNOX1, WDHD1, MEF2C, SAP30BP, DAXX, ENDOG, CSNK2A1, MRTFA, SND1, EML3, FLG2, DDX39A, DDX39B, EWSR1, CLNS1A, DDIT3, PSME3, RFX5, ATF7, CGGBP1, SF1, FLG, SLBP, URI1, SET, MEAF6, SHMT2, FLII, MRPL19, NCAPG, IQGAP1, ZC3HAV1, ZNF24, GATA1, HSPH1, HEXIM1, JUN, JUP, PBX2, H1-3, H1-2, HRNR, EIF1, H1-5, CS, EIF6, PSME3…	2445	5991	20587	1.53334	6.25894e-65	1.04316e-65	8.40575e-66
GOTERM_CC_DIRECT	GO:0005840~ribosome	111	4.4489	1.64958e-59	RPL4, RPL5, RPL3, RPL32, RPL31, RPL10A, RPL8, RPL6, RPS15, RPS14, RPS17, RPS16, RPS19, RPL18A, RPS18, RPL36, RPL38, RPS11, RPS10, RPS13, RPS9, RPL21, RPS7, RPS8, RPS5, RPL23, RPL22, RPS6, MRPS18B, MRPS18A, RPL24, RPL27, RPL29, RPL28, SF1, DAP3, MRPL18, MRPL19, MRPL16, MRPL17, MRPL14, MRPL13, MRPL11, MRPL20, GCN1, MRPL28, MRPL23, MRPL24, MRPL21, RPS25, RPS28, RPS27, FUBP3, RPL27A, TBCE, RPS20, RPS…	2445	171	20587	5.46564	1.87722e-56	2.68174e-57	2.16094e-57
GOTERM_CC_DIRECT	GO:0005737~cytoplasm	998	40	1.87324e-53	ATF2, PSMD9, LSM12, SCP2, CAPNS1, RAVER1, PKNOX1, WDHD1, GABARAPL2, MEF2C, DAXX, MRTFA, EML3, CD2AP, FLG2, DDX39A, DDX39B, EWSR1, LARS1, DDIT3, PSME3, PSME1, ATF7, GTSF1, SLBP, URI1, SET, SHMT2, FLII, MRPL18, MRPL16, NCAPG, IQGAP1, ZC3HAV1, MRPL13, NCAPH, C12ORF57, MRPL20, HSPH1, CYB5R3, PRKAR2B, PRKAR2A, HEXIM1, JUP, MRPL28, MRPL23, FAM136A, MRPL21, HRNR, EIF1, EIF5, EIF6, FASN, NMT1, ARF3, RPLP…	2445	5634	20587	1.49152	2.13175e-50	2.66469e-51	2.1472e-51
GOTERM_CC_DIRECT	GO:0022626~cytosolic ribosome	66	2.64529	4.82188e-49	RPL4, RPL5, RPL30, RPL3, RPL32, RPL31, RPLP1, RPLP0, RPL10A, RPL8, RPL6, RPL7, RPS4X, RPS15, RPS14, RPL7A, RPS17, RPS16, RPS19, RPL18A, RPS18, RPL36, RPL35, RPL38, RPS11, RPS10, RPS13, RPS12, RPS9, RPL21, RPS7, RPS8, RPL23, RPS5, RPL22, RPS6, RPL13A, RPS3A, RPSA, RPL37A, RPL24, RPL27, RPL26, RPL29, RPL28, RPL10, RPL12, RPL11, RPS15A, RPS3, RPL14, RPL13, RPS2, RPL15, RPS27A, RPL18, RPL19, RPL35A, …	2445	76	20587	7.31214	5.4873e-46	6.097e-47	4.91296e-47
GOTERM_CC_DIRECT	GO:0005925~focal adhesion	161	6.45291	1.37332e-43	RPL4, CYFIP1, MDC1, RPL5, RPL30, TES, RPL3, RPL31, ARPC5L, SLC4A2, RPL10A, RPL8, ACTB, RPL6, ICAM1, ACTG1, RPL7, RPS15, RPS14, PPP1CC, RPS17, RPS16, RPS19, MPRIP, RPS18, CFL1, BSG, CHP1, RPL38, RPS11, B2M, RPS10, RPS13, TGM2, PDIA3, RPS9, TPM4, RPS7, RPS8, RPS5, RPL23, RPL22, ADAM10, ACTN4, HSPG2, RPL27, EZR, PFN1, PPIB, TLN1, PPIA, VCL, S100A7, FLII, IQGAP1, HACD3, CORO1B, HSP90B1, CORO1C, CNN2,…	2445	426	20587	3.18222	1.56284e-40	1.56284e-41	1.25934e-41
GOTERM_CC_DIRECT	GO:1990904~ribonucleoprotein complex	99	3.96794	6.30396e-42	RPL4, RPL5, EIF4A3, HNRNPU, PHAX, HNRNPR, ACTB, RPL7, EFTUD2, RUVBL2, RUVBL1, DDX17, RPS9, RPS7, RPS8, RPS5, PIH1D1, RPL22, RPS6, ACTN4, ILF2, ILF3, HNRNPUL1, NCL, NHP2, SNRPG, RPL27, RPL26, NUP98, SLBP, DDX5, DHX9, DDX1, SNU13, IQGAP1, ATXN2, PCBP1, G3BP1, PCBP2, G3BP2, ZC3H18, ZC3H14, HSPA8, CPSF6, CBX5, XRCC5, LSM1, NFATC2, PA2G4, EEF2, HNRNPL, HNRNPM, LSM7, HNRNPK, EPRS1, HNRNPF, HNRNPD, GRSF…	2445	187	20587	4.45767	7.17391e-39	6.52173e-40	5.25521e-40
GOTERM_CC_DIRECT	GO:0005681~spliceosomal complex	76	3.04609	1.60412e-36	RBM28, DDX46, HNRNPR, PRPF19, RBM3, EFTUD2, SNRPD2, SNRNP70, SNRPD1, DHX15, SNRPD3, BCAS2, CTNNBL1, RBM17, SNRPN, CIRBP, PLRG1, WBP11, SRRM1, PRPF6, DDX39B, PRPF3, CLNS1A, NCL, SRSF2, SNRPG, WAC, PPIH, SNRPA1, SNRPF, HNRNPH3, ZNF830, SNRPC, SNRNP200, SNRPA, SF1, SF3B4, SF3B5, SF3B2, DDX5, SF3B3, U2AF1, C9ORF78, HTATSF1, PRPF8, HNRNPDL, ZMAT2, U2AF2, TRA2B, PPP1R8, DHX38, SNRPB2, HNRNPA1, SF3B1, S…	2445	129	20587	4.96064	1.82548e-33	1.52124e-34	1.22581e-34
GOTERM_CC_DIRECT	GO:0016020~membrane	680	27.2545	1.86713e-36	RPL4, RPL5, RPL30, RPL32, TFRC, RPL31, HNRNPU, EMC10, SLC4A2, GHITM, ENO1, RPL8, RPL6, RPL7, CNST, PSMD7, SCP2, CAPNS1, PSMD2, STMN1, RPL36, PSMD1, RPL35, DIP2B, CDK5RAP3, DDX17, GABARAPL2, MED1, GSTK1, RPL21, NUP210, RPL23, SCRIB, MED4, HSPG2, GTPBP4, SND1, HCFC1, NUP93, DYNC1LI1, MYL6, DDX39A, PSME3, TMEM126A, RPL24, YME1L1, RPL27, MT-CO2, RPL26, TMEM126B, RPL29, RPL28, NUP205, RPN2, ABCB7, PRK…	2445	3739	20587	1.53133	2.12479e-33	1.63446e-34	1.31704e-34
GOTERM_CC_DIRECT	GO:0005762~mitochondrial large ribosomal subunit	47	1.88377	1.8899e-33	MRPL18, MRPL19, MRPL38, MRPL16, MRPL17, MRPL39, MPV17L2, MRPL58, MRPL14, MRPS30, MRPL15, MRPL37, MRPL34, MRPL12, MRPL13, MRPL57, MRPL35, MRPL54, MRPL11, MRPL55, MRPL4, MRPL41, MRPL20, MRPL3, MRPL42, MRPL2, MRPL40, MRPL1, MRPL9, GADD45GIP1, MRPL49, MRPS18A, MRPL28, MRPL47, MRPL48, MRPL23, MRPL45, MRPL46, MRPL24, MRPL43, MRPL21, MRPL22, MRPL44, MRPL52, MRPL30, MRPL53, MRPL50	2445	56	20587	7.06682	2.15071e-30	1.53622e-31	1.23789e-31
GOTERM_CC_DIRECT	GO:0071013~catalytic step 2 spliceosome	57	2.28457	6.60883e-31	EIF4A3, HNRNPU, HNRNPR, PRPF19, EFTUD2, SART1, PNN, SYNCRIP, SNRPD2, SNRPD1, MTREX, SNRPD3, BCAS2, SRRM2, SNRPN, PLRG1, SRRM1, PRPF6, SYF2, HNRNPH1, SNRPG, PPIE, SNRPA1, PABPC1, SNRPF, SNRNP200, ZCCHC8, SF3B2, DDX5, SF3B3, SRSF1, DDX23, U2AF1, ESS2, PRPF8, DHX38, RALY, SNRPB2, HNRNPA1, SF3B1, SF3A3, SF3A1, HNRNPA3, PPIL2, CDC5L, CWC15, LSM3, HNRNPM, SNRNP40, LSM7, SNW1, HNRNPK, HNRNPF, HNRNPA2B1,…	2445	87	20587	5.51658	7.52085e-28	5.0139e-29	4.0402e-29
GOTERM_CC_DIRECT	GO:0016607~nuclear speck	136	5.4509	9.16405e-28	TCERG1, EIF4A3, HNRNPU, CASC3, SMC4, EFTUD2, PNN, PPP1CC, ARL6IP4, MTREX, DDX17, FNBP4, SRRM2, PNISR, MEF2C, IK, METTL3, THOC1, KAZN, THOC3, THOC2, THOC7, SRRM1, THOC6, ATXN2L, PRPF6, DDX39A, DDX39B, PSPC1, SARNP, PRPF3, SRSF2, SRSF3, CD2BP2, PPIE, SRSF4, PPIH, SRSF5, PPIG, SRSF6, ZNF830, SRSF7, SRSF9, DDX5, FOXO4, PRPF8, GTF2E2, TIMM50, C12ORF57, PCBP1, PACSIN2, ZC3H18, ZC3H14, RBM10, ATP6V0A1, …	2445	430	20587	2.66308	1.04287e-24	6.51793e-26	5.25215e-26
GOTERM_CC_DIRECT	GO:0042470~melanosome	58	2.32465	2.89244e-26	ITGB1, YWHAE, HSP90AB1, TFRC, YWHAB, CLTC, SLC2A1, LAMP1, BSG, FLOT1, RAC1, CTSD, CTSB, RAB2A, PDIA3, HSP90AA1, PDCD6IP, ANXA2, ANXA11, ATP1B3, PDIA6, YWHAZ, SND1, PDIA4, TMEM33, RAB35, CANX, ATP6V1B2, ERP29, SEC22B, PPIB, RAB1A, AHCY, TMED10, RAB5C, RPN1, CAPG, SLC3A2, ATP1A1, SLC1A5, HSP90B1, GANAB, NCSTN, PRDX1, STOM, STX3, APOE, ATP6V0A1, CCT4, HSPA8, HSPA5, RAB27A, NAP1L1, FASN, CALU, TPP1, …	2445	104	20587	4.69579	3.29159e-23	1.93623e-24	1.56021e-24
GOTERM_CC_DIRECT	GO:1904813~ficolin-1-rich granule lumen	63	2.52505	1.49889e-25	GPI, DDX3X, HSP90AB1, CALML5, CTSZ, HMGB1, SRP14, PSMD7, PNP, FTH1, PSMD2, OSTF1, GYG1, CTSD, CTSB, KCMF1, ACTR2, HSP90AA1, DBNL, DYNLT1, PGAM1, KRT1, MIF, ILF2, PSMA5, EEF1A1, ACLY, PKM, PSMA2, CSNK2B, CAT, PPIE, ALDOC, PLEKHO2, ALDOA, PPIA, PAFAH1B2, VCL, KPNB1, CSTB, ASAH1, VCP, PSMD11, CAB39, GSTP1, GNS, MMTAG2, CAND1, COMMD9, PRDX4, PSMB1, MAPK1, CCT8, HSPA8, XRCC6, JUP, AGL, PDAP1, ARPC5, E…	2445	124	20587	4.27792	1.70574e-22	9.47634e-24	7.63603e-24
GOTERM_CC_DIRECT	GO:0005759~mitochondrial matrix	124	4.96994	1.72905e-25	ISCA2, ACSM3, PRORP, NDUFA10, PARK7, YARS2, CCAR2, TXN2, LONP1, PMPCA, HADH, PDHX, GSTK1, DIMT1, ACOT13, POLRMT, CLPX, SCO2, BOLA3, FDX1, PPIF, SUCLG2, TFAM, ISCU, FECH, SHC1, SHMT2, AK3, FOXO3, ACAT1, PRDX3, CCNB1, PRDX5, PITRM1, GRPEL1, BLOC1S1, DECR1, HSPA9, TRAP1, PDHA1, PNPT1, UQCC2, IDH2, PYCR1, PYCR2, TIMM44, CS, GLUD1, OGDH, CDK1, PIN4, ACO2, NDUFAF1, BCL2L1, ACADVL, GFM1, FASTKD2, ETFA, …	2445	391	20587	2.67029	1.96766e-22	1.03561e-23	8.34494e-24
GOTERM_CC_DIRECT	GO:0022625~cytosolic large ribosomal subunit	41	1.64329	9.45128e-24	RPL4, RPL5, RPL30, RPL3, RPL32, RPL10, RPL31, RPLP1, RPL12, RPLP0, RPL11, RPL10A, RPL8, RPL6, RPL7, RPL7A, FXR2, MRPL1, RPL18A, RPL36, RPL14, RPL35, RPLP2, RPL13, RPL38, RPL15, RPL18, RPL19, RPL21, RPL23, RPL22, RPL35A, RPL13A, RPL23A, RPL27A, RPL37A, RPL24, RPL27, RPL26, RPL29, RPL28	2445	59	20587	5.85121	1.07556e-20	5.37778e-22	4.33341e-22
GOTERM_CC_DIRECT	GO:0000776~kinetochore	69	2.76553	1.01805e-23	ERCC6L, GTF2B, HNRNPU, PHF6, ACTB, PPP1CC, XPO1, NUDCD2, CHMP1B, CHMP1A, KAT8, ARID2, NDEL1, SMARCC1, SEC13, PPP1R12A, NUP133, KIF22, RANGAP1, SMC1A, KNSTRN, CKAP5, GPATCH11, DYNC1LI1, CLIP1, CFDP1, INCENP, CHMP4C, CHMP4B, CHMP4A, KIF2C, NUP98, CHMP6, MAD1L1, CHMP5, PAFAH1B1, DCTN6, SEH1L, MEAF6, DCTN2, ANAPC16, DCTN1, SKA3, NSL1, SKA1, NUP160, SKA2, TPR, NUP43, BUB3, TP53BP1, CLASP2, SMARCE1, CB…	2445	155	20587	3.74828	1.15854e-20	5.51685e-22	4.44547e-22
GOTERM_CC_DIRECT	GO:0005747~mitochondrial respiratory chain complex I	36	1.44289	3.18602e-21	NDUFB9, NDUFA13, NDUFB8, NDUFB7, NDUFB6, NDUFB10, NDUFA11, NDUFB11, NDUFA12, NDUFB5, NDUFB4, NDUFA10, NDUFB3, NDUFB1, MT-ND3, MT-ND1, NDUFV3, NDUFV2, NDUFV1, NDUFA9, NDUFA8, NDUFA7, NDUFA5, NDUFA4, NDUFA3, NDUFA2, NDUFS8, NDUFS7, NDUFS6, NDUFS5, NDUFAB1, NDUFS4, NDUFS3, NDUFS2, NDUFS1, NDUFAF1	2445	51	20587	5.94356	3.62569e-18	1.64804e-19	1.32799e-19
GOTERM_CC_DIRECT	GO:0042645~mitochondrial nucleoid	34	1.36273	4.77111e-21	LRRC59, ACADVL, POLDIP2, SHMT2, FASTKD2, MPG, PRORP, TFB1M, HSD17B10, DHX30, ATP5F1B, DBT, LONP1, POLG, HSPA9, TRMT10C, UQCC2, TFB2M, POLRMT, SOD2, ATAD3A, LRPPRC, CLPX, TUFM, HADHB, SUPV3L1, HADHA, POR, DNAJA3, TFAM, VDAC2, VDAC1, SSBP1, SLC25A5, GRSF1	2445	46	20587	6.22351	5.42953e-18	2.36066e-19	1.90222e-19
GOTERM_CC_DIRECT	GO:0032991~macromolecular complex	166	6.65331	4.89497e-20	RPL5, TES, RPL3, GOLT1B, KDM1A, CISD2, HNRNPU, IKZF1, PHB2, ACTB, CRKL, ATP5IF1, PPP1CC, CNST, TRIM28, SCP2, RCC1, TGM3, CDK5RAP3, NOMO2, MEF2C, SMARCC1, RPS7, RPL23, MITF, ACTN4, POLRMT, GTF2F1, HCFC1, TMEM258, GRWD1, FKBP8, TFAM, EZR, PPIB, FKBP4, PPIA, ASF1A, VCL, KHDRBS1, VCP, SET, DHX9, PRKDC, EPB41, STXBP1, CDCA8, SNU13, BCL10, FOXO3, HIGD1A, CORO1A, GIGYF2, HSP90B1, ZMPSTE24, STK3, PRDX3, …	2445	683	20587	2.04645	5.57048e-17	2.32103e-18	1.87029e-18
GOTERM_CC_DIRECT	GO:0034774~secretory granule lumen	54	2.16433	5.37064e-20	GPI, CYFIP1, DDX3X, HSP90AB1, GDI2, HMGB1, SRP14, PSMD7, PNP, PSMD2, OSTF1, GYG1, HSP90AA1, DBNL, DYNLT1, AHSG, PGAM1, APOA1, MIF, PSMA5, EEF1A1, PKM, PSMA2, CSNK2B, CAT, PPIE, ALDOC, ALDOA, S100A9, PPIA, S100A8, PAFAH1B2, VCL, CSTB, VCP, PSMD11, CAB39, GSTP1, MMTAG2, CAND1, COMMD9, PRDX4, PSMB1, CCT8, S100A11, HSPA8, XRCC6, XRCC5, AGL, ARPC5, EEF2, PSMC3, IMPDH2, S100P	2445	115	20587	3.95376	6.11179e-17	2.44471e-18	1.96995e-18
GOTERM_CC_DIRECT	GO:0005758~mitochondrial intermembrane space	46	1.84369	1.92503e-19	COX19, STOML2, NDUFB7, CLPB, SHMT2, TIMM9, COX17, AK2, TIMM13, CPOX, HTRA2, TIMM10, TRIAP1, PARK7, CHCHD4, CHCHD5, CHCHD2, AIFM1, OPA1, BLOC1S1, COA7, COA6, COA4, TIMM8B, TIMM8A, TRAP1, NDUFA8, MIX23, PNPT1, TIMM29, CMC4, AGK, UQCC2, RNASET2, TIMM23, IMMT, REXO2, SOD1, TIMM10B, HAX1, NDUFS5, CAT, CYCS, NDUFS1, MICU2, CIAPIN1	2445	88	20587	4.40139	2.19069e-16	8.42572e-18	6.78944e-18
GOTERM_CC_DIRECT	GO:0071005~U2-type precatalytic spliceosome	34	1.36273	2.80172e-19	SF3B4, SF3B5, SF3B2, SF3B3, WBP4, SNU13, PRPF8, EFTUD2, SART1, RNF113A, SNRPD2, ZMAT2, SNRPD1, SNRPB2, SNRPD3, SF3B1, SF3A3, SRRM2, IK, SF3A1, LSM5, LSM4, LSM3, SMU1, LSM8, LSM7, PRPF6, PHF5A, MFAP1, PRPF3, SNRPG, SNRPA1, SNRPF, SNRNP200	2445	50	20587	5.72563	3.18836e-16	1.18087e-17	9.51547e-18
GOTERM_CC_DIRECT	GO:0015935~small ribosomal subunit	25	1.002	3.52821e-18	MRPS16, MRPS14, MRPS12, RPS15, RPS4X, RPS16, RPS18, RACK1, RPS3, RPS2, RPS27A, RPS9, RPS5, RPS6, MRPS2, RPSA, MRPS6, RPS25, MRPS9, RPS28, RPS20, RPS21, RPS24, DAP3, RPS23	2445	29	20587	7.25866	4.0151e-15	1.43396e-16	1.15549e-16
GOTERM_CC_DIRECT	GO:0022627~cytosolic small ribosomal subunit	31	1.24248	1.97131e-17	RPS15, RPS4X, RPS14, RPS17, RPS15A, RPS16, RPS19, RPS18, RACK1, RPS3, RPS2, RPS27A, RPS11, RPS10, RPS13, RPS12, RPS9, RPS7, RPS8, RPS5, RPS6, RPSA, HBA2, RPS3A, RPS25, RPS28, RPS27, RPS20, RPS21, RPS24, RPS23	2445	46	20587	5.67438	2.24336e-14	7.73571e-16	6.23343e-16
GOTERM_CC_DIRECT	GO:0005643~nuclear pore	45	1.80361	2.17113e-17	ENY2, NUP205, SEH1L, EIF5A2, VPS4A, BICD2, NUP160, IPO5, SUMO1, NUP42, CHMP1B, TPR, NUP62, CHMP1A, NUP43, NUP88, RAE1, AGFG1, KPNA1, EIF5A, RANBP2, NUP214, RANBP1, SEC13, UBE2I, NUP133, NUP155, NUP210, NUP153, RANGAP1, NUP93, NUP50, CHMP2B, CHMP4C, CHMP2A, CHMP4B, NUP35, CHMP4A, NUP54, NUP98, CHMP6, RAN, NUP58, KPNB1, CHMP5	2445	93	20587	4.07421	2.47074e-14	8.23582e-16	6.63642e-16
GOTERM_CC_DIRECT	GO:0005763~mitochondrial small ribosomal subunit	26	1.04208	3.33531e-17	MRPS15, MRPS16, MRPS35, MRPS14, MRPS33, MRPS34, MRPS12, MRPS31, MRPS10, MRPL42, MRPS28, PTCD3, MRPS27, MRPS24, MRPS25, MRPS22, MRPS23, MRPS18B, MRPS18A, MRPS2, MRPS21, MRPS7, MRPS6, MRPS5, MRPS9, DAP3	2445	33	20587	6.63397	3.79559e-14	1.22438e-15	9.86607e-16
GOTERM_CC_DIRECT	GO:0005819~spindle	57	2.28457	1.92975e-16	CLTC, CLTA, HSPB1, KIF11, PRPF19, CCAR2, NUSAP1, CEP170, EMD, NDEL1, NUDC, DYNLT1, MAP1S, NSUN2, SPICE1, ACOT13, ANXA11, VRK1, KIF23, CSNK1D, TUBG1, LEMD2, HAUS1, EML3, PTP4A1, ASPM, MZT2A, MAP7D3, KIF2A, INCENP, MAP7D1, SPECC1L, MYH9, KIF2C, ARHGEF2, MAPRE1, MAD1L1, PAFAH1B1, DCTN1, HMMR, RACGAP1, RPS3, SNCG, E4F1, CSNK1A1, CBX3, SEPTIN2, CEP350, NDE1, CBX1, PLK1, SEPTIN6, MZT1, TPX2, CENPF, PRC…	2445	147	20587	3.26491	2.52687e-13	6.86268e-15	5.52994e-15
GOTERM_CC_DIRECT	GO:0005635~nuclear envelope	67	2.68537	1.34725e-15	RTCB, BICD2, LMNB2, LMNB1, XPO1, SUMO1, NUP62, BANF1, UBXN4, CLIC1, EMD, LBR, TNPO3, NDEL1, TMPO, NUP214, SEC13, PARP1, NUP210, NUP133, IST1, ANXA11, RANGAP1, LEMD2, NUP93, HAX1, TMEM33, NUP50, CHMP4B, NUP54, NUP98, MAD1L1, NUP58, KPNB1, PAFAH1B1, AGPAT5, LRRC59, NUP205, SEH1L, DCTN1, MGST3, MGST2, NUP160, EBP, PGRMC2, NUP42, TPR, LMNA, BNIP1, NUP88, NUP43, RAE1, CUSTOS, ABCF1, RANBP2, RANBP1, UB…	2445	198	20587	2.84921	1.51612e-12	4.64598e-14	3.74373e-14
GOTERM_CC_DIRECT	GO:0010494~cytoplasmic stress granule	42	1.68337	6.67087e-15	DDX6, VCP, DDX3X, NUFIP2, STAU1, DDX1, CASC3, YBX1, ELAVL1, GIGYF2, PQBP1, RBM4, ATXN2, MCRIP1, KHSRP, G3BP1, IGF2BP1, G3BP2, TRIM25, IGF2BP3, UBAP2L, IGF2BP2, SSB, YTHDF2, YTHDF3, PABPC4, CIRBP, LARP4B, PUM1, LARP4, EIF2S1, ATXN2L, DDX19A, HNRNPK, CSDE1, CAPRIN1, PABPC1, TARDBP, LSM14A, KPNB1, EIF3B, EIF4G1	2445	93	20587	3.8026	7.5806e-12	2.23278e-13	1.79917e-13
GOTERM_CC_DIRECT	GO:0000781~chromosome, telomeric region	60	2.40481	1.37417e-14	FEN1, MRE11, RIF1, MCM7, KDM1A, PPP1R10, DPY30, NAT10, CHD4, PPP1CC, UPF1, PARP1, NSMCE2, THOC1, THOC3, THOC2, THOC5, THOC7, THOC6, TOX4, DDB1, MSH2, MCM3, NHP2, TERF2IP, ATF7, MCM6, MCM2, SP100, HDAC2, PCNA, PRKDC, MACROH2A1, HMBOX1, RBBP4, ORC2, GAR1, RBBP7, TP53BP1, MTA2, XRCC6, CBX5, SSB, H4C9, CBX3, XRCC5, H2BC3, PTGES3, CBX1, RPA1, XRCC1, RPA2, GATAD2B, PML, PPP1CA, RAD50, APEX1, HNRNPA2B1,…	2445	173	20587	2.92025	1.56666e-11	4.468e-13	3.60031e-13
GOTERM_CC_DIRECT	GO:0016363~nuclear matrix	49	1.96393	4.69307e-14	CLIC4, AKAP8L, ATN1, HNRNPU, PHB2, ACTB, LMNB1, YY1, RUVBL2, RUVBL1, CFL1, MYB, CHMP1A, KAT8, ZNF326, ARID2, SMARCC1, ANXA2, CAD, THOC1, KRT8, SMC1A, SRRM1, KIN, PSMA6, SFPQ, PSPC1, MATR3, PPIG, UHRF1, SATB2, AKAP8, SCAF8, LMNA, S100A10, SMARCE1, NONO, PML, SMARCA4, SRPK1, HNRNPM, GFI1B, CENPF, SNW1, KRT18, PHF5A, KIF4A, HNRNPA2B1, VIM	2445	127	20587	3.24868	5.34432e-11	1.48353e-12	1.19543e-12
GOTERM_CC_DIRECT	GO:0042788~polysomal ribosome	23	0.921844	7.8377e-14	BTF3, RPL30, PNPT1, RPL32, NUFIP2, RPL31, DHX9, RPL11, LARP4B, RPL10A, RPL8, RPL6, RPL7A, RPS28, RPL18A, RPL36, RPL24, RPL38, RPL18, RPS21, RPS23, ABCF1, RPL19	2445	32	20587	6.0519	8.91984e-11	2.41062e-12	1.94248e-12
GOTERM_CC_DIRECT	GO:0072686~mitotic spindle	51	2.04409	1.84154e-13	CLTC, HNRNPU, KIF11, GOLGA2, NGRN, TUBB6, NUDCD2, NUP62, NUSAP1, WDR5, CEP170, IKBKG, NUDC, TUBB, KIF23, KIF22, RANGAP1, KNSTRN, EML3, TUBB2B, NCOR1, TBL1XR1, KIFC1, TMEM9, MAD1L1, POLDIP2, DCTN1, EPB41, CAPG, SKA3, SKA1, CDC42, RACGAP1, TPR, RPS3, MAPK1, MAP4, RTRAF, CLASP2, DR1, SPAG5, TUBB4B, TUBB4A, WAPL, TPX2, DIAPH1, TADA3, CDK1, TACC3, LSM14A, MAD2L1	2445	140	20587	3.0673	2.09604e-10	5.51494e-12	4.44394e-12
GOTERM_CC_DIRECT	GO:0005761~mitochondrial ribosome	20	0.801603	2.12648e-13	NDUFA7, MRPS14, MRPS22, MRPL18, MRPS12, MRPL49, MRPL39, MRPL28, MRPL37, MRPL48, MRPL34, MRPL13, MRPL57, MRPL35, MRPL43, MRPL11, MRPL20, MRPL40, MRPL9, DAP3	2445	25	20587	6.73603	2.41948e-10	6.20497e-12	4.99996e-12
GOTERM_CC_DIRECT	GO:0030496~midbody	58	2.32465	4.68584e-12	CLIC4, CCDC124, CTNND1, SLC2A1, NAT10, HNRNPU, PPP1CC, CHMP1B, CHMP1A, RACK1, RAB8A, NUDC, ANXA2, IST1, ANXA11, KIF23, SAFB, RHOA, EML3, DNM2, ASPM, INCENP, CHMP4C, CHMP4B, MAPRE3, CHMP4A, ERH, CHMP6, CHMP5, POLDIP2, SSNA1, VPS4A, CDCA8, IQGAP1, HSP90B1, GNAI2, CDC42, RACGAP1, ANKRD54, MYH10, HSPA5, SPAG5, SEPTIN2, RCC2, PLK1, DTNBP1, SEPTIN6, ANLN, CENPF, SCCPDH, PRC1, KIF4A, CHMP2B, CDK1, CHMP2…	2445	185	20587	2.6398	5.33245e-09	1.33312e-10	1.07423e-10
GOTERM_CC_DIRECT	GO:0046540~U4/U6 x U5 tri-snRNP complex	25	1.002	1.69888e-11	DDX23, SNU13, PRPF8, EFTUD2, SART1, SNRPD2, ZMAT2, SNRPD1, SNRPD3, SNRPN, LSM5, LSM4, LSM3, LSM8, SNRNP40, LSM7, PRPF6, PRPF3, SNRPG, RBM42, SNRNP27, PPIH, SNRPF, SNRNP200, SNRPA	2445	45	20587	4.6778	1.93333e-08	4.71543e-10	3.79969e-10
GOTERM_CC_DIRECT	GO:0048471~perinuclear region of cytoplasm	150	6.01202	2.21581e-11	CYFIP1, TFRC, SYAP1, ATN1, MRFAP1, CIB1, CASC3, PARK7, CCAR1, LAMP1, KIF5B, LAMP2, PCLAF, VPS35, SBF1, TGM2, CDK5RAP2, MAP1S, RPS6, STX7, CSNK1D, ACTN4, ACSL3, GTPBP4, CD2AP, MAP1B, BTK, TNIK, EZR, PPIB, FKBP4, VCP, SET, ANP32A, STXBP1, BCL10, CORO1B, HSP90B1, MTDH, FXR1, ATXN2, PRDX5, RAP1A, PRKAR2B, MAP7, S100A13, ATP6V0A1, SEC31A, VTI1B, HSPA8, SNAPIN, UBE2I, GSDMA, SEC16A, M6PR, MSN, PRDX6, I…	2445	735	20587	1.71838	2.5216e-08	6.0038e-10	4.83786e-10
GOTERM_CC_DIRECT	GO:0005741~mitochondrial outer membrane	60	2.40481	3.62497e-11	ATF2, MTCH1, MTCH2, CISD1, CISD2, PHB2, HK1, TOMM22, BBC3, FUNDC2, PPP1CC, OPA1, TOMM70, CPT1A, ARG1, TOMM34, MUL1, ACSL3, TUFM, FAM210B, HADHB, ARMC1, POR, HAX1, VDAC3, VDAC2, PGAM5, VDAC1, PLEC, AGPAT5, TOMM40, FOXO3, MFF, AKAP1, RHOT2, PGRMC1, CYB5R3, SAMM50, RHOT1, MFN1, MFN2, RPS27A, BID, MARCHF5, CYB5B, ATAD1, CYB5A, MTX1, MTX2, BAD, AGK, DNAJC11, RMDN3, BRI3BP, MYO19, MAVS, STING1, TOMM7, …	2445	204	20587	2.47648	4.12522e-08	9.59353e-10	7.73047e-10
GOTERM_CC_DIRECT	GO:0031966~mitochondrial membrane	51	2.04409	5.34929e-11	NDUFA13, ACADVL, COX4I1, MT-ND3, MT-ND1, NGRN, MAP1LC3B, OPA1, FAM162A, ACADM, TMEM14C, ACAD9, SDHB, COX6B1, POR, SLC25A17, TMX2, FKBP8, NDUFS3, VDAC2, MT-CO2, SLC25A10, VDAC1, MT-CO3, SLC25A4, RAB7A, CCDC90B, NDUFB6, HTRA2, ABCB8, COX5B, MFF, COX5A, TMEM70, BCL2L13, CYB5R3, ATP5F1B, BNIP1, COX14, NDUFA9, AGK, NDUFA4, NDUFA2, COX6C, MAVS, ABCB10, NDUFAF4, LYRM7, NDUFAB1, OGDH, CALM3	2445	160	20587	2.68389	6.08749e-08	1.38352e-09	1.11484e-09
GOTERM_CC_DIRECT	GO:0000502~proteasome complex	28	1.12224	5.74444e-11	USP14, VCP, PSMD11, HSPB1, PSMA7, PSMB6, PSMB4, PSMD7, PSMB5, PSMD4, PSMB2, PSMD5, PSMD2, PSMB1, UBQLN1, PSMD1, TXNL1, RAD23A, RAD23B, PSMA5, PSMA6, PSMA3, PSMA4, PSMC3, PSMA1, PSMA2, PSME3, PSME1	2445	58	20587	4.06485	6.53717e-08	1.4527e-09	1.17059e-09
GOTERM_CC_DIRECT	GO:0001533~cornified envelope	28	1.12224	1.51555e-10	FLG, CSTA, SERPINB12, HSPB1, TGM1, CASP14, SPRR2D, DSP, CDSN, ANXA1, JUP, ANXA2, KRT2, KRT1, KAZN, KRT77, KRT10, HRNR, FLG2, KRT17, KRT16, NCL, KRT14, PKP1, DSG1, PKP3, DSC1, SPRR1B	2445	60	20587	3.92935	1.7247e-07	3.74935e-09	3.02122e-09
GOTERM_CC_DIRECT	GO:0005874~microtubule	80	3.20641	2.34288e-10	KIF11, HK1, POLB, GOLGA2, TUBA1C, TUBB6, MAP1LC3B, OPA1, RASSF5, KIF5B, STMN1, NUSAP1, CEP170, EMD, CDK5RAP3, NDEL1, CDK5RAP2, CCT3, CCT2, NUDC, MAP1S, TUBB, KIF23, KIF22, TUBG1, TUBA4A, HAUS1, DNM2, DYNC1LI1, TUBB2B, CLIP1, STIM1, KIF2A, INCENP, KIFC1, MAP1B, MAP1A, TCP1, KIF2C, ARHGEF2, MAPRE1, FKBP4, MAPRE2, PAFAH1B1, DYNC1I2, DCTN2, TUBAL3, DCTN1, DNAH5, PBXIP1, IQGAP1, KLC1, HSPH1, BAG2, RAC…	2445	324	20587	2.07902	2.66619e-07	5.67275e-09	4.5711e-09
GOTERM_CC_DIRECT	GO:0071007~U2-type catalytic step 2 spliceosome	19	0.761523	4.34258e-10	SRRM2, CDC5L, PLRG1, CWC15, PRPF19, PRPF8, EFTUD2, SNRNP40, SNW1, SNRPD2, SNRPD1, SYF2, SNRPG, PPIE, SNRPA1, SNRPB2, SNRPD3, SNRPF, BCAS2	2445	30	20587	5.33269	4.94186e-07	1.02955e-08	8.29614e-09
GOTERM_CC_DIRECT	GO:0005783~endoplasmic reticulum	206	8.25651	5.11562e-10	RPL5, KDELR1, CISD2, EMC10, TXNDC12, HNRNPR, TMEM97, SCP2, RPL36, SEC62, SEC63, RPL21, MOGS, ACSL3, POR, LARS1, RPL24, VDAC2, LRPAP1, SET, RPN2, ANP32A, MGST3, RPN1, MGST2, UBE2J2, HACD3, GIGYF2, MTDH, NCSTN, CYB5R3, PRDX4, SERPINH1, MLEC, SSR1, APOE, SEC31A, CTSA, SURF4, ERLIN2, SRPK1, MANF, AIMP1, TMEM199, GLUD1, EHD4, TBL2, ARMC10, RPL27A, CALU, HYOU1, CALR, RPS24, RPS23, UBXN1, RPLP0, FAF2, T…	2445	1144	20587	1.5162	5.82157e-07	1.18808e-08	9.57351e-09
GOTERM_CC_DIRECT	GO:0005637~nuclear inner membrane	36	1.44289	5.42538e-10	NUP205, SEH1L, LMNB2, TOR1AIP1, NUP160, ZMPSTE24, LMNB1, TMEM43, NUP42, TRA2B, TPR, NUP62, NUP43, NUP88, EMD, LBR, RAE1, TMPO, RANBP2, NUP214, SEC13, NUP133, NUP155, NUP210, CBX3, NUP153, LEMD3, LEMD2, LRPPRC, NUP93, NUP50, NUP35, MATR3, NUP54, NUP98, NUP58	2445	97	20587	3.12496	6.17408e-07	1.23482e-08	9.95015e-09
GOTERM_CC_DIRECT	GO:0015630~microtubule cytoskeleton	55	2.20441	6.07934e-10	CLIC4, SRA1, SEPTIN11, TUBA1C, TUBB6, ACTR1A, NUDCD2, PPP2R1A, DBT, CHP1, SPTAN1, SS18, TUBB, GTF2F2, CKAP5, TUBA4A, EML3, TUBB2B, CLIP1, MAP7D3, INCENP, MAP7D1, MAPRE3, KIF2C, TMEM9, GAPDH, MAPRE2, SHMT2, DCTN1, CDCA8, SLAIN2, HMMR, IQGAP1, SKA1, PPP2CA, MAP7, MFN2, MAP4, AAMP, RBM39, SEPTIN2, PLK1, SEPTIN5, DTNBP1, SEPTIN6, TBCA, TUBB4B, SEPTIN9, TUBB4A, HYPK, SEPTIN8, DNAJA1, TPX2, VAPA, PRC1	2445	191	20587	2.42462	6.91829e-07	1.3332e-08	1.07429e-08
GOTERM_CC_DIRECT	GO:0005844~polysome	21	0.841683	6.09195e-10	RWDD1, VBP1, DHX9, RPS6, MSI2, EEF2, EIF2S1, RPS4X, FXR1, PSMA6, ATXN2, FXR2, FUBP3, PSMA1, RPS3, DRG1, VIM, CALR, MYH10, GCN1, EIF4G1	2445	37	20587	4.77894	6.93263e-07	1.3332e-08	1.07429e-08
GOTERM_CC_DIRECT	GO:0005640~nuclear outer membrane	27	1.08216	1.41171e-09	NUP205, SEH1L, ENO1, NUP160, NUP42, TPR, NUP62, TMEM109, NUP43, NUP88, EMD, RAE1, RANBP2, NUP214, SEC13, NUP133, NUP155, NUP210, NUP153, LRPPRC, NUP93, NUP50, NUP35, NUP54, NUP98, DHCR7, NUP58	2445	61	20587	3.7269	1.60652e-06	3.03117e-08	2.44252e-08
GOTERM_CC_DIRECT	GO:0005686~U2 snRNP	18	0.721443	2.21816e-09	SF3A3, SF3B4, SF3B5, SF3B2, SF3A1, SNRPN, SF3B3, DDX46, HTATSF1, PHF5A, SNRPD2, SNRPD1, SNRPG, SNRPA1, SNRPB2, SNRPD3, SNRPF, SF3B1	2445	29	20587	5.22623	2.52427e-06	4.67458e-08	3.76677e-08
GOTERM_CC_DIRECT	GO:0005813~centrosome	115	4.60922	3.34581e-09	BCCIP, HNRNPU, CIB1, PHAX, CCDC28B, CEP128, RUVBL2, PCLAF, DPF2, CDK5RAP3, SKP1, CDK5RAP2, RPS7, IST1, MAP1S, SPICE1, CSNK1D, NUP93, DYNC1LI1, CLIP1, AKAP9, ATP6V0D1, CEP20, MAD1L1, DHX9, BOD1L1, SLAIN2, HMMR, SKA3, HMBOX1, CCNB1, PRKAR2B, BLOC1S2, PRKAR2A, ORC2, CEP350, PLK1, WAPL, NDC80, ID1, CDK1, CALM3, CEP85, CNTROB, DYNLRB1, BCL2L1, CLIC4, DDX3X, CETN2, CETN3, OLA1, CHD4, BICD2, HK1, MECP2,…	2445	558	20587	1.73531	3.80752e-06	6.92278e-08	5.57838e-08
GOTERM_CC_DIRECT	GO:0005694~chromosome	65	2.60521	3.46857e-09	MDC1, MCM7, ZC3H4, GTF2B, RRP1, HMGB2, EHMT1, HMGB3, HMGB1, MKI67, PWP1, SMC4, SMC2, NUSAP1, RCC1, HMG20B, UBAP2L, NELFE, DAXX, IK, PARP1, RECQL, DNTTIP2, PPHLN1, SMC1A, MSH6, EBNA1BP2, MSH2, GRWD1, NCL, MCM3, NUP98, MCM6, POLR1G, TOP1, ZNF830, MCM2, FH, ANAPC16, BOD1L1, GTPBP10, DDX21, PDS5A, REPIN1, BRIX1, RBBP6, BRD4, NIFK, SETDB1, NONO, SSRP1, MLH1, WAPL, H1-5, NSFL1C, RSL1D1, BOP1, PRC1, KIF…	2445	255	20587	2.14628	3.94722e-06	7.04863e-08	5.67978e-08
GOTERM_CC_DIRECT	GO:0031965~nuclear membrane	63	2.52505	3.63086e-09	JPT1, RIF1, MRPS14, CASC3, YBX1, TMEM97, LMNB2, LMNB1, PCM1, XPO1, SUMO1, NUP62, RCC1, SEPHS1, CLIC1, EMD, LBR, TMPO, RBM15, NUP210, NUP133, MRPS23, DNAJB12, PLRG1, RANGAP1, LEMD3, LEMD2, GTPBP4, NUP93, DNAJC2, DNAJC1, HAX1, NUP50, CANX, NUP54, NUP98, GAPDH, NUP58, KPNB1, PAFAH1B1, NUP205, TXLNG, HACD3, TOR1AIP1, MTDH, NUP42, TPR, LMNA, CEPT1, ATP5MF, RANBP2, BRAP, NUP155, WTAP, SURF4, NUP153, PM…	2445	244	20587	2.17403	4.13191e-06	7.24897e-08	5.84122e-08
GOTERM_CC_DIRECT	GO:0016604~nuclear body	79	3.16633	5.1949e-09	MDC1, RIF1, PPP1R10, GTF2B, ZC3H8, EHMT1, MKI67, YARS1, YARS2, PQBP1, COIL, NGRN, SUMO1, TRIM25, UBXN7, HMG20B, SH3BGRL3, ARIH1, SNRPD3, SBF1, NELFE, DAXX, PARP1, SCAF11, NSMCE2, ACTN4, MRPL44, THOC6, ELF2, SLTM, KIF2A, INCENP, LARS1, BOLA3, KCTD13, NDUFS3, MYH9, GEMIN5, YME1L1, TERF2IP, GEMIN6, SNRPA1, NUP98, PHPT1, TKT, SF1, ZCCHC8, SP100, PCNA, RPN2, NUFIP2, EPB41, DHX9, SRRT, CSTF2, CCNDBP1, …	2445	339	20587	1.96219	5.91178e-06	1.01928e-07	8.21332e-08
GOTERM_CC_DIRECT	GO:0005753~mitochondrial proton-transporting ATP synthase complex	15	0.601202	5.49328e-09	ATP5PF, ATP5PD, ATP5PB, ATP5F1C, ATP5F1D, ATP5F1E, MT-ATP8, MT-ATP6, ATP5F1A, ATP5F1B, ATP5PO, ATP5MK, ATP5MG, ATP5MF, ATP5ME	2445	21	20587	6.01431	6.25133e-06	1.05955e-07	8.53786e-08
GOTERM_CC_DIRECT	GO:0035578~azurophil granule lumen	33	1.32265	6.14206e-09	GRN, VCP, HEXB, FAF2, GDI2, GNS, HEBP2, CYB5R3, GM2A, PSMD1, MAPK1, CCT8, PRSS2, CTSC, TXNDC5, CTSA, CCT2, ACTR2, DYNC1H1, ANXA2, IST1, ARG1, RNASET2, TUBB, PA2G4, TUBB4B, LYZ, PRDX6, HRNR, ACLY, FABP5, NPC2, S100A7	2445	91	20587	3.05342	6.98964e-06	1.16494e-07	9.38711e-08
GOTERM_CC_DIRECT	GO:0030027~lamellipodium	52	2.08417	1.80399e-08	ITGB1, CYFIP1, RNH1, DDX3X, CTNND1, ILK, BRK1, CIB1, ACTB, PPP1R9B, CAPZB, CFL1, FLOT1, FLOT2, RAC1, ACTR3, ACTR2, DBNL, SCRIB, RHOA, DNM2, MTSS2, ACTA1, VAMP7, HAX1, CTTN, FSCN1, PABPC1, DBN1, CAPG, CORO1A, AIF1, CORO1B, CORO1C, SNX1, SNX2, SH3BP1, IGF2BP1, STX4, STX3, MYH10, WASF2, PDLIM4, VASP, ARPC5, BAIAP2, ARPC2, ARPC3, CAPRIN1, ABI1, RAB13, P4HB	2445	192	20587	2.28043	2.05293e-05	3.36549e-07	2.71191e-07
GOTERM_CC_DIRECT	GO:0005856~cytoskeleton	104	4.16834	3.1671e-08	ACTB, ACTG1, PPP1CC, ARHGDIA, TMSB10, CDK5RAP2, TMOD1, SLC30A9, TPM4, TPM3, TMOD3, TPM1, KRT1, KAZN, KRT77, ANK1, TUBA4A, CLNS1A, AKAP9, FSCN1, TAGLN2, TNIK, EZR, PFN1, TLN1, S100A9, S100A8, VCL, EPB41, STXBP1, HTRA2, CORO1A, CORO1B, GLG1, CNN2, CNN1, EPB41L2, PACSIN2, SYMPK, VASP, JUP, MSN, TBCC, KIF4A, TRIP6, TBCE, HIP1, CALCOCO2, BRK1, HSPB1, PPP1R18, SEPTIN11, HINT1, LASP1, CAPZB, PSTPIP2, TM…	2445	509	20587	1.7204	3.6041e-05	5.81317e-07	4.68425e-07
GOTERM_CC_DIRECT	GO:0101031~chaperone complex	17	0.681363	4.18777e-08	HSPA8, URI1, SDF2L1, PTGES3, CCDC47, PDRG1, STIP1, BAG2, BAG3, CDC37, RUVBL2, DNAJB11, RUVBL1, STUB1, DNAJC9, PFDN2, PFDN6	2445	30	20587	4.77136	4.76557e-05	7.56457e-07	6.09553e-07
GOTERM_CC_DIRECT	GO:0036464~cytoplasmic ribonucleoprotein granule	30	1.2024	8.98772e-08	FLG, DDX6, STAU1, POLDIP3, DHX9, RPLP0, HNRNPU, IQGAP1, GABPB1, RPL6, ACTB, EDC3, FXR1, EDC4, CDC42, RPS4X, FXR2, PCBP1, SNRPB2, RAC1, CHTOP, YTHDF2, TUBB, RPS6, CDK9, NCL, SARNP, PABPC1, RPL28, LSM14A	2445	86	20587	2.93722	0.000102275	1.59813e-06	1.28777e-06
GOTERM_CC_DIRECT	GO:0005730~nucleolus	230	9.21844	9.70675e-08	RPL4, JPT1, RPL5, RPL3, EIF4A3, RRP1, MKI67, PWP1, SMC2, RPL7, RPS14, GOLGA3, RPS19, RPL36, ARL6IP4, RPL35, RPS11, RPS10, RPS13, CDK5RAP3, ABT1, DDX17, MED1, DAXX, MAP1S, SCAF11, RPL23, PIH1D1, NGDN, DNTTIP2, GTPBP4, COX7A2L, EWSR1, SUB1, GRWD1, XRN2, RPL27, RPL26, SLBP, MEAF6, DHX9, PRKDC, NOLC1, CDCA8, SNU13, NMD3, ABCB8, FXR1, S100A13, LYAR, SPTBN1, XRCC6, XRCC5, RCC2, UPF3B, XRCC1, PA2G4, SMA…	2445	1391	20587	1.39224	0.000110457	1.69943e-06	1.3694e-06
GOTERM_CC_DIRECT	GO:0001401~mitochondrial sorting and assembly machinery complex	11	0.440882	1.11254e-07	HSPA9, APOO, SAMM50, CHCHD3, MTX1, APOOL, MTX2, CHCHD6, DNAJC11, IMMT, MICOS13	2445	13	20587	7.12465	0.000126599	1.91829e-06	1.54576e-06
GOTERM_CC_DIRECT	GO:0005744~mitochondrial inner membrane presequence translocase complex	12	0.480962	1.59423e-07	HSPA9, DNAJC19, GRPEL1, TIMM17A, TIMM17B, TIMM23, ROMO1, TIMM44, TIMM21, TIMM10, TIMM50, SLC25A6	2445	16	20587	6.31503	0.000181407	2.70781e-06	2.18195e-06
GOTERM_CC_DIRECT	GO:0005793~endoplasmic reticulum-Golgi intermediate compartment	28	1.12224	1.8111e-07	LRPAP1, TMED10, STX17, KDELR1, COPB1, HMGB1, LMAN1, LMAN2, MYO18A, SERPINH1, TMED2, CHP1, TMED5, HSPA5, IST1, CCDC115, SURF4, FN1, PDIA6, YIF1B, ERP44, RER1, GOLGB1, NUCB1, COPG1, P4HB, SEC22B, NUCB2	2445	79	20587	2.98432	0.000206081	3.03092e-06	2.44232e-06
GOTERM_CC_DIRECT	GO:0031305~integral component of mitochondrial inner membrane	19	0.761523	2.77835e-07	COA3, SLC25A3, MCUR1, COA1, PET100, AGK, TIMM23, GHITM, APOO, SCO1, TMEM11, SLC25A19, SCO2, MPC2, TIMM17A, TIMM17B, SFXN1, MCU, CCDC51	2445	41	20587	3.90197	0.000316127	4.58227e-06	3.69239e-06
GOTERM_CC_DIRECT	GO:0031201~SNARE complex	21	0.841683	3.88057e-07	NAPA, STX12, STX17, STX16, GOSR2, STX7, SNAP23, GOSR1, NAPG, BET1L, STX10, VAMP7, STX6, BNIP1, STX5, STX4, STX3, SEC22B, SNAP29, BET1, VTI1B	2445	50	20587	3.53642	0.000441512	6.3087e-06	5.08355e-06
GOTERM_CC_DIRECT	GO:0032993~protein-DNA complex	19	0.761523	6.6122e-07	NFE2, NPM1, XRCC6, JUND, NFYA, PARP1, JUP, XRCC5, NFYB, MAX, PRKDC, GTF2B, GATA1, HHEX, SP1, DDIT3, SP3, TOP1, POLR2H	2445	43	20587	3.72048	0.000752185	1.05981e-05	8.53998e-06
GOTERM_CC_DIRECT	GO:0044615~nuclear pore nuclear basket	10	0.400802	7.25805e-07	RANBP2, ENY2, CETN2, TPR, CETN3, NUP35, NUP153, NUP98, MAD1L1, MAD2L1	2445	12	20587	7.0167	0.000825625	1.14717e-05	9.24393e-06
GOTERM_CC_DIRECT	GO:0000346~transcription export complex	9	0.360721	1.40732e-06	CHTOP, DDX39B, SARNP, THOC1, THOC3, THOC2, THOC5, THOC7, THOC6	2445	10	20587	7.57804	0.00160025	2.19388e-05	1.76782e-05
GOTERM_CC_DIRECT	GO:0031982~vesicle	45	1.80361	1.44367e-06	DYNC1I2, STX12, DCTN2, AHNAK, GSTP1, GDI2, CIB1, GIGYF2, ACTB, STX10, CORO1C, TUBA1C, SNX1, KIF5B, CFL1, FLOT2, STX5, STOM, CD59, RPS27A, CLIC1, VTI1B, ANXA1, ANXA2, STX7, MSN, MIF, YWHAZ, MYO19, RHOA, CD2AP, MYL6, PKM, VAPA, DNAJC6, CHMP4B, TAGLN2, CALM3, ARHGEF2, EZR, TKT, GAPDH, PPIA, HSPA1B, PICALM	2445	178	20587	2.12866	0.00164155	2.22013e-05	1.78898e-05
GOTERM_CC_DIRECT	GO:0090575~RNA polymerase II transcription factor complex	35	1.40281	1.53353e-06	ATF1, ATF2, MAX, GTF2B, CHD4, BACH1, TRIM28, MYB, E2F4, JUNB, S100A10, STAT5A, NFE2, JUN, DR1, POU2F1, JUND, NFYA, ANXA2, NFYB, CBX3, NONO, TCF12, HMGA1, HNRNPAB, DRAP1, SFPQ, HOXB9, CREB1, MAFG, DDIT3, RFX5, RFXAP, ATF7, TCF3	2445	123	20587	2.39595	0.00174364	2.32688e-05	1.875e-05
GOTERM_CC_DIRECT	GO:0005684~U2-type spliceosomal complex	12	0.480962	1.95888e-06	SF3A3, SF3B4, SF3B5, SF3B2, SF3A1, RNF113A, SF3B3, PHF5A, MFAP1, CCDC12, HTATSF1, SF3B1	2445	19	20587	5.31792	0.00222673	2.8831e-05	2.3232e-05
GOTERM_CC_DIRECT	GO:0016581~NuRD complex	12	0.480962	1.95888e-06	MBD3, HDAC2, CSNK2A1, RBBP4, MBD2, CHD4, RBBP7, MTA2, GATAD2B, GATAD2A	2445	19	20587	5.31792	0.00222673	2.8831e-05	2.3232e-05
GOTERM_CC_DIRECT	GO:0000932~P-body	30	1.2024	1.97612e-06	DDX6, ELAVL1, EDC3, EDC4, POLR2D, IGF2BP1, IGF2BP3, IGF2BP2, UPF1, YTHDF2, YTHDF3, LSM1, PUM1, LSM4, LSM3, PSMA6, CARHSP1, HAX1, PSMA4, PSMC3, CNOT1, PSMA2, CSDE1, CAPRIN1, CNOT2, UBAP2, TOP1, LSM14A, SHFL, SQSTM1	2445	98	20587	2.57756	0.0022463	2.8831e-05	2.3232e-05
GOTERM_CC_DIRECT	GO:0070469~respiratory chain	14	0.561122	2.08869e-06	NDUFB9, NDUFA8, NDUFB10, NDUFA12, NDUFB3, HIGD1A, MT-ND3, NDUFS8, NDUFS7, NDUFS5, NDUFS4, NDUFS2, CYCS, MT-CO2	2445	26	20587	4.53387	0.00237411	3.00877e-05	2.42447e-05
GOTERM_CC_DIRECT	GO:0030133~transport vesicle	30	1.2024	2.48063e-06	ATP6V1A, COPB2, COPA, TMED10, KDELR1, RAB1B, COPB1, USO1, GOSR1, GOLIM4, BLOC1S5, BLOC1S6, GOLGA5, CNST, BLOC1S3, TMED2, CHP1, CD59, SURF4, M6PR, IGF2R, COPZ1, ARCN1, ERP29, GNAS, PLIN3, COPG1, SEC22B, COPE, BET1	2445	99	20587	2.55153	0.00281897	3.52869e-05	2.84342e-05
GOTERM_CC_DIRECT	GO:0015629~actin cytoskeleton	58	2.32465	2.59082e-06	CLIC4, ARPC1B, ACTB, PPP1R9B, CAPZB, MPRIP, CFL1, TNKS1BP1, ACTR3, ACTR2, PPP1R12A, TPM3, TPM1, ACTN4, SPTB, CD2AP, MTSS2, ACTA1, HAX1, SPECC1L, FSCN1, MYH9, LCP1, EZR, ALDOA, DBN1, STOML2, AHNAK, DHX9, FLII, CAPG, IQGAP1, CORO1A, CORO1C, SPTA1, LIMA1, FLNA, PDLIM5, WASF2, PDLIM7, SNCA, VASP, DMTN, JUP, SEPTIN2, DSTN, ARPC5, SEPTIN9, BAIAP2, NPM3, MYO19, ANLN, ARPC2, ARPC3, CAPZA1, ZNF74, ZYX, HN…	2445	259	20587	1.88557	0.00294401	3.63994e-05	2.93306e-05
GOTERM_CC_DIRECT	GO:0000421~autophagosome membrane	20	0.801603	3.78591e-06	GABARAPL2, STX17, RPN2, CALCOCO2, ATP6AP2, MAP1LC3B, LAMP1, STING1, CHMP1B, LAMP2, CHMP2B, CHMP1A, CHMP4C, CHMP2A, CHMP4B, CHMP4A, CHMP6, SNAP29, RAB7A, CHMP5	2445	52	20587	3.23848	0.00429911	5.25411e-05	4.23376e-05
GOTERM_CC_DIRECT	GO:0071011~precatalytic spliceosome	12	0.480962	3.88447e-06	SMU1, SF3B5, LSM8, SF3B2, PHF5A, SNRPD2, SNRPD1, WBP4, SNRPG, SNU13, SNRPD3, LSM3	2445	20	20587	5.05202	0.00441078	5.31323e-05	4.2814e-05
GOTERM_CC_DIRECT	GO:0001650~fibrillar center	39	1.56313	3.92189e-06	DDX46, HEATR1, USO1, TIMM13, NOLC1, MTDH, COIL, FBL, TCOF1, LEO1, GAR1, UBTF, POLR2F, SNRPB2, RAE1, NOP56, NONO, FOXJ2, TIMM44, PLRG1, MRPL23, PEX14, SMARCA4, CD2AP, DAB2, CDK7, DKC1, EEF1D, PSPC1, EIF3L, POLR1C, UBE2N, POLR1E, CD2BP2, POLR1G, TOP1, EZR, CC2D1A, PAFAH1B2	2445	150	20587	2.18921	0.00445318	5.31323e-05	4.2814e-05
GOTERM_CC_DIRECT	GO:0071004~U2-type prespliceosome	11	0.440882	4.8098e-06	SF3A1, LSM7, SNRPN, SNRNP70, U2AF2, SNRPG, LUC7L3, LUC7L, SNRPC, SF3B1, LUC7L2	2445	17	20587	5.44826	0.00545861	6.36459e-05	5.12859e-05
GOTERM_CC_DIRECT	GO:0015934~large ribosomal subunit	11	0.440882	4.8098e-06	MRPL30, MRPL1, RPL12, RPL27A, RPL13A, MRPL17, MRPL15, RPL26, RPL10A, MRPL22, MRPL11	2445	17	20587	5.44826	0.00545861	6.36459e-05	5.12859e-05
GOTERM_CC_DIRECT	GO:0008250~oligosaccharyltransferase complex	10	0.400802	5.27817e-06	RPN2, TMEM258, DAD1, OSTC, RPN1, STT3A, MLEC, STT3B, MAGT1, DDOST	2445	14	20587	6.01431	0.00598857	6.82563e-05	5.50009e-05
GOTERM_CC_DIRECT	GO:0005750~mitochondrial respiratory chain complex III	10	0.400802	5.27817e-06	UQCRB, UQCRQ, UQCRC1, UQCRFS1, UQCR11, CYC1, UQCR10, UQCRC2, BCS1L, UQCRH	2445	14	20587	6.01431	0.00598857	6.82563e-05	5.50009e-05
GOTERM_CC_DIRECT	GO:0001725~stress fiber	24	0.961924	5.37846e-06	TPM4, TPM3, TPM1, FHL3, ILK, ACTN4, SEPTIN9, SEPTIN11, CORO1B, MYL12B, PDLIM1, CNN2, LIMA1, ACTA1, BAG3, TRIP6, FSCN1, ZYX, MYH9, LCP1, PDLIM5, MYH10, PDLIM4, PDLIM7	2445	72	20587	2.80668	0.00610201	6.87718e-05	5.54163e-05
GOTERM_CC_DIRECT	GO:0033116~endoplasmic reticulum-Golgi intermediate compartment membrane	26	1.04208	5.47461e-06	MCFD2, TMED10, STX17, KDELR1, RAB1B, GOSR2, CTSZ, GOLGA2, LMAN1, LMAN2, TMED2, STX5, CD59, CTSC, TMED5, BCAP31, RAB2A, SURF4, CSNK1D, YIF1B, F5, TMEM199, STING1, CALR, SEC22B, BET1	2445	82	20587	2.66977	0.00621076	6.92234e-05	5.57802e-05
GOTERM_CC_DIRECT	GO:0005815~microtubule organizing center	40	1.60321	5.7847e-06	BOD1L1, CCDC124, USO1, CETN3, CDC42, NUDCD2, RUVBL1, CHMP1A, FLOT1, MAPK1, SNCG, RBBP6, MAP4, CDK5RAP2, CLASP2, PDCD6IP, YES1, RPS7, MAP1S, TMUB1, KNSTRN, MLLT11, DIAPH1, MZT2A, NSFL1C, KRT18, KIFC1, SPECC1L, AKAP9, TACC3, MAPRE3, TACC1, VIM, CEP63, MAPRE1, MAPRE2, SSX2IP, CC2D1A, BCL2L1, PAFAH1B1	2445	158	20587	2.13166	0.00656139	7.23405e-05	5.8292e-05
GOTERM_CC_DIRECT	GO:0005839~proteasome core complex	12	0.480962	7.28006e-06	PSMA5, PSMB6, PSMA6, PSMA3, PSMB4, PSMA4, PSMB5, PSMA1, PSMB2, PSMA2, PSMB1, PSMA7	2445	21	20587	4.81145	0.00825051	9.00511e-05	7.25632e-05
GOTERM_CC_DIRECT	GO:0005682~U5 snRNP	13	0.521042	8.92283e-06	SNRPN, TSSC4, DDX23, PRPF8, SNRNP40, PRPF6, SNRPD2, SNRPD1, SNRPG, CD2BP2, SNRPD3, SNRPF, SNRNP200	2445	25	20587	4.37842	0.0101028	0.000109185	8.7981e-05
GOTERM_CC_DIRECT	GO:0005689~U12-type spliceosomal complex	14	0.561122	9.64934e-06	SF3B4, SF3B5, SF3B2, SF3B3, YBX1, LSM7, PHF5A, SNRPD2, SNRPD1, DHX15, SNRPG, SNRPD3, SNRPF, SF3B1	2445	29	20587	4.06485	0.0109209	0.000116819	9.41324e-05
GOTERM_CC_DIRECT	GO:1904930~amphisome membrane	9	0.360721	1.24047e-05	CHMP1B, CHMP2B, CHMP1A, CHMP4C, CHMP2A, CHMP4B, CHMP4A, CHMP6, CHMP5	2445	12	20587	6.31503	0.0140175	0.000148596	0.000119738
GOTERM_CC_DIRECT	GO:0030864~cortical actin cytoskeleton	21	0.841683	1.40663e-05	DBNL, SLC2A1, DSTN, ACTN4, IQGAP1, CORO1A, SPTB, PPP1R9B, MED28, MTSS2, SPTA1, EEF1A1, LASP1, CTTN, FLOT1, MYADM, FLOT2, HCLS1, SPTAN1, SPTBN1, DBN1	2445	61	20587	2.8987	0.0158801	0.000166744	0.000134362
GOTERM_CC_DIRECT	GO:0030665~clathrin-coated vesicle membrane	15	0.601202	1.45746e-05	ATP6V1A, HIP1, DBNL, ATP6AP2, AP1B1, DAB2, NECAP2, NECAP1, AP1G1, ATP6V1B2, ATP6V1H, ATP6V1E1, ATP6V0D1, ATP6V1F, ATP6V0A1	2445	34	20587	3.71472	0.0164493	0.000170989	0.000137783
GOTERM_CC_DIRECT	GO:0016272~prefoldin complex	7	0.280561	1.75104e-05	VBP1, PFDN1, PFDN2, PFDN4, PFDN5, PFDN6, PDRG1	2445	7	20587	8.42004	0.0197298	0.000203335	0.000163847
GOTERM_CC_DIRECT	GO:1904115~axon cytoplasm	21	0.841683	2.40559e-05	DYNC1H1, SNAPIN, HSBP1, DTNBP1, HSPB1, RANGAP1, SOD1, BLOC1S4, RAB21, BLOC1S5, BLOC1S6, OPA1, BLOC1S1, KIF4A, BLOC1S2, KIF5B, MAP1A, BLOC1S3, ZC3H14, PAFAH1B1, NDEL1	2445	63	20587	2.80668	0.0270046	0.000276521	0.000222821
GOTERM_CC_DIRECT	GO:0000974~Prp19 complex	9	0.360721	2.88786e-05	HSPA8, TSSC4, SYF2, CDC5L, PLRG1, CWC15, PRPF19, CTNNBL1, BCAS2	2445	13	20587	5.82926	0.0323302	0.000325385	0.000262195
GOTERM_CC_DIRECT	GO:0034709~methylosome	9	0.360721	2.88786e-05	SNRPD2, SNRPD1, PRMT1, CLNS1A, SNRPG, ERH, SNRPD3, SNRPF, WDR77	2445	13	20587	5.82926	0.0323302	0.000325385	0.000262195
GOTERM_CC_DIRECT	GO:0005789~endoplasmic reticulum membrane	176	7.05411	3.83777e-05	SLC35B2, TMEM41B, KDELR1, RTCB, CISD2, EMC10, AUP1, BSG, SLC39A7, SBF1, SEC62, KPNA2, NOMO2, RAB2A, GABARAPL2, NUP210, DNAJB12, CDKAL1, MOGS, ACSL3, PDIA6, POR, DPM3, STIM1, TMX2, TMEM258, TMX1, FKBP8, VDAC2, PREB, SLC27A2, COPB2, RTN3, LRRC59, COPA, FKBP2, VCP, TMED10, RPN2, COPB1, MGST3, RPN1, EIF5A2, HTRA2, MGST2, HACD3, UBE2J2, PLD3, HSP90B1, ZMPSTE24, MTDH, APOO, CYB5R1, EBP, SCFD1, CYB5R3, …	2445	1108	20587	1.33748	0.0427346	0.000424677	0.000342204
GOTERM_CC_DIRECT	GO:0031252~cell leading edge	19	0.761523	3.84374e-05	DDX3X, DCTN1, SRA1, SCRIB, IQGAP1, TUBG1, CORO1A, CORO1B, CD2AP, SH3BP1, ARPC2, CAPRIN1, MYH9, VIM, PABPC1, SSX2IP, CLASP2, PAFAH1B1, NDEL1	2445	55	20587	2.90874	0.0427997	0.000424677	0.000342204
GOTERM_CC_DIRECT	GO:0030863~cortical cytoskeleton	11	0.440882	5.55738e-05	MPP1, TMOD1, DMTN, CAPZB, CTTN, TPM4, EPB41, MYH9, EZR, DBN1, ACTB	2445	21	20587	4.4105	0.0612863	0.000601277	0.000484509
GOTERM_CC_DIRECT	GO:0005828~kinetochore microtubule	11	0.440882	5.55738e-05	CHMP1B, CHMP2B, CHMP1A, CHMP4C, CHMP2A, CHMP4B, CHMP4A, CHMP6, BBLN, CLASP2, CHMP5	2445	21	20587	4.4105	0.0612863	0.000601277	0.000484509
GOTERM_CC_DIRECT	GO:0000922~spindle pole	33	1.32265	5.60065e-05	DCTN1, BOD1L1, VPS4A, HNRNPU, KIF11, CEP128, PPP2CA, GOLGA2, CCNB1, NUDCD2, NUP62, IKBKG, RAE1, CDK5RAP2, IK, PLK1, CKAP5, KNSTRN, HAUS1, DYNC1LI1, TPX2, CENPF, KIF2A, PRC1, TACC3, SBDS, CALM3, CEP85, CEP63, TPT1, MAD1L1, MAD2L1	2445	132	20587	2.10501	0.0617484	0.000601277	0.000484509
GOTERM_CC_DIRECT	GO:0005833~hemoglobin complex	9	0.360721	6.03459e-05	HBZ, CYB5R3, HBG2, HBG1, HBE1, HBA2, AHSP, HBD	2445	14	20587	5.41288	0.0663706	0.000641809	0.00051717
GOTERM_CC_DIRECT	GO:0030176~integral component of endoplasmic reticulum membrane	32	1.28257	6.32177e-05	SLC35B2, CCDC47, TECR, EMC10, RRBP1, AUP1, HACD3, ZMPSTE24, EBP, EMC1, BNIP1, EMC3, EMC4, EMC6, EMC7, SEC62, ELOVL1, HSPA5, DNAJB12, TMCO1, KTN1, DPM3, SPCS1, TBL2, STIM1, STING1, TMEM33, FKBP8, PREB, ESYT1, DHCR7, SLC27A2	2445	127	20587	2.12159	0.0694171	0.000666128	0.000536765
GOTERM_CC_DIRECT	GO:0005832~chaperonin-containing T-complex	8	0.320641	7.03568e-05	CCT3, CCT6A, CCT2, TCP1, CCT8, CCT7, CCT5, CCT4	2445	11	20587	6.12367	0.0769473	0.000721316	0.000581236
GOTERM_CC_DIRECT	GO:0000815~ESCRT III complex	8	0.320641	7.03568e-05	CHMP1B, CHMP2B, CHMP1A, CHMP4C, CHMP2A, CHMP4B, CHMP4A, CHMP6	2445	11	20587	6.12367	0.0769473	0.000721316	0.000581236
GOTERM_CC_DIRECT	GO:0034663~endoplasmic reticulum chaperone complex	8	0.320641	7.03568e-05	SDF2L1, HSPA5, DNAJB11, HYOU1, P4HB, PPIB, PDIA6, HSP90B1	2445	11	20587	6.12367	0.0769473	0.000721316	0.000581236
GOTERM_CC_DIRECT	GO:0005685~U1 snRNP	14	0.561122	7.43485e-05	SNRPN, SNRPD2, SNRNP70, SNRPD1, SNRPG, LUC7L3, LUC7L, SNRPB2, SNRPD3, SNRPF, SNRPC, SNRPA, LUC7L2	2445	34	20587	3.46708	0.081131	0.000755434	0.000608728
GOTERM_CC_DIRECT	GO:0001726~ruffle	27	1.08216	7.84476e-05	ITGB1, CYFIP1, CAPG, IQGAP1, AIF1, SAMSN1, LIMA1, SNX9, WASF2, S100A11, PDLIM7, DBNL, BAIAP2, KNSTRN, CD2AP, MKLN1, CLIP1, CTTN, ATP6V1B2, MYADM, GNAS, FSCN1, MYH9, ITGA5, LCP1, EZR, TLN1	2445	100	20587	2.27341	0.0854077	0.00079003	0.000636606
GOTERM_CC_DIRECT	GO:0000792~heterochromatin	17	0.681363	7.97991e-05	H2AZ1, MBD3, TOP2B, CBX5, CBX3, UHRF1, MBD2, CBX1, PSIP1, PML, H1-5, MECP2, TRIM28, TCP1, ORC2, TNKS1BP1, UBA1	2445	48	20587	2.9821	0.0868134	0.000796591	0.000641893
GOTERM_CC_DIRECT	GO:0016282~eukaryotic 43S preinitiation complex	10	0.400802	8.20092e-05	EIF3L, EIF3J, EIF3G, EIF3CL, EIF3F, EIF1B, EIF3D, EIF3A, EIF1, EIF3B	2445	18	20587	4.6778	0.0891074	0.000804539	0.000648297
GOTERM_CC_DIRECT	GO:1904949~ATPase complex	10	0.400802	8.20092e-05	ATP6V1A, VCP, ATP6V1G1, RBBP4, VPS4A, ATP6V1H, RBBP7, SMARCA1, ATP6V0D1, ATP6V1F	2445	18	20587	4.6778	0.0891074	0.000804539	0.000648297
GOTERM_CC_DIRECT	GO:0005751~mitochondrial respiratory chain complex IV	12	0.480962	9.0438e-05	COX7A2L, NDUFA4, COX4I1, UQCRFS1, MT-CO2, MT-CO3, UQCRC2, COX5B, COX6C, COX5A, COX6B1	2445	26	20587	3.88617	0.0978037	0.000879645	0.000708818
GOTERM_CC_DIRECT	GO:0045202~synapse	93	3.72745	0.000110087	CYFIP1, RPL3, RPL32, SNAP23, GDI2, SYAP1, YBX1, YBX3, ACTB, RPS4X, RPS15, RPL7A, RPS17, CALB1, RPS16, YWHAQ, RPL38, RPS11, KCMF1, EIF5B, TSC22D4, RPS9, DBNL, RPS7, MAP1S, RPL23, RPL13A, RPS3A, ARFGAP1, DARS1, TUFM, DNM2, PSMA3, VAMP7, HNRNPUL1, HNRNPUL2, MAP1B, RPL37A, MAP1A, EEF1A2, RPL24, RPL27, VDAC1, RPL26, ITGA5, RPL28, PAFAH1B1, USP14, RTN3, SLC3A2, LIN7C, C4B_2, CORO1C, MRPL55, LRP6, GNAI2…	2445	530	20587	1.47748	0.117755	0.00106169	0.000855507
GOTERM_CC_DIRECT	GO:0035861~site of double-strand break	23	0.921844	0.000111616	ACTR3, ATF2, ACTR2, VCP, FH, MRE11, PARP1, RIF1, XRCC4, PNKP, RPA2, ARPC5, PRPF19, DDB1, UFL1, RAD50, PAXX, WDR70, ARPC2, ARPC3, RPA3, LMNA, TP53BP1	2445	80	20587	2.42076	0.11929	0.00106739	0.000860102
GOTERM_CC_DIRECT	GO:0070937~CRD-mediated mRNA stability complex	6	0.240481	0.000127048	SYNCRIP, DHX9, CSDE1, IGF2BP1, HNRNPU, YBX1	2445	6	20587	8.42004	0.134623	0.00118509	0.000954946
GOTERM_CC_DIRECT	GO:0042719~mitochondrial intermembrane space protein transporter complex	6	0.240481	0.000127048	TIMM10B, TIMM8B, TIMM8A, TIMM9, TIMM13, TIMM10	2445	6	20587	8.42004	0.134623	0.00118509	0.000954946
GOTERM_CC_DIRECT	GO:0000445~THO complex part of transcription export complex	6	0.240481	0.000127048	THOC1, THOC3, THOC2, THOC5, THOC7, THOC6	2445	6	20587	8.42004	0.134623	0.00118509	0.000954946
GOTERM_CC_DIRECT	GO:0005912~adherens junction	40	1.60321	0.000132054	CDCA3, SNAP23, CTNND1, PARK7, ADD1, ACTB, PPP1R9B, PDLIM1, SH3BP1, CCDC85C, POF1B, FLOT1, FLOT2, TNKS1BP1, PDLIM5, PDLIM4, S100A11, PDLIM7, DSP, ANXA1, JUP, ANXA2, TMOD3, ADAM10, MSN, SCRIB, BAIAP2, PPP1CA, RAB10, KRT18, ZYX, PKP1, MYH9, CDC42EP1, PKP3, EZR, TLN1, SSX2IP, VCL, TJP2	2445	180	20587	1.87112	0.139539	0.00121628	0.000980079
GOTERM_CC_DIRECT	GO:0005876~spindle microtubule	16	0.641283	0.00013253	PLK1, BOD1L1, RMDN3, CSNK1D, KIF11, SKA3, SKA1, SKA2, EML3, POLB, KIF2A, PRC1, KIF4A, CDK1, CALM3, CLASP2	2445	45	20587	2.99379	0.140005	0.00121628	0.000980079
GOTERM_CC_DIRECT	GO:1990062~RPAP3/R2TP/prefoldin-like complex	8	0.320641	0.00015149	URI1, PIH1D1, RUVBL2, RUVBL1, POLR2E, PFDN2, PFDN6, PDRG1	2445	12	20587	5.61336	0.158365	0.00136822	0.00110251
GOTERM_CC_DIRECT	GO:0000940~condensed chromosome outer kinetochore	8	0.320641	0.00015149	CENPF, CCNB1, BOD1L1, PLK1, SKA3, NDC80, SKA1, SKA2	2445	12	20587	5.61336	0.158365	0.00136822	0.00110251
GOTERM_CC_DIRECT	GO:0098978~glutamatergic synapse	75	3.00601	0.00016045	ITGB1, HIP1, EIF4A3, CTNND1, ARPC5L, PHB2, ELAVL1, ACTB, EEA1, PPP1CC, CALB1, PPP2R1A, C1QBP, FLOT1, FLOT2, VPS35, RAC1, KPNA2, AP2M1, RAB8A, DLGAP4, SH3GL1, KPNA1, SRGN, GRIPAP1, DBNL, RPL22, NGDN, ADAM10, SCRIB, SPTB, YWHAZ, RHOA, DNM2, AKAP9, CANX, NUMB, TNIK, ITGA5, PFN1, DBN1, PAFAH1B1, NAPA, VCP, STAU1, CTBP1, STXBP1, HPCA, PLG, LIN7C, CORO1A, FXR1, CDC42, DNAJB1, PPP3R1, RAP1A, PRKAR2B, PA…	2445	411	20587	1.5365	0.166905	0.00143774	0.00115853
GOTERM_CC_DIRECT	GO:0033290~eukaryotic 48S preinitiation complex	9	0.360721	0.00020754	EIF3L, EIF3J, EIF3G, EIF3CL, EIF3F, EIF3D, EIF2S1, EIF3A, EIF3B	2445	16	20587	4.73627	0.210381	0.00184516	0.00148683
GOTERM_CC_DIRECT	GO:0005884~actin filament	24	0.961924	0.000218396	TMOD1, YES1, ANXA1, DMTN, TPM4, TPM3, TPM1, IQGAP1, RCSD1, AIF1, CORO1A, CORO1B, ACTB, ACTG1, DIAPH1, TFPT, ACTA1, CTTN, POF1B, PSTPIP2, DNAJA3, LCP1, RAC1, EZR	2445	89	20587	2.27057	0.220079	0.00192663	0.00155248
GOTERM_CC_DIRECT	GO:0035371~microtubule plus-end	11	0.440882	0.000220672	CLIP1, SPAG5, DCTN1, SLAIN2, MAPRE3, KIF2C, MAPRE1, KNSTRN, CKAP5, MAPRE2, CDK5RAP2	2445	24	20587	3.85919	0.222097	0.00193173	0.00155659
GOTERM_CC_DIRECT	GO:0005667~transcription factor complex	47	1.88377	0.000283015	ATF1, NFAT5, SPI1, KDM1A, PRKDC, SATB2, CREM, SRA1, PBXIP1, AATF, GATA1, PDLIM1, YY1, SIX4, DHRS7B, E2F4, MTA2, PKNOX1, JUNB, PITX1, ABT1, RBM14, JUN, XRCC6, JUND, PARP1, TCF12, HMGA1, NFATC3, PBX2, NFATC2, NFATC1, USF1, GFI1B, MEIS1, HAX1, CREB1, TAL1, APEX1, SUB1, DDIT3, TAF7, HCLS1, TCF3, NAA15, ZFPM1, RCOR1	2445	231	20587	1.71317	0.275387	0.00245856	0.00198111
GOTERM_CC_DIRECT	GO:0032585~multivesicular body membrane	12	0.480962	0.000288585	HGS, CHMP1B, CHMP2B, CHMP1A, CHMP4C, CHMP2A, RAB27A, CHMP4B, CHMP4A, TMEM9, CHMP6, CHMP5	2445	29	20587	3.48415	0.279966	0.00248795	0.00200479
GOTERM_CC_DIRECT	GO:0031083~BLOC-1 complex	8	0.320641	0.000294536	BLOC1S4, BLOC1S5, BLOC1S6, SNAPIN, BLOC1S1, BLOC1S2, BLOC1S3, DTNBP1	2445	13	20587	5.18156	0.284828	0.00250136	0.00201559
GOTERM_CC_DIRECT	GO:0099524~postsynaptic cytosol	8	0.320641	0.000294536	HSPA8, PLCB3, CALB1, HOMER1, EIF4A3, PIN1, BAIAP2, DBN1	2445	13	20587	5.18156	0.284828	0.00250136	0.00201559
GOTERM_CC_DIRECT	GO:0030117~membrane coat	10	0.400802	0.000355253	COPB2, COPA, AP1G1, COPB1, CHMP1B, AP1B1, CHMP2A, CHMP4B, CHMP4A, AP2B1	2445	21	20587	4.00954	0.332589	0.00299465	0.00241309
GOTERM_CC_DIRECT	GO:0000794~condensed nuclear chromosome	14	0.561122	0.000367589	NIFK, NCAPG, SMC1A, TUBG1, SMC4, NCAPH, LRPPRC, SMC2, PSMC3IP, RAD50, CHMP1A, RCC1, NCAPD2, BRD4	2445	39	20587	3.02258	0.341897	0.00307586	0.00247853
GOTERM_CC_DIRECT	GO:0014069~postsynaptic density	51	2.04409	0.000375967	RPL30, RPLP0, RPL8, PHB2, RPL6, PPP1R9B, RPL7, RPS14, CAPZB, RPS19, RPS18, RPL38, VPS35, RPS13, RAB8A, KPNA1, GRIPAP1, ACTR2, DBNL, ADAM10, SCRIB, PJA2, DNAJC6, MAP1B, HNRNPH2, DBN1, RTN3, RPL12, ATP1A1, ADD1, ADD2, FXR1, DNAJB1, FXR2, PCBP1, PCBP2, RPS3, RPL14, PDLIM5, PAK2, SPTBN1, HNRNPA3, DMTN, HOMER1, DTNBP1, RPS25, RPS27, FABP5, ABI1, HNRNPD, EIF3A	2445	260	20587	1.65162	0.348144	0.003123	0.00251651
GOTERM_CC_DIRECT	GO:0072546~ER membrane protein complex	7	0.280561	0.000381601	EMC1, EMC2, EMC3, EMC4, EMC10, EMC6, EMC7	2445	10	20587	5.89403	0.352311	0.00314159	0.00253149
GOTERM_CC_DIRECT	GO:0045335~phagocytic vesicle	20	0.801603	0.000383727	PDIA3, STX12, STXBP3, STXBP1, STXBP2, ANXA11, CORO1A, ACTG1, RAB11B, CDC42, RAB31, VAMP7, RAB14, KIF5B, ZYX, STX6, ITGAV, VIM, RAB8A, RAB7A	2445	70	20587	2.40573	0.353877	0.00314159	0.00253149
GOTERM_CC_DIRECT	GO:0044284~mitochondrial crista junction	6	0.240481	0.000400894	APOO, CHCHD3, APOOL, CHCHD6, IMMT, MICOS13	2445	7	20587	7.21718	0.366382	0.00323558	0.00260723
GOTERM_CC_DIRECT	GO:0042721~mitochondrial inner membrane protein insertion complex	6	0.240481	0.000400894	TIMM10B, TIMM29, AGK, TIMM9, TIMM22, TIMM10	2445	7	20587	7.21718	0.366382	0.00323558	0.00260723
GOTERM_CC_DIRECT	GO:0101003~ficolin-1-rich granule membrane	18	0.721443	0.000548411	DSP, SERPINB12, COPB1, ATP6AP2, PRCP, ATAD3B, RHOA, DIAPH1, DYNC1LI1, TRPM2, LAMP1, LAMP2, DSG1, PKP1, RAC1, LAMTOR1, DSC1, ATP6V0A1	2445	61	20587	2.4846	0.464344	0.00439501	0.0035415
GOTERM_CC_DIRECT	GO:0071682~endocytic vesicle lumen	9	0.360721	0.000566687	HSP90AA1, HSPH1, CTSL, APOA1, HBA2, HYOU1, CALR, APOE, HSP90B1	2445	18	20587	4.21002	0.475376	0.00450972	0.00363393
GOTERM_CC_DIRECT	GO:0015030~Cajal body	21	0.841683	0.000611317	SRRM2, DDX46, EAF1, DDX42, NOLC1, ZC3H8, PHAX, U2AF1, COIL, EFTUD2, SART1, FBL, HMBOX1, XPO1, EWSR1, PRPF3, HNRNPA2B1, ARIH1, SNRPC, SMNDC1, ZPR1	2445	78	20587	2.26693	0.50137	0.0048311	0.0038929
GOTERM_CC_DIRECT	GO:0032587~ruffle membrane	25	1.002	0.000617706	ITGB1, CIB1, AIF1, PPP1R9B, CORO1C, ADGRE2, CFL1, RPS3, PACSIN2, ITGAV, SH3BGRL3, RAC1, CLASP2, TPM1, RHOA, NME1, DNM2, MTSS2, EEF1A1, DIAPH1, ARHGEF2, ITGA5, LCP1, EZR, TLN1	2445	101	20587	2.08417	0.504985	0.00483186	0.00389351
GOTERM_CC_DIRECT	GO:0043231~intracellular membrane-bounded organelle	149	5.97194	0.000619905	TFRC, RTCB, ECI2, CISD2, MSI2, COMT, WASHC2A, EFTUD2, CNST, TFG, SCP2, LAMP2, BSG, DPF2, ZNF326, MTPAP, WASHC1, CDK5RAP3, RPS12, AGFG1, MEF2C, G6PD, IST1, AP1B1, TOMM34, ADAM10, TALDO1, WBP11, GTF2F1, ILF2, SCAMP3, RUNX1, MSH6, ILF3, POR, HGS, RFX5, AKAP9, PPIF, PPIE, FAR1, PPIH, NUP98, PPIG, PPIB, PPIA, SQSTM1, ATP6V1A, LRRC59, VCP, COPB1, MGST3, EIF5A2, MGST2, BAG6, VTN, EIF1AD, PRDX5, SNX1, RA…	2445	967	20587	1.2974	0.506223	0.00483186	0.00389351
GOTERM_CC_DIRECT	GO:0017053~transcriptional repressor complex	18	0.721443	0.000673128	SPEN, JUN, CBX5, JUND, LIN37, CTBP1, GMNN, HMGB1, GATA1, NCOR1, TFAP4, TBL1XR1, SP1, MIER1, SP3, HDGF, ZFPM1, RCOR1	2445	62	20587	2.44453	0.53526	0.00521102	0.00419904
GOTERM_CC_DIRECT	GO:0030057~desmosome	11	0.440882	0.000678735	DSP, PNN, CDSN, JUP, POF1B, DSG1, PKP1, KAZN, UBA1, PKP3, DSC1	2445	27	20587	3.43039	0.538218	0.00521892	0.00420541
GOTERM_CC_DIRECT	GO:0012507~ER to Golgi transport vesicle membrane	17	0.681363	0.000724712	MCFD2, SEC13, TMED10, STX17, GOSR2, SEC16A, USO1, LMAN1, TMED2, STX5, CD59, SEC22B, SEC24C, SEC23B, B2M, SEC31A, VTI1B	2445	57	20587	2.51124	0.561774	0.00553505	0.00446014
GOTERM_CC_DIRECT	GO:0005885~Arp2/3 protein complex	7	0.280561	0.000755095	ACTR3, ACTR2, ARPC2, ARPC3, ARPC1B, ARPC5L, ARPC5	2445	11	20587	5.35821	0.576678	0.00569072	0.00458558
GOTERM_CC_DIRECT	GO:0019773~proteasome core complex, alpha-subunit complex	7	0.280561	0.000755095	PSMA5, PSMA6, PSMA3, PSMA4, PSMA1, PSMA2, PSMA7	2445	11	20587	5.35821	0.576678	0.00569072	0.00458558
GOTERM_CC_DIRECT	GO:0009898~cytoplasmic side of plasma membrane	20	0.801603	0.000813253	G6PD, JUP, HTRA2, AP2A1, AP2B1, SPTB, ANK1, MTSS2, RAB21, SPTA1, PTP4A1, MIEN1, GM2A, CHMP4C, CHMP4B, DSG1, MYH9, CHMP4A, ACP1, AP2M1	2445	74	20587	2.27569	0.603809	0.0060887	0.00490627
GOTERM_CC_DIRECT	GO:0030134~ER to Golgi transport vesicle	14	0.561122	0.000820834	TMED10, STX17, CTSZ, YIPF5, IER3IP1, F5, YIF1B, GOLGA2, LMAN1, LMAN2, TMED2, CTSC, TMED5, SEC31A	2445	42	20587	2.80668	0.607215	0.00610528	0.00491964
GOTERM_CC_DIRECT	GO:0005847~mRNA cleavage and polyadenylation specificity factor complex	8	0.320641	0.000890012	NUDT21, CPSF6, CPSF1, FIP1L1, CSTF2, SSU72, CSTF2T, SYMPK	2445	15	20587	4.49069	0.636975	0.00646063	0.00520598
GOTERM_CC_DIRECT	GO:0034399~nuclear periphery	8	0.320641	0.000890012	NUP93, SP100, EBNA1BP2, NUP205, TPR, PSIP1, NUP153, NUP98	2445	15	20587	4.49069	0.636975	0.00646063	0.00520598
GOTERM_CC_DIRECT	GO:0005642~annulate lamellae	5	0.200401	0.000896995	EIF5A, RANBP2, XPO1, BICD2, TNPO3	2445	5	20587	8.42004	0.639851	0.00646063	0.00520598
GOTERM_CC_DIRECT	GO:0045254~pyruvate dehydrogenase complex	5	0.200401	0.000896995	PDHX, PDHA1, DLAT, PDHB, DLD	2445	5	20587	8.42004	0.639851	0.00646063	0.00520598
GOTERM_CC_DIRECT	GO:0000347~THO complex	5	0.200401	0.000896995	THOC1, THOC2, THOC5, THOC7, THOC6	2445	5	20587	8.42004	0.639851	0.00646063	0.00520598
GOTERM_CC_DIRECT	GO:0000793~condensed chromosome	11	0.440882	0.000944413	TOP2A, RIF1, HMGB2, AKAP8, NCAPG, NCAPD2, BANF1, HMGB1, MKI67, MACROH2A1, SMC2	2445	28	20587	3.30787	0.658788	0.00669018	0.00539095
GOTERM_CC_DIRECT	GO:0098793~presynapse	36	1.44289	0.000955925	NAPA, HIP1, STXBP3, SNAP23, STXBP2, SLC2A1, PARK7, LIN7C, ACTB, UBE2L3, SMC2, FXR1, PPP1CC, BLOC1S6, RAP1A, FXR2, ATP6V1H, VPS35, PDLIM5, SNAP29, AP2M1, YWHAG, YWHAH, SH3GL1, HSPA8, ATP6V1G1, DBNL, RPL22, SCRIB, AP2B1, SEPTIN8, DNM2, PPP1CA, NECAP1, DNAJC6, TNIK	2445	172	20587	1.76233	0.663233	0.00669018	0.00539095
GOTERM_CC_DIRECT	GO:0008290~F-actin capping protein complex	6	0.240481	0.000964139	MTPN, CAPZB, CAPZA1, CAPG, ADD1, ADD2	2445	8	20587	6.31503	0.666369	0.00669018	0.00539095
GOTERM_CC_DIRECT	GO:0030132~clathrin coat of coated pit	6	0.240481	0.000964139	CLTC, CLTB, CLTA, EPS15L1, EPS15, PICALM	2445	8	20587	6.31503	0.666369	0.00669018	0.00539095
GOTERM_CC_DIRECT	GO:0014731~spectrin-associated cytoskeleton	6	0.240481	0.000964139	SPTA1, DMTN, EPB41, SPTB, ANK1, SPTBN1	2445	8	20587	6.31503	0.666369	0.00669018	0.00539095
GOTERM_CC_DIRECT	GO:0002199~zona pellucida receptor complex	6	0.240481	0.000964139	CCT3, CCT2, HSPA1L, TCP1, CCT8, CCT4	2445	8	20587	6.31503	0.666369	0.00669018	0.00539095
GOTERM_CC_DIRECT	GO:0045171~intercellular bridge	23	0.921844	0.00108782	DCTN1, EPB41, SEPTIN2, TUBB, EAF1, CDCA8, RMDN3, SRA1, KIF23, TUBB4B, TUBB4A, SKA1, WAPL, NGRN, TPX2, TUBB6, TUBB2B, NUDCD2, PRC1, RAB35, TMEM9, DNAJC8, AAMP	2445	93	20587	2.08238	0.710213	0.00750263	0.00604562
GOTERM_CC_DIRECT	GO:0005791~rough endoplasmic reticulum	17	0.681363	0.0013262	RPL4, RPN2, STAU1, HM13, RPN1, CDKAL1, TMEM97, BAIAP2, RPL6, PKM, RAB14, CANX, RPL27, SEC62, RPL18, RPS21, RPS23	2445	60	20587	2.38568	0.779139	0.00909169	0.00732608
GOTERM_CC_DIRECT	GO:1990229~iron-sulfur cluster assembly complex	7	0.280561	0.0013587	GLRX3, GLRX5, BOLA3, NDUFAB1, FXN, ISCU, BOLA2B	2445	12	20587	4.91169	0.787168	0.00920358	0.00741624
GOTERM_CC_DIRECT	GO:0035145~exon-exon junction complex	7	0.280561	0.0013587	UPF1, BCLAF1, CCDC9, EIF4A3, PYM1, UPF3B, CASC3	2445	12	20587	4.91169	0.787168	0.00920358	0.00741624
GOTERM_CC_DIRECT	GO:0005852~eukaryotic translation initiation factor 3 complex	8	0.320641	0.00142082	EIF3L, EIF3J, EIF3G, EIF3CL, EIF3F, EIF3D, EIF3A, EIF3B	2445	16	20587	4.21002	0.801715	0.00956744	0.00770944
GOTERM_CC_DIRECT	GO:0000791~euchromatin	17	0.681363	0.00160275	H2AZ1, JUN, CBX3, UHRF1, PSIP1, ZC3H8, H1-3, H1-2, CREB1, EXOSC4, TRIM28, SP1, RUVBL2, TRIM24, TCF3, EXOSC3, RBMX	2445	61	20587	2.34657	0.838846	0.010729	0.00864544
GOTERM_CC_DIRECT	GO:0071339~MLL1 complex	12	0.480962	0.00177356	MAX, CHD8, MGA, RUVBL2, TAF9, RUVBL1, WDR5, DPY30, KAT8, TAF7, EPS15, HCFC1	2445	35	20587	2.88687	0.867358	0.011803	0.00951082
GOTERM_CC_DIRECT	GO:0061617~MICOS complex	6	0.240481	0.00195712	APOO, CHCHD3, APOOL, CHCHD6, IMMT, MICOS13	2445	9	20587	5.61336	0.892405	0.0128	0.0103142
GOTERM_CC_DIRECT	GO:0031080~nuclear pore outer ring	6	0.240481	0.00195712	SEC13, SEH1L, NUP133, NUP43, NUP98, NUP160	2445	9	20587	5.61336	0.892405	0.0128	0.0103142
GOTERM_CC_DIRECT	GO:0042382~paraspeckles	6	0.240481	0.00195712	NUDT21, HNRNPM, SFPQ, CPSF6, PSPC1, NONO	2445	9	20587	5.61336	0.892405	0.0128	0.0103142
GOTERM_CC_DIRECT	GO:0070847~core mediator complex	10	0.400802	0.00217424	MED22, MED1, MED11, MED30, MED10, MED9, MED4, MED15, MED29, MED28	2445	26	20587	3.23848	0.916004	0.0140801	0.0113458
GOTERM_CC_DIRECT	GO:0012505~endomembrane system	34	1.36273	0.00217759	AGPAT5, LRPAP1, RAB1A, STX12, RAB5C, STX17, STX16, RAB1B, CLTC, NENF, STX10, RAB21, MAP1LC3B, PGRMC1, PGRMC2, CHMP1A, STX6, STX5, STX4, STX3, RAB6A, SEC23B, DMTN, SSR4, STX7, TMEM199, DNAJC1, RAB31, RAB14, TMX1, LARS1, FKBP8, CDC42EP1, CLPTM1L	2445	167	20587	1.71426	0.916324	0.0140801	0.0113458
GOTERM_CC_DIRECT	GO:0005736~DNA-directed RNA polymerase I complex	7	0.280561	0.00227084	POLR1C, POLR2E, POLR1D, POLR1E, POLR2F, POLR1G, POLR2H	2445	13	20587	4.53387	0.924766	0.0143568	0.0115687
GOTERM_CC_DIRECT	GO:0042581~specific granule	7	0.280561	0.00227084	STXBP3, SNAP23, STXBP2, ANXA11, STX4, STX3, LTF	2445	13	20587	4.53387	0.924766	0.0143568	0.0115687
GOTERM_CC_DIRECT	GO:0030126~COPI vesicle coat	7	0.280561	0.00227084	COPB2, COPA, COPB1, COPG1, COPZ1, COPE, ARCN1	2445	13	20587	4.53387	0.924766	0.0143568	0.0115687
GOTERM_CC_DIRECT	GO:0005687~U4 snRNP	7	0.280561	0.00227084	SNRPN, SNRPD2, DDX39B, SNRPD1, SNRPG, SNRPD3, SNRPF	2445	13	20587	4.53387	0.924766	0.0143568	0.0115687
GOTERM_CC_DIRECT	GO:0002102~podosome	11	0.440882	0.00228654	HNRNPK, DBNL, CTTN, TPM4, FSCN1, CAPG, LCP1, PTPN12, VCL, SH3GL1, FERMT3	2445	31	20587	2.98776	0.926102	0.0143762	0.0115843
GOTERM_CC_DIRECT	GO:0005905~clathrin-coated pit	17	0.681363	0.00230219	TFRC, EPN1, HSPD1, DNM2, DAB2, NECAP2, NECAP1, CTTN, AP1G1, RAB35, FCHO2, NUMB, SNX9, EPS15, AP2M1, PICALM, REPS1	2445	63	20587	2.27207	0.927409	0.014395	0.0115995
GOTERM_CC_DIRECT	GO:0045261~proton-transporting ATP synthase complex, catalytic core F(1)	5	0.200401	0.00243689	ATP5F1A, ATP5F1B, ATP5PO, ATP5F1C, ATP5F1D	2445	6	20587	7.0167	0.937748	0.0150716	0.0121447
GOTERM_CC_DIRECT	GO:0034715~pICln-Sm protein complex	5	0.200401	0.00243689	SNRPD2, SNRPD1, CLNS1A, SNRPD3, SNRPF	2445	6	20587	7.0167	0.937748	0.0150716	0.0121447
GOTERM_CC_DIRECT	GO:0045111~intermediate filament cytoskeleton	16	0.641283	0.00257357	KRT80, SAP30BP, KRT4, USP10, KRT8, PJA2, NSFL1C, EIF1AD, KRT17, EPPK1, CCT8, VIM, NES, PFDN5, S100A8, PLEC	2445	58	20587	2.32277	0.946736	0.0158309	0.0127565
GOTERM_CC_DIRECT	GO:0000775~chromosome, centromeric region	17	0.681363	0.0027374	TOP2A, DAXX, CBX3, CBX1, NGDN, CDCA8, C9ORF78, PDS5A, SMC1A, SMC4, NDC80, WAPL, PPP2CA, CENPF, INCENP, PPP2R1A, KIF2C	2445	64	20587	2.23657	0.955818	0.0167482	0.0134957
GOTERM_CC_DIRECT	GO:0005882~intermediate filament	29	1.16232	0.00305249	KRT80, KRT23, LMNB2, LMNB1, PNN, KRT28, LMNA, BBLN, KRT6A, DSP, KRT4, JUP, KRT2, KRT8, KRT78, KRT5, KRT10, KRT73, KRT9, KRT19, CLIP1, KRT18, KRT17, KRT16, KRT14, PKP1, VIM, NES, PLEC	2445	138	20587	1.76943	0.969163	0.0185761	0.0149686
GOTERM_CC_DIRECT	GO:0043034~costamere	8	0.320641	0.00318949	FXR1, KRT19, HOMER1, AHNAK, KRT8, FLNC, VCL, PLEC	2445	18	20587	3.74224	0.973628	0.0192044	0.0154749
GOTERM_CC_DIRECT	GO:0034719~SMN-Sm protein complex	8	0.320641	0.00318949	SNRPD2, SNRPD1, SNRPG, STRAP, GEMIN5, GEMIN6, SNRPD3, SNRPF	2445	18	20587	3.74224	0.973628	0.0192044	0.0154749
GOTERM_CC_DIRECT	GO:0000785~chromatin	155	6.21242	0.00341423	ATF1, ATF2, SPI1, RIF1, KDM1A, ZMYND8, EHMT1, NUCKS1, PARK7, BACH1, ACTB, CCAR2, SMC2, HMGN5, TRIM28, DPF2, RCC1, BANF1, SOX6, ARID2, PKNOX1, JUNB, PITX1, HMGN1, TGM2, TMPO, MEF2C, TIPIN, SMARCC1, IST1, MITF, LEMD2, RUNX1, MSH6, HOXB9, DDIT3, RFX5, ATF7, ZFPM1, ASF1A, SET, MAX, CREM, HTRA2, FOXO4, FOXO3, PDS5A, GATA1, MACROH2A1, FOXO1, HMBOX1, STAT5A, NFE2, JUN, POU2F1, JUND, CBX3, CBX1, PLK1, HM…	2445	1054	20587	1.23824	0.979596	0.0203751	0.0164183
GOTERM_CC_DIRECT	GO:0016592~mediator complex	13	0.521042	0.00341973	MED1, MED9, MED4, MED15, MED29, MED28, CDK9, MED22, MED11, BCLAF1, MED30, THRAP3, MED10	2445	43	20587	2.54559	0.979724	0.0203751	0.0164183
GOTERM_CC_DIRECT	GO:0005794~Golgi apparatus	165	6.61323	0.00349255	SLC35B2, SCOC, TMEM167A, ZMYND8, SYAP1, GOLIM4, CIB1, PWP1, SMC2, GOLGA2, GOLGA3, GOLGA5, GNPTAB, FAM3C, SLC39A7, ZFPL1, B2M, RPS12, CDK5RAP2, RAB2A, GABARAPL2, SLC30A6, AP1B1, ADAM10, CSNK1D, ACSL3, WDR77, MSH6, AKAP9, RTN3, LRPAP1, TMED10, COPB1, GLG1, GIGYF2, STIP1, NCSTN, ATXN2, SNX1, COMMD9, PDCD10, APOE, CLSPN, ZNF148, RAB6A, ATP6V0A1, VTI1B, YES1, SLC35E1, SEC16A, SURF4, M6PR, RAB27A, B3GA…	2445	1131	20587	1.22839	0.981342	0.0206161	0.0166125
GOTERM_CC_DIRECT	GO:0005742~mitochondrial outer membrane translocase complex	6	0.240481	0.00353264	TOMM70, TOMM40, TOMM7, TOMM5, TOMM22, TOMM6	2445	10	20587	5.05202	0.982177	0.0206161	0.0166125
GOTERM_CC_DIRECT	GO:0030125~clathrin vesicle coat	6	0.240481	0.00353264	NECAP2, NECAP1, CLTB, CLTA, CLINT1, EPN1	2445	10	20587	5.05202	0.982177	0.0206161	0.0166125
GOTERM_CC_DIRECT	GO:0042582~azurophil granule	6	0.240481	0.00353264	HEXB, STX7, SNAP23, STXBP2, ANXA11, STX3	2445	10	20587	5.05202	0.982177	0.0206161	0.0166125
GOTERM_CC_DIRECT	GO:1990498~mitotic spindle microtubule	7	0.280561	0.00357743	MAP1S, HAUS7, CLTC, HNRNPU, TUBG1, HAUS1, EML3	2445	14	20587	4.21002	0.983066	0.020771	0.0167372
GOTERM_CC_DIRECT	GO:0044297~cell body	19	0.761523	0.00394377	CCT3, CCT2, HSPA1L, STAU1, TUBB, ATP6AP2, RPS6, PARK7, GNAI2, ACTA1, PGRMC1, TCP1, GNB4, FADD, CCT8, CCT7, RPL28, CCT5, CCT4	2445	78	20587	2.05104	0.988856	0.0227818	0.0183575
GOTERM_CC_DIRECT	GO:1904724~tertiary granule lumen	15	0.601202	0.00412446	CSTB, CYFIP1, ASAH1, DBNL, LYZ, ILF2, CNN2, FLG2, FTH1, ALDOC, ALDOA, CTSD, SPTAN1, B2M, LTF	2445	55	20587	2.29637	0.990935	0.0237052	0.0191017
GOTERM_CC_DIRECT	GO:0005771~multivesicular body	13	0.521042	0.00420311	VTA1, LAMP1, CTSL, CHMP1B, CHMP2B, CHMP1A, CHMP4C, CHMP2A, CHMP4B, CHMP4A, CHMP6, TPT1, CHMP5	2445	44	20587	2.48774	0.991714	0.0240359	0.0193681
GOTERM_CC_DIRECT	GO:0070971~endoplasmic reticulum exit site	11	0.440882	0.00484998	PDCD6IP, TFG, SEC16A, YIPF5, MIA2, PREB, MIA3, SEC24C, SEC23B, TMED5, SEC31A	2445	34	20587	2.72413	0.996045	0.0275061	0.0221644
GOTERM_CC_DIRECT	GO:0005788~endoplasmic reticulum lumen	53	2.12425	0.00485828	COL14A1, PRKCSH, CTSZ, MIA3, DBI, TXNDC12, LGALS1, TMEM43, B2M, COLGALT1, CTSC, PDIA3, AHSG, RNASET2, APOA1, ADAM10, CNPY3, F2, PDIA6, SUMF2, PDIA4, F5, RCN3, RCN1, RCN2, F9, DNAJB11, CANX, ERP29, PPIB, SLC27A2, SERPINC1, SELENOF, HSP90B1, GANAB, OS9, SERPINH1, MAPK1, APOE, TXNDC5, SDF2L1, HSPA5, FN1, LAMB1, KTN1, MANF, ERP44, ALB, CALU, NUCB1, HYOU1, P4HB, CALR	2445	306	20587	1.45837	0.996082	0.0275061	0.0221644
GOTERM_CC_DIRECT	GO:0031307~integral component of mitochondrial outer membrane	9	0.360721	0.00495755	TOMM70, FUNDC2, RHOT2, CPT1A, TOMM40, RHOT1, MFN1, MUL1, MFF	2445	24	20587	3.15752	0.996503	0.0279292	0.0225053
GOTERM_CC_DIRECT	GO:0035580~specific granule lumen	16	0.641283	0.00510402	CYFIP1, JUP, ARG1, CTSZ, RAB27A, LYZ, ILF2, CNN2, ERP44, ACAA1, CTSD, SPTAN1, B2M, VCL, KPNB1, LTF	2445	62	20587	2.17291	0.997042	0.0284585	0.0229319
GOTERM_CC_DIRECT	GO:0030663~COPI-coated vesicle membrane	5	0.200401	0.00515155	TMEM199, COPB2, COPA, KDELR1, TMED2	2445	7	20587	6.01431	0.997199	0.0284585	0.0229319
GOTERM_CC_DIRECT	GO:0097526~spliceosomal tri-snRNP complex	5	0.200401	0.00515155	LSM7, SNRPD1, SNRPG, SNRPD3, LSM4	2445	7	20587	6.01431	0.997199	0.0284585	0.0229319
GOTERM_CC_DIRECT	GO:0072357~PTW/PP1 phosphatase complex	5	0.200401	0.00515155	TOX4, PPP1CC, PPP1R12A, PPP1R10, PPP1CA	2445	7	20587	6.01431	0.997199	0.0284585	0.0229319
GOTERM_CC_DIRECT	GO:0005778~peroxisomal membrane	17	0.681363	0.00521316	ATAD1, ACBD5, PEX19, ABCD3, TTC1, HSD17B4, ACSL3, PEX14, MAVS, SLC25A17, CNOT1, DHRS7B, IMPDH2, CAT, AGPS, FAR1, SLC27A2	2445	68	20587	2.10501	0.997389	0.0286598	0.023094
GOTERM_CC_DIRECT	GO:0030532~small nuclear ribonucleoprotein complex	7	0.280561	0.00536904	SNRPN, SNRPD2, SNRPD1, SNRPG, SNRPA1, SNRPD3, SNRPF	2445	15	20587	3.92935	0.997816	0.0289572	0.0233337
GOTERM_CC_DIRECT	GO:0005746~mitochondrial respiratory chain	7	0.280561	0.00536904	NDUFA13, COX7A2L, UQCRB, NNT, COX15, UQCRC1, UQCRH	2445	15	20587	3.92935	0.997816	0.0289572	0.0233337
GOTERM_CC_DIRECT	GO:0032153~cell division site	7	0.280561	0.00536904	SEPTIN2, GTF2B, SEPTIN5, SEPTIN6, SEPTIN9, SEPTIN11, SEPTIN8	2445	15	20587	3.92935	0.997816	0.0289572	0.0233337
GOTERM_CC_DIRECT	GO:0016471~vacuolar proton-transporting V-type ATPase complex	7	0.280561	0.00536904	TMEM199, ATP6V1G1, CCDC115, ATP6AP2, ATP6V0D1, ATP6V1F, ATP6V0A1	2445	15	20587	3.92935	0.997816	0.0289572	0.0233337
GOTERM_CC_DIRECT	GO:0000221~vacuolar proton-transporting V-type ATPase, V1 domain	6	0.240481	0.00584726	ATP6V1A, ATP6V1G1, ATP6V1B2, ATP6V1H, ATP6V1E1, ATP6V1F	2445	11	20587	4.59275	0.998736	0.0310943	0.0250558
GOTERM_CC_DIRECT	GO:0031838~haptoglobin-hemoglobin complex	6	0.240481	0.00584726	HBZ, HBG2, HBG1, HBE1, HBA2, HBD	2445	11	20587	4.59275	0.998736	0.0310943	0.0250558
GOTERM_CC_DIRECT	GO:0005688~U6 snRNP	6	0.240481	0.00584726	LSM8, LSM7, DDX39B, LSM5, LSM4, LSM3	2445	11	20587	4.59275	0.998736	0.0310943	0.0250558
GOTERM_CC_DIRECT	GO:0005875~microtubule associated complex	11	0.440882	0.00608055	ACTR1A, STAU1, MAP1S, DCTN1, MAP1B, KIF4A, MAP1A, PEA15, MAP7, MAP4, PAFAH1B1	2445	35	20587	2.6463	0.999032	0.0317941	0.0256197
GOTERM_CC_DIRECT	GO:0005853~eukaryotic translation elongation factor 1 complex	4	0.160321	0.00609062	EEF1A1, EEF1B2, EEF1D, EEF1A2	2445	4	20587	8.42004	0.999044	0.0317941	0.0256197
GOTERM_CC_DIRECT	GO:0005749~mitochondrial respiratory chain complex II, succinate dehydrogenase complex (ubiquinone)	4	0.160321	0.00609062	SDHC, SDHD, SDHA, SDHB	2445	4	20587	8.42004	0.999044	0.0317941	0.0256197
GOTERM_CC_DIRECT	GO:0097452~GAIT complex	4	0.160321	0.00609062	SYNCRIP, EPRS1, RPL13A, GAPDH	2445	4	20587	8.42004	0.999044	0.0317941	0.0256197
GOTERM_CC_DIRECT	GO:0072562~blood microparticle	29	1.16232	0.00625243	TFRC, SERPINC1, SLC2A1, PLG, HBD, ACTB, ACTG1, JCHAIN, VTN, STOM, APOE, CLIC1, GRIPAP1, HSPA8, HBG2, HSPA1L, AHSG, KRT1, HBE1, FN1, APOA1, MSN, HBA2, F2, YWHAZ, ACTA1, ALB, PFN1, HSPA1B	2445	145	20587	1.68401	0.999205	0.0324898	0.0261803
GOTERM_CC_DIRECT	GO:0035577~azurophil granule membrane	15	0.601202	0.00684353	TMEM30A, RAB5C, SURF4, PRCP, MAGT1, DDOST, NCSTN, VAMP7, VAPA, LAMP1, LAMP2, PSAP, STOM, LAMTOR1, SNAP29	2445	58	20587	2.1776	0.999596	0.0353997	0.0285251
GOTERM_CC_DIRECT	GO:0035770~ribonucleoprotein granule	7	0.280561	0.00773796	HNRNPL, DHX30, HNRNPA3, FASTKD2, RPUSD3, GRSF1, TBRG4	2445	16	20587	3.68377	0.999855	0.0398453	0.0321073
GOTERM_CC_DIRECT	GO:0045334~clathrin-coated endocytic vesicle	9	0.360721	0.00848565	CLTC, RAB35, CLTB, CLTA, AP2A1, AP2B1, AP2M1, DNM2, PICALM	2445	26	20587	2.91463	0.999939	0.0434985	0.0350511
GOTERM_CC_DIRECT	GO:0000276~mitochondrial proton-transporting ATP synthase complex, coupling factor F(o)	6	0.240481	0.00905337	ATP5PF, ATP5PD, ATP5PB, ATP5MG, MT-ATP8, ATP5ME	2445	12	20587	4.21002	0.999968	0.0455873	0.0367342
GOTERM_CC_DIRECT	GO:0017101~aminoacyl-tRNA synthetase multienzyme complex	6	0.240481	0.00905337	AIMP1, EPRS1, KARS1, LARS1, MARS1, DARS1	2445	12	20587	4.21002	0.999968	0.0455873	0.0367342
GOTERM_CC_DIRECT	GO:0042405~nuclear inclusion body	6	0.240481	0.00905337	RANBP2, PABPN1, TPR, STUB1, NUP153, NUP98	2445	12	20587	4.21002	0.999968	0.0455873	0.0367342
GOTERM_CC_DIRECT	GO:0001931~uropod	6	0.240481	0.00905337	SPN, FLOT1, MYH9, MSN, FLOT2, EZR	2445	12	20587	4.21002	0.999968	0.0455873	0.0367342
GOTERM_CC_DIRECT	GO:0090734~site of DNA damage	11	0.440882	0.00925741	CBX5, PARP1, OARD1, XRCC5, CBX3, ZMYND8, CBX1, RPA1, XRCC1, CHD4, UBQLN4	2445	37	20587	2.50326	0.999975	0.0460075	0.0370728
GOTERM_CC_DIRECT	GO:0005967~mitochondrial pyruvate dehydrogenase complex	5	0.200401	0.00933895	PDHX, PDHA1, DLAT, PDHB, DLD	2445	8	20587	5.26253	0.999977	0.0460075	0.0370728
GOTERM_CC_DIRECT	GO:0034098~VCP-NPL4-UFD1 AAA ATPase complex	5	0.200401	0.00933895	VCP, UBXN1, FAF2, UFD1, UBXN7	2445	8	20587	5.26253	0.999977	0.0460075	0.0370728
GOTERM_CC_DIRECT	GO:0000796~condensin complex	5	0.200401	0.00933895	NCAPG, NCAPD2, SMC4, NCAPH, SMC2	2445	8	20587	5.26253	0.999977	0.0460075	0.0370728
GOTERM_CC_DIRECT	GO:0070419~nonhomologous end joining complex	5	0.200401	0.00933895	XRCC6, PAXX, XRCC4, XRCC5, PRKDC	2445	8	20587	5.26253	0.999977	0.0460075	0.0370728
GOTERM_CC_DIRECT	GO:0034451~centriolar satellite	25	1.002	0.0104805	FLII, DLST, SKA1, PCM1, MIEN1, KIF5B, FLOT1, DLGAP5, MPP1, SPAG9, RBM39, G6PD, YTHDF2, SPAG5, PLK1, UPF3B, RAD23A, KNSTRN, PJA2, CD2AP, NUDT21, KRT18, TACC3, CEP20, SSX2IP	2445	124	20587	1.69759	0.999994	0.0514088	0.0414252
GOTERM_CC_DIRECT	GO:0005697~telomerase holoenzyme complex	8	0.320641	0.0111644	DKC1, PTGES3, GAR1, NHP2, HNRNPU, NAT10, SNRPD3, HNRNPC	2445	22	20587	3.06183	0.999997	0.0542983	0.0437536
GOTERM_CC_DIRECT	GO:0045121~membrane raft	42	1.68337	0.011165	ITGB1, STX12, STOML2, AHNAK, BCL10, ATP1A1, PARK7, LRP6, GNAI2, HK1, ICAM1, PPP2CA, LDHB, TUBA1C, ATP5F1A, PRKAR2B, BSG, EFHD2, FLOT1, SERPINH1, PGK1, STOM, CHP1, CSK, FADD, CTSD, S100A10, CAVIN1, ANXA2, CAVIN2, TUBB, ARID3A, ERLIN2, POR, MYADM, PPT1, BTK, VDAC2, TPP1, VDAC1, LAMTOR1, SLC25A5, VCL	2445	241	20587	1.46739	0.999997	0.0542983	0.0437536
GOTERM_CC_DIRECT	GO:0097431~mitotic spindle pole	11	0.440882	0.011257	ASPM, IK, SPAG5, PLK1, BCCIP, RMDN3, SMC1A, MAPRE1, RAE1, MAD1L1, CDK5RAP2	2445	38	20587	2.43738	0.999997	0.0545127	0.0439263
GOTERM_CC_DIRECT	GO:0000118~histone deacetylase complex	12	0.480962	0.0119783	HINT1, HDAC2, NCOR1, CBX5, RBBP4, TBL1XR1, SATB2, MBD2, SAP18, RBBP7, MTA2, RCOR1	2445	44	20587	2.29637	0.999999	0.05776	0.0465429
GOTERM_CC_DIRECT	GO:0005765~lysosomal membrane	61	2.44489	0.0124141	HSP90AB1, LAMP1, AP1G1, CHMP1B, KIF5B, LAMP2, CHMP1A, FLOT1, VPS35, ATP6V1E1, CTSD, AP2M1, RAB2A, ATP6V1G1, SEC13, ANXA2, ATP6AP2, STX7, TFEB, AP1B1, VAMP7, CHMP4C, ATP6V1B2, CHMP4B, CHMP4A, TMEM9, ATP6V0D1, CHMP6, CHMP5, RAB7A, ATP6V1A, GRN, SEH1L, RAB5C, AHNAK, SLC3A2, NAPG, PLD3, TRPM2, NCSTN, BLOC1S1, BLOC1S2, PSAP, ATP6V1H, ATP6V0A1, VTI1B, SPAG9, HSPA8, SNAPIN, M6PR, MEAK7, CYBRD1, DAB2, OS…	2445	379	20587	1.3552	0.999999	0.0596087	0.0480327
GOTERM_CC_DIRECT	GO:0001891~phagocytic cup	9	0.360721	0.013616	RAB31, ANXA1, SH3BP1, TRIP10, RACK1, LCP1, AIF1, CORO1A, DNM2	2445	28	20587	2.70644	1	0.0647403	0.0521677
GOTERM_CC_DIRECT	GO:0035976~transcription factor AP-1 complex	4	0.160321	0.013881	JUN, JUND, NFATC2, JUNB	2445	5	20587	6.73603	1	0.0647403	0.0521677
GOTERM_CC_DIRECT	GO:0000243~commitment complex	4	0.160321	0.013881	SNRPD1, U2AF2, SNRPD3, SNRPC	2445	5	20587	6.73603	1	0.0647403	0.0521677
GOTERM_CC_DIRECT	GO:0030118~clathrin coat	4	0.160321	0.013881	CLTC, CLTB, CLTA, IGF2R	2445	5	20587	6.73603	1	0.0647403	0.0521677
GOTERM_CC_DIRECT	GO:0031429~box H/ACA snoRNP complex	4	0.160321	0.013881	DKC1, GAR1, NHP2, NOLC1	2445	5	20587	6.73603	1	0.0647403	0.0521677
GOTERM_CC_DIRECT	GO:1990726~Lsm1-7-Pat1 complex	4	0.160321	0.013881	LSM7, LSM1, LSM5, LSM3	2445	5	20587	6.73603	1	0.0647403	0.0521677
GOTERM_CC_DIRECT	GO:0000275~mitochondrial proton-transporting ATP synthase complex, catalytic core F(1)	4	0.160321	0.013881	ATP5F1A, ATP5F1C, ATP5F1D, ATP5F1E	2445	5	20587	6.73603	1	0.0647403	0.0521677
GOTERM_CC_DIRECT	GO:0005768~endosome	52	2.08417	0.0147625	SCOC, TFRC, CLTC, HMGB1, CLINT1, SMC2, BSG, FLOT1, FLOT2, VPS35, ATP6V1E1, RAB8A, PDCD6IP, ANXA1, DBNL, ANXA2, CCDC115, STX7, RHOA, BET1L, EPN1, DNM2, HGS, CHMP4B, PLIN3, CHMP4A, EZR, LRPAP1, GRN, LEPROT, RAB5C, VPS4A, GIGYF2, RAB21, BLOC1S6, SNX1, SNX2, PACSIN2, PACSIN3, STX4, M6PR, ARPC5, IGF2R, TJAP1, RAB11B, RAB10, STING1, ARPC2, RAB13, CHMP2B, OCIAD1, GRB2	2445	317	20587	1.38121	1	0.0685701	0.0552538
GOTERM_CC_DIRECT	GO:0005732~small nucleolar ribonucleoprotein complex	5	0.200401	0.0152444	NOP56, SNRNP40, NHP2, MPHOSPH10, NAF1	2445	9	20587	4.6778	1	0.0699522	0.0563675
GOTERM_CC_DIRECT	GO:0008091~spectrin	5	0.200401	0.0152444	SPTA1, EPB41L2, SPTAN1, SPTB, SPTBN1	2445	9	20587	4.6778	1	0.0699522	0.0563675
GOTERM_CC_DIRECT	GO:1990204~oxidoreductase complex	5	0.200401	0.0152444	PDHX, LDHB, LDHA, DBT, DLST	2445	9	20587	4.6778	1	0.0699522	0.0563675
GOTERM_CC_DIRECT	GO:0030667~secretory granule membrane	21	0.841683	0.0160077	TMED10, COPB1, RHOG, RAB27A, IQGAP1, ATAD3B, SVIP, RHOA, IGF2R, RAB10, DIAPH1, DYNC1LI1, RAB31, VAMP7, ADGRE5, STING1, FABP5, RAC1, RAB6A, RAB7A, ATP6V0A1	2445	102	20587	1.73354	1	0.0731599	0.0589522
GOTERM_CC_DIRECT	GO:0005669~transcription factor TFIID complex	12	0.480962	0.0167094	GTF2A1, TAF12, TAF10, GTF2B, TAF9, TAF8, TCEA1, TAF7, GTF2F1, GTF2E1, GTF2E2, GTF2H5	2445	46	20587	2.19653	1	0.0760613	0.0612902
GOTERM_CC_DIRECT	GO:0005911~cell-cell junction	34	1.36273	0.01707	CLIC4, POLDIP2, CTNND1, IQGAP1, LIN7C, CORO1A, ACTB, ACTG1, CDC42, CNN2, PNN, FLOT1, PACSIN2, FLNA, CSK, STX3, PAK2, WASF2, MPP1, ACTR3, CDSN, JUP, KRT8, SCRIB, CD2AP, MYADM, FSCN1, DSG1, GRB2, ITGA5, PKP3, DSC1, VCL, LIMS1	2445	191	20587	1.49886	1	0.077393	0.0623633
GOTERM_CC_DIRECT	GO:0005777~peroxisome	22	0.881764	0.0184177	GSTK1, ACBD5, PEX19, ABCD3, ECH1, ECI2, IDH2, MUL1, HSD17B4, MFF, PEX14, SOD1, PRDX5, SLC25A17, SCP2, STING1, CAT, AGPS, FAR1, VIM, TKT, ACAA1	2445	110	20587	1.68401	1	0.0827582	0.0666865
GOTERM_CC_DIRECT	GO:0046930~pore complex	6	0.240481	0.0186897	POR, TOMM40, DCD, VDAC3, ADAM10, VDAC2, VDAC1	2445	14	20587	3.60859	1	0.0827582	0.0666865
GOTERM_CC_DIRECT	GO:0005940~septin ring	6	0.240481	0.0186897	SEPTIN2, SEPTIN5, SEPTIN6, SEPTIN9, SEPTIN11, SEPTIN8	2445	14	20587	3.60859	1	0.0827582	0.0666865
GOTERM_CC_DIRECT	GO:0031105~septin complex	6	0.240481	0.0186897	SEPTIN2, SEPTIN5, SEPTIN6, SEPTIN9, SEPTIN11, SEPTIN8	2445	14	20587	3.60859	1	0.0827582	0.0666865
GOTERM_CC_DIRECT	GO:1990124~messenger ribonucleoprotein complex	6	0.240481	0.0186897	HNRNPA3, PKP1, PKP3, YBX1, LSM14A, HNRNPAB	2445	14	20587	3.60859	1	0.0827582	0.0666865
GOTERM_CC_DIRECT	GO:0071564~npBAF complex	6	0.240481	0.0186897	SMARCE1, SS18, SMARCC1, ARID1A, ACTB, SMARCA4	2445	14	20587	3.60859	1	0.0827582	0.0666865
GOTERM_CC_DIRECT	GO:0005666~DNA-directed RNA polymerase III complex	7	0.280561	0.0191975	CRCP, POLR1C, POLR2E, POLR1D, POLR2F, POLR3G, POLR2H	2445	19	20587	3.10212	1	0.0846772	0.0682328
GOTERM_CC_DIRECT	GO:0005938~cell cortex	31	1.24248	0.0196179	DCTN1, EPB41, CTSZ, ENO1, CORO1A, MYL12B, CORO1C, LASP1, EPB41L2, FLNA, RAC1, MYH10, SPTAN1, CLASP2, SNCA, DYNC1H1, DBNL, GLRX3, SEPTIN2, RHOG, RHOA, MKLN1, ANLN, CLIP1, HAX1, CTTN, NCL, FSCN1, TRIP10, PFN1, PAFAH1B1	2445	172	20587	1.51757	1	0.0861975	0.0694579
GOTERM_CC_DIRECT	GO:0016514~SWI/SNF complex	9	0.360721	0.0207001	SMARCE1, SS18, SMARCC1, BCL7C, DPF2, ARID1A, ARID2, ACTB, SMARCA4	2445	30	20587	2.52601	1	0.0904573	0.0728905
GOTERM_CC_DIRECT	GO:0043202~lysosomal lumen	20	0.801603	0.0207464	CTSA, HSPA8, ASAH1, HSP90AA1, HEXB, RNASET2, HSPG2, GNS, PLD3, GM2A, CTSL, NPC2, LAMP2, PSAP, PPT1, TPP1, CTSD, GYG1, PLBD2, TXNDC5	2445	98	20587	1.71838	1	0.0904573	0.0728905
GOTERM_CC_DIRECT	GO:0051233~spindle midzone	8	0.320641	0.0229289	CDC42, RACGAP1, RIF1, PLK1, CDCA8, MAPRE3, MAPRE1, MAPRE2	2445	25	20587	2.69441	1	0.0989943	0.0797696
GOTERM_CC_DIRECT	GO:0000124~SAGA complex	8	0.320641	0.0229289	SF3B5, ENY2, SF3B3, TAF12, TAF10, TAF9, TADA3, SUPT7L	2445	25	20587	2.69441	1	0.0989943	0.0797696
GOTERM_CC_DIRECT	GO:0042564~NLS-dependent protein nuclear import complex	5	0.200401	0.0230523	MYBBP1A, KPNA6, KPNA2, KPNB1, KPNA1	2445	10	20587	4.21002	1	0.0989943	0.0797696
GOTERM_CC_DIRECT	GO:0032592~integral component of mitochondrial membrane	5	0.200401	0.0230523	ABCB10, MFF, BID, SLC25A4, TMEM70	2445	10	20587	4.21002	1	0.0989943	0.0797696
GOTERM_CC_DIRECT	GO:0016605~PML body	21	0.841683	0.0236911	NFE2, DAXX, SP100, UBE2I, MRE11, CBX5, CALCOCO2, MAX, NSMCE2, AKAP8L, RPA1, RPA2, PARK7, PML, CDK9, SPN, HMBOX1, SUMO1, SP3, SUMO2, SQSTM1	2445	106	20587	1.66812	1	0.101355	0.0816719
GOTERM_CC_DIRECT	GO:0032839~dendrite cytoplasm	9	0.360721	0.0250777	SFPQ, STAU1, KIF5B, CANX, HPCA, HNRNPU, FLOT2, ZC3H14, SOD1	2445	31	20587	2.44453	1	0.106886	0.0861284
GOTERM_CC_DIRECT	GO:0005787~signal peptidase complex	4	0.160321	0.0253252	SPCS3, SPCS2, SPCS1, SEC11A	2445	6	20587	5.61336	1	0.107138	0.0863316
GOTERM_CC_DIRECT	GO:0043227~membrane-bounded organelle	4	0.160321	0.0253252	CDC42, BLOC1S6, TMX2, TMEM258	2445	6	20587	5.61336	1	0.107138	0.0863316
GOTERM_CC_DIRECT	GO:0044233~ER-mitochondrion membrane contact site	7	0.280561	0.0312438	BCAP31, TOMM40, TMX2, STX17, TMEM41B, MBOAT7, CANX	2445	21	20587	2.80668	1	0.131687	0.106113
GOTERM_CC_DIRECT	GO:0005764~lysosome	49	1.96393	0.0325998	HEXB, CLTC, CTSZ, TMEM97, BBC3, LAMP1, CTSL, LAMP2, VPS35, CTSD, CTSC, CTSB, USP5, CCDC115, RNASET2, ATP6AP2, STX7, HGS, NPC2, LARS1, CAT, TMEM9, SQSTM1, RAB7A, ASAH1, GRN, VPS4A, PRCP, BCL10, GNS, TRPM2, SNX1, SNX2, BLOC1S2, PSAP, SNCA, CTSA, HSPA8, RAB27A, SOD1, TMEM199, RAB14, CHMP2B, OCIAD1, PPT1, TRIP10, TPP1, LAMTOR1, LAMTOR5	2445	310	20587	1.33091	1	0.136079	0.109652
GOTERM_CC_DIRECT	GO:0005769~early endosome	49	1.96393	0.0325998	TFRC, RCSD1, WASHC2A, EEA1, AP1G1, CHMP1A, FLOT1, VPS35, WASHC1, ANXA1, DBNL, ANXA2, STX7, AP1B1, APOA1, PTP4A1, RAB31, HGS, KIFC1, NUMB, ATP6V0D1, LTF, RAB1A, RAB5C, USP10, VPS4A, PHB, CORO1A, TM9SF4, HSPD1, ZMPSTE24, LRP6, SNX3, PRDX3, RAB21, NCSTN, RAP1A, BLOC1S1, STX6, PACSIN2, MAPK1, APOE, WASF2, PTPN1, IGF2R, EHD1, EHD4, RAB14, PICALM	2445	310	20587	1.33091	1	0.136079	0.109652
GOTERM_CC_DIRECT	GO:0097550~transcriptional preinitiation complex	5	0.200401	0.0328837	GTF2A1, TAF10, GTF2B, GTF2E1, GTF2F2	2445	11	20587	3.82729	1	0.136079	0.109652
GOTERM_CC_DIRECT	GO:0045277~respiratory chain complex IV	5	0.200401	0.0328837	MT-CO2, MT-CO3, COA6, COX6B1	2445	11	20587	3.82729	1	0.136079	0.109652
GOTERM_CC_DIRECT	GO:0071162~CMG complex	5	0.200401	0.0328837	MCM7, GINS3, MCM3, MCM6, MCM2	2445	11	20587	3.82729	1	0.136079	0.109652
GOTERM_CC_DIRECT	GO:0042383~sarcolemma	20	0.801603	0.033297	ITGB1, ANXA1, ANXA2, AHNAK, KRT8, SLC2A1, DTNBP1, CIB1, ATP1A1, CORO1C, KRT19, NCSTN, PPP3R1, LAMP1, BSG, FLOT1, FLNC, ACP1, VCL, PLEC	2445	103	20587	1.63496	1	0.136541	0.110025
GOTERM_CC_DIRECT	GO:0031011~Ino80 complex	6	0.240481	0.0333555	YY1, TFPT, INO80E, RUVBL2, RUVBL1, UCHL5	2445	16	20587	3.15752	1	0.136541	0.110025
GOTERM_CC_DIRECT	GO:0071565~nBAF complex	6	0.240481	0.0333555	SMARCE1, SMARCC1, DPF2, ARID1A, ACTB, SMARCA4	2445	16	20587	3.15752	1	0.136541	0.110025
GOTERM_CC_DIRECT	GO:0030426~growth cone	25	1.002	0.0350667	COPA, DCTN2, CTNND1, SYAP1, CIB1, IQGAP1, KLC1, PPP1R9B, FXR1, FXR2, CFL1, IGF2BP1, STX3, SNCA, DTNBP1, ARPC5, DNM2, CTTN, GPRIN1, MAP1B, ABI1, FSCN1, CALM3, DBN1, ZPR1	2445	138	20587	1.52537	1	0.143032	0.115255
GOTERM_CC_DIRECT	GO:0000139~Golgi membrane	96	3.8477	0.0355677	ARF3, SLC35B2, SCOC, GOLT1B, KDELR1, TMEM167A, GOLIM4, SLC2A1, IER3IP1, HS2ST1, SMC2, GOLGA2, GOLGA3, GOLGA5, GNPTAB, AP1G1, GLIPR2, BSG, MYO18A, TMED2, CHP1, KPNA2, B2M, SNAP29, RAB8A, RAB2A, GABARAPL2, SLC30A6, DBNL, AP1B1, ADAM10, NOSIP, CBFA2T3, PJA2, COPZ1, ARFGAP1, BET1L, ARFGAP2, DNM2, RER1, GORASP2, SEC22B, COPB2, RTN3, RAB1A, STX12, COPA, LEPROT, TMF1, TMED10, STX16, COPB1, RAB1B, GOSR2,…	2445	669	20587	1.20826	1	0.144359	0.116325
GOTERM_CC_DIRECT	GO:0030670~phagocytic vesicle membrane	16	0.641283	0.0356459	SNAP23, CORO1A, RAB11B, DNM2, RAB10, VAMP7, RAB11FIP1, LAMP2, STX4, CALR, SEC22B, ATP6V0D1, B2M, RAB8A, RAB7A, ATP6V0A1	2445	77	20587	1.74962	1	0.144359	0.116325
GOTERM_CC_DIRECT	GO:0032040~small-subunit processome	10	0.400802	0.0359043	NOP56, FBL, RPS7, XRCC5, PRKDC, HEATR1, NGDN, MPHOSPH10, SNU13, UTP14A	2445	39	20587	2.15898	1	0.144891	0.116753
GOTERM_CC_DIRECT	GO:0044530~supraspliceosomal complex	3	0.12024	0.0389224	UPF1, ADAR, RBMX	2445	3	20587	8.42004	1	0.154873	0.124797
GOTERM_CC_DIRECT	GO:0030678~mitochondrial ribonuclease P complex	3	0.12024	0.0389224	TRMT10C, PRORP, HSD17B10	2445	3	20587	8.42004	1	0.154873	0.124797
GOTERM_CC_DIRECT	GO:0008247~1-alkyl-2-acetylglycerophosphocholine esterase complex	3	0.12024	0.0389224	PAFAH1B3, PAFAH1B2, PAFAH1B1	2445	3	20587	8.42004	1	0.154873	0.124797
GOTERM_CC_DIRECT	GO:0033186~CAF-1 complex	3	0.12024	0.0389224	CHAF1B, CHAF1A, RBBP4	2445	3	20587	8.42004	1	0.154873	0.124797
GOTERM_CC_DIRECT	GO:0031428~box C/D snoRNP complex	4	0.160321	0.0404555	NOP56, FBL, NOLC1, SNU13	2445	7	20587	4.81145	1	0.158207	0.127483
GOTERM_CC_DIRECT	GO:0071541~eukaryotic translation initiation factor 3 complex, eIF3m	4	0.160321	0.0404555	EIF3F, EIF3D, EIF3A, EIF3B	2445	7	20587	4.81145	1	0.158207	0.127483
GOTERM_CC_DIRECT	GO:0030130~clathrin coat of trans-Golgi network vesicle	4	0.160321	0.0404555	CLTC, CLTB, CLTA, AP2A1	2445	7	20587	4.81145	1	0.158207	0.127483
GOTERM_CC_DIRECT	GO:0030427~site of polarized growth	4	0.160321	0.0404555	DBNL, CTTN, HCLS1, DBN1	2445	7	20587	4.81145	1	0.158207	0.127483
GOTERM_CC_DIRECT	GO:0005757~mitochondrial permeability transition pore complex	4	0.160321	0.0404555	PPIF, VDAC1, SLC25A5, SLC25A4	2445	7	20587	4.81145	1	0.158207	0.127483
GOTERM_CC_DIRECT	GO:0022624~proteasome accessory complex	6	0.240481	0.0427639	PSMD11, PSMC3, PSMD4, PSMD5, PSMD2, PSMD1	2445	17	20587	2.97178	1	0.166662	0.134296
GOTERM_CC_DIRECT	GO:0001673~male germ cell nucleus	12	0.480962	0.0443415	TOP2A, DAZAP1, SMARCC1, CDK7, PCNA, TAF10, TRIM24, TERF2IP, TAF7, TOP1, MLH1, RAN	2445	53	20587	1.90642	1	0.171654	0.138318
GOTERM_CC_DIRECT	GO:0071006~U2-type catalytic step 1 spliceosome	5	0.200401	0.0447989	EIF4A3, CASC3, PRPF19, SNRNP200, PRPF8	2445	12	20587	3.50835	1	0.171654	0.138318
GOTERM_CC_DIRECT	GO:0019774~proteasome core complex, beta-subunit complex	5	0.200401	0.0447989	PSMB6, PSMB4, PSMB5, PSMB2, PSMB1	2445	12	20587	3.50835	1	0.171654	0.138318
GOTERM_CC_DIRECT	GO:0031209~SCAR complex	5	0.200401	0.0447989	CYFIP1, ABI1, BRK1, SRA1, WASF2	2445	12	20587	3.50835	1	0.171654	0.138318
GOTERM_CC_DIRECT	GO:0042641~actomyosin	5	0.200401	0.0447989	PDCD6IP, MYO18A, MYH9, MYH10, DBN1	2445	12	20587	3.50835	1	0.171654	0.138318
GOTERM_CC_DIRECT	GO:0098794~postsynapse	24	0.961924	0.04709	MEF2C, HIP1, STXBP1, EIF4A3, NGDN, RPLP0, AP2A1, AP2B1, RPL8, ELAVL1, SPTB, RHOA, PSMA7, MECP2, EEA1, MKLN1, PPP3R1, CAPRIN1, STX4, RAC1, STX3, AP2M1, EIF4G1, SNCA	2445	135	20587	1.4969	1	0.179663	0.144772
GOTERM_CC_DIRECT	GO:0030687~preribosome, large subunit precursor	7	0.280561	0.0473628	BOP1, EBNA1BP2, EIF6, MRTO4, RRP1, ZNF622, RRP15	2445	23	20587	2.56262	1	0.179663	0.144772
GOTERM_CC_DIRECT	GO:0016460~myosin II complex	7	0.280561	0.0473628	MYL4, MYL6, MYO18A, MYH9, MYL6B, MYH10, MYL12B	2445	23	20587	2.56262	1	0.179663	0.144772
GOTERM_CC_DIRECT	GO:0031093~platelet alpha granule lumen	14	0.561122	0.049584	SRGN, APOOL, AHSG, OLA1, FN1, PLG, ACTN4, F5, SCCPDH, TMSB4X, ALB, ALDOA, VTI1B, FERMT3	2445	67	20587	1.75941	1	0.187464	0.151058
GOTERM_CC_DIRECT	GO:0033276~transcription factor TFTC complex	6	0.240481	0.0536084	ENY2, TAF12, TAF10, TAF9, TADA3, TAF7	2445	18	20587	2.80668	1	0.202008	0.162778
GOTERM_CC_DIRECT	GO:0055038~recycling endosome membrane	20	0.801603	0.0548931	PDIA3, GRIPAP1, STX12, TFRC, SCAMP3, RAB11B, RAB10, EHD1, EHD4, RAB14, RAB35, RAB13, STX6, PACSIN2, RAC1, B2M, WASHC1, PDLIM4, RAB8A, VTI1B	2445	109	20587	1.54496	1	0.206166	0.166129
GOTERM_CC_DIRECT	GO:0032154~cleavage furrow	12	0.480962	0.0560052	RAB21, ITGB1, LIMA1, PPP1CC, RALA, RACGAP1, SEPTIN2, NDE1, MYH9, SEPTIN6, MYH10, RHOA	2445	55	20587	1.8371	1	0.208964	0.168383
GOTERM_CC_DIRECT	GO:0000228~nuclear chromosome	12	0.480962	0.0560052	TOP2A, SMARCE1, H3C8, JUN, IK, H4C9, TERF2IP, HNRNPU, NCAPD2, TOP1, MACROH2A1, SMC2	2445	55	20587	1.8371	1	0.208964	0.168383
GOTERM_CC_DIRECT	GO:0090543~Flemming body	9	0.360721	0.056658	RALA, PDCD6IP, RACGAP1, IST1, NUP62, VPS4A, CHMP4C, KIF23, CAPG	2445	36	20587	2.10501	1	0.210709	0.169789
GOTERM_CC_DIRECT	GO:0030018~Z disc	23	0.921844	0.0585029	PPP1R12A, CAB39, GLRX3, HOMER1, JUP, KRT8, SLC2A1, FHL3, HSPB1, ACTN4, SRI, MYL12B, PDLIM1, FKBP1A, KRT19, BAG3, FLNA, STUB1, FLNC, PDLIM5, PDLIM4, PDLIM7, PLEC	2445	131	20587	1.47833	1	0.214135	0.17255
GOTERM_CC_DIRECT	GO:1902495~transmembrane transporter complex	5	0.200401	0.0588017	ATP6V1A, ATP6V1G1, ATP6V1H, ATP6V0D1, ATP6V1F	2445	13	20587	3.23848	1	0.214135	0.17255
GOTERM_CC_DIRECT	GO:0099523~presynaptic cytosol	5	0.200401	0.0588017	HSPA8, PNKD, CALB1, STXBP1, BAIAP2	2445	13	20587	3.23848	1	0.214135	0.17255
GOTERM_CC_DIRECT	GO:0033176~proton-transporting V-type ATPase complex	5	0.200401	0.0588017	ATP6V1A, ATP6AP2, ATP6V1H, ATP6V1F, ATP6V0A1	2445	13	20587	3.23848	1	0.214135	0.17255
GOTERM_CC_DIRECT	GO:0005740~mitochondrial envelope	5	0.200401	0.0588017	TIMM10B, HADHB, TIMM9, FKBP8, SDHD	2445	13	20587	3.23848	1	0.214135	0.17255
GOTERM_CC_DIRECT	GO:0072669~tRNA-splicing ligase complex	4	0.160321	0.0591253	DDX1, RTCB, FAM98B, RTRAF	2445	8	20587	4.21002	1	0.214135	0.17255
GOTERM_CC_DIRECT	GO:0031235~intrinsic component of the cytoplasmic side of the plasma membrane	4	0.160321	0.0591253	SPTA1, MIEN1, SPTB, MTSS2	2445	8	20587	4.21002	1	0.214135	0.17255
GOTERM_CC_DIRECT	GO:0042555~MCM complex	4	0.160321	0.0591253	MCM7, MCM3, MCM6, MCM2	2445	8	20587	4.21002	1	0.214135	0.17255
GOTERM_CC_DIRECT	GO:0045095~keratin filament	20	0.801603	0.059273	KRT80, KRT4, CSNK1A1, KRT2, KRT1, KRT8, KRT78, KRT77, KRT5, KRT10, KRT73, KRT9, CASP14, KRT18, KRT17, KRT16, KRT14, EPPK1, KRT6B, KRT6A	2445	110	20587	1.53092	1	0.214135	0.17255
GOTERM_CC_DIRECT	GO:0005801~cis-Golgi network	14	0.561122	0.0606151	LRPAP1, TMED10, KDELR1, B3GAT3, GOSR1, GOLIM4, GOLGA2, SCFD1, GOLGA5, GORASP2, GOLGB1, AKAP9, TMED5	2445	69	20587	1.70841	1	0.218291	0.175899
GOTERM_CC_DIRECT	GO:0071944~cell periphery	13	0.521042	0.0649622	TRAP1, MSN, CIB1, PHB2, RHOA, CORO1B, KRT19, KRT18, KRT17, STK26, KRT14, EPPK1, EZR	2445	63	20587	1.73747	1	0.233208	0.187919
GOTERM_CC_DIRECT	GO:0005721~pericentric heterochromatin	8	0.320641	0.0671211	DNMT1, CBX5, INCENP, CBX3, CBX1, POLE3, IKZF1, MACROH2A1	2445	31	20587	2.17291	1	0.240201	0.193554
GOTERM_CC_DIRECT	GO:0005790~smooth endoplasmic reticulum	7	0.280561	0.0678077	RPL10, HSPA5, CANX, ERP29, HYOU1, CALR, PPIB	2445	25	20587	2.35761	1	0.241897	0.194921
GOTERM_CC_DIRECT	GO:0005881~cytoplasmic microtubule	12	0.480962	0.0695432	DYNC1H1, TUBA1C, DYNLT1, SRPRB, KIF2C, BCL10, TUBG1, MAPRE1, MAPRE2, TPT1, CLASP2, PAFAH1B1	2445	57	20587	1.77264	1	0.243025	0.195829
GOTERM_CC_DIRECT	GO:0090724~central region of growth cone	3	0.12024	0.0717542	CYFIP1, PAFAH1B1, NDEL1	2445	4	20587	6.31503	1	0.243025	0.195829
GOTERM_CC_DIRECT	GO:0005862~muscle thin filament tropomyosin	3	0.12024	0.0717542	TPM4, TPM3, TPM1	2445	4	20587	6.31503	1	0.243025	0.195829
GOTERM_CC_DIRECT	GO:0044614~nuclear pore cytoplasmic filaments	3	0.12024	0.0717542	RANBP2, NUP98, RANGAP1	2445	4	20587	6.31503	1	0.243025	0.195829
GOTERM_CC_DIRECT	GO:0061574~ASAP complex	3	0.12024	0.0717542	ACIN1, SAP18, RNPS1	2445	4	20587	6.31503	1	0.243025	0.195829
GOTERM_CC_DIRECT	GO:0072589~box H/ACA scaRNP complex	3	0.12024	0.0717542	DKC1, GAR1, NHP2	2445	4	20587	6.31503	1	0.243025	0.195829
GOTERM_CC_DIRECT	GO:0036457~keratohyalin granule	3	0.12024	0.0717542	FLG, FLG2, HRNR	2445	4	20587	6.31503	1	0.243025	0.195829
GOTERM_CC_DIRECT	GO:0005785~signal recognition particle receptor complex	3	0.12024	0.0717542	SRPRA, SRPRB, SRP9	2445	4	20587	6.31503	1	0.243025	0.195829
GOTERM_CC_DIRECT	GO:0098894~extrinsic component of presynaptic endocytic zone membrane	3	0.12024	0.0717542	DNAJC6, AP2M1, PICALM	2445	4	20587	6.31503	1	0.243025	0.195829
GOTERM_CC_DIRECT	GO:0098835~presynaptic endocytic zone membrane	3	0.12024	0.0717542	FCHO2, CLTB, CLTA	2445	4	20587	6.31503	1	0.243025	0.195829
GOTERM_CC_DIRECT	GO:0005726~perichromatin fibrils	3	0.12024	0.0717542	CPSF6, DHX9, TRIM24	2445	4	20587	6.31503	1	0.243025	0.195829
GOTERM_CC_DIRECT	GO:1990589~ATF4-CREB1 transcription factor complex	3	0.12024	0.0717542	ATF1, CREB1, CREM	2445	4	20587	6.31503	1	0.243025	0.195829
GOTERM_CC_DIRECT	GO:0031523~Myb complex	3	0.12024	0.0717542	LIN37, CLTC, FLNA	2445	4	20587	6.31503	1	0.243025	0.195829
GOTERM_CC_DIRECT	GO:0045252~oxoglutarate dehydrogenase complex	3	0.12024	0.0717542	OGDH, DLST, DLD	2445	4	20587	6.31503	1	0.243025	0.195829
GOTERM_CC_DIRECT	GO:0070418~DNA-dependent protein kinase complex	3	0.12024	0.0717542	XRCC6, XRCC5, PRKDC	2445	4	20587	6.31503	1	0.243025	0.195829
GOTERM_CC_DIRECT	GO:1904090~peptidase inhibitor complex	3	0.12024	0.0717542	VTN, CSTA, CTSB	2445	4	20587	6.31503	1	0.243025	0.195829
GOTERM_CC_DIRECT	GO:0070820~tertiary granule	3	0.12024	0.0717542	STXBP3, STX7, STXBP2	2445	4	20587	6.31503	1	0.243025	0.195829
GOTERM_CC_DIRECT	GO:0005871~kinesin complex	11	0.440882	0.0743226	KIF2A, KIFC1, NDE1, KIF5B, KIF23, KIF2C, KIF11, KIF22, KLC1, PAFAH1B1, NDEL1	2445	51	20587	1.81609	1	0.250516	0.201866
GOTERM_CC_DIRECT	GO:0000812~Swr1 complex	5	0.200401	0.0748466	CFDP1, RUVBL2, RUVBL1, ANP32E, BRD8	2445	14	20587	3.00716	1	0.250516	0.201866
GOTERM_CC_DIRECT	GO:0098574~cytoplasmic side of lysosomal membrane	5	0.200401	0.0748466	EEF1A1, SNAPIN, BLOC1S1, BLOC1S2, EEF1A2	2445	14	20587	3.00716	1	0.250516	0.201866
GOTERM_CC_DIRECT	GO:0000177~cytoplasmic exosome (RNase complex)	5	0.200401	0.0748466	EXOSC7, CARHSP1, EXOSC4, DIS3, EXOSC3	2445	14	20587	3.00716	1	0.250516	0.201866
GOTERM_CC_DIRECT	GO:0043025~neuronal cell body	54	2.16433	0.0760004	CYFIP1, HSP90AB1, EIF4A3, CIB1, PHAX, PPP1R9B, TXN2, CALB1, PPP2R1A, RACK1, VPS35, RAB8A, GRIPAP1, HSP90AA1, MAP1S, ARG1, GLRX5, CAD, MUL1, HCFC1, NDUFS7, MAP1B, AKAP9, MAP1A, CANX, FKBP4, PAFAH1B1, STAU1, DCTN1, LRP6, FXR1, CDC42, DNAJB1, PGRMC1, FXR2, PRKAR2B, IGF2BP1, SNCG, CKB, APOE, SRSF10, SNCA, VTI1B, HOMER1, TXNRD2, DTNBP1, UPF3B, BAIAP2, TUBB4A, SOD1, FUBP3, PPT1, ZPR1, PICALM	2445	367	20587	1.23892	1	0.253632	0.204377
GOTERM_CC_DIRECT	GO:0001772~immunological synapse	10	0.400802	0.0792285	STOML2, PDCD6IP, ARHGDIA, STX7, MYH9, SCRIB, BCL10, EZR, CORO1A, ICAM1	2445	45	20587	1.87112	1	0.263632	0.212434
GOTERM_CC_DIRECT	GO:0032437~cuticular plate	4	0.160321	0.0810658	SPTA1, CALB1, SNX9, SPTBN1	2445	9	20587	3.74224	1	0.268177	0.216097
GOTERM_CC_DIRECT	GO:0008540~proteasome regulatory particle, base subcomplex	4	0.160321	0.0810658	PSMC3, PSMD4, PSMD2, PSMD1	2445	9	20587	3.74224	1	0.268177	0.216097
GOTERM_CC_DIRECT	GO:0098685~Schaffer collateral - CA1 synapse	18	0.721443	0.0865664	ITGB1, SRGN, RALA, HIP1, CTNND1, DTNBP1, PLG, BAIAP2, ACTB, ACTG1, CDC42, EEA1, TUBB2B, PPP3R1, CAPZB, ARHGDIA, STX3, PAFAH1B1	2445	101	20587	1.5006	1	0.285544	0.230091
GOTERM_CC_DIRECT	GO:0030017~sarcomere	10	0.400802	0.0886238	TMOD1, PSMA6, ACTA1, LMAN1, CAPZB, TPM1, ILK, CALM3, SQSTM1, CORO1C	2445	46	20587	1.83044	1	0.291485	0.234879
GOTERM_CC_DIRECT	GO:0030286~dynein complex	7	0.280561	0.0926256	DYNC1H1, DYNC1I2, DYNLT1, DCTN2, DCTN1, DNAH5, DYNLRB1	2445	27	20587	2.18297	1	0.303615	0.244653
GOTERM_CC_DIRECT	GO:0005665~DNA-directed RNA polymerase II, core complex	5	0.200401	0.0928453	POLR2D, POLR2E, POLR2F, POLR2H, POLR2I	2445	15	20587	2.80668	1	0.303615	0.244653
GOTERM_CC_DIRECT	GO:0030136~clathrin-coated vesicle	13	0.521042	0.0945386	BCAP31, HIP1, CLTC, ADAM10, SNX3, DAB2, HAX1, AP1G1, FCHO2, NUMB, STX6, SNX9, PICALM	2445	67	20587	1.63374	1	0.308266	0.248401

## Sheet: 1,6-HD
Category	Term	Count	%	PValue	Genes	List Total	Pop Hits	Pop Total	Fold Enrichment	Bonferroni	Benjamini	FDR
GOTERM_CC_DIRECT	GO:0005654~nucleoplasm	904	44.5101	3.18176e-177	ATF1, ATF2, MDC1, SCOC, RAMAC, SLC4A1AP, EHMT1, PSMD9, SCP2, PPP4R2, PSMD4, WDHD1, MEF2C, SAP30BP, DNTTIP2, MRTFA, DDX39A, DDX39B, EWSR1, CLNS1A, ZC3H11A, PSME3, RFX5, PSME1, ATF7, UQCRC2, CGGBP1, SF1, SLBP, URI1, SET, MEAF6, CDCA5, ZNF24, GATA1, NCAPH, HSPH1, GRPEL1, EPB41L2, HEXIM1, TOE1, PRPF38A, MAGOHB, MLLT11, H1-5, MLLT10, EIF6, LIN54, MED15, DDA1, PQBP1, MECP2, TRMT112, CASP14, NIPBL, MED1…	1981	3962	20587	2.37117	3.25494e-174	3.25494e-174	2.7045e-174
GOTERM_CC_DIRECT	GO:0005634~nucleus	1080	53.1758	1.80053e-137	ATF1, ATF2, MDC1, RAMAC, EHMT1, PSMD9, PPP4R2, PSMD4, WDHD1, MEF2C, SAP30BP, MRTFA, SND1, FLG2, DDX39A, DDX39B, EWSR1, CLNS1A, DDIT3, PSME3, RFX5, ATF7, CGGBP1, SF1, SLBP, URI1, SET, MEAF6, SHMT2, CDCA5, ZC3HAV1, ZNF24, GATA1, HSPH1, HEXIM1, FYB1, PRPF38A, JUP, MAGOHB, H1-2, HRNR, EIF1, H1-5, CS, MLLT10, EIF6, PSME3IP1, LIN54, RPLP0, MED15, PQBP1, MECP2, TUBA1C, CASP14, MED11, NIPBL, MRPL40, CHAF…	1981	5991	20587	1.87341	1.84194e-134	9.2097e-135	7.65224e-135
GOTERM_CC_DIRECT	GO:0005829~cytosol	948	46.6765	4.82176e-99	SCOC, NUP107, PSMD9, SCP2, PSMD4, GSTK1, GABARAPL2, MEF2C, MRTFA, SND1, CD2AP, MYL4, EML4, MYL6, CLNS1A, DDIT3, PSME3, PSME1, PLBD1, SLBP, URI1, SET, CDCA3, SHMT2, CDCA5, ZC3HAV1, NCAPH, GIGYF2, HSPH1, PRKAR2A, EPB41L2, FYB1, JUP, LARP4, MAGOHB, MLLT11, MLLT10, EIF5, EIF6, NMT1, RPLP1, RPLP0, MECP2, EEA1, TRMT112, CASP14, NIPBL, RPLP2, SH3BGRL3, IKBKG, DLGAP5, RMI2, DFFA, DUSP3, RING1, ARG1, RAB3…	1981	5521	20587	1.78443	4.93266e-96	1.64422e-96	1.36617e-96
GOTERM_CC_DIRECT	GO:0005681~spliceosomal complex	94	4.62826	1.30072e-65	DDX46, WDR83, HNRNPR, PRPF19, USP39, RBM3, EFTUD2, SNRPD2, SNRNP70, SNRPD1, DHX15, DHX16, SNRPD3, TXNL4A, BCAS2, CTNNBL1, RBM17, AQR, BUD31, CIRBP, PLRG1, WBP11, SRRM1, PRPF4, RBMXL1, PRPF6, DDX39B, PRPF3, CLNS1A, NCL, SRSF2, SNRPG, WAC, PPIH, SNRPA1, SNRPE, SREK1, SNRPF, HNRNPH3, CACTIN, ZNF830, SNRPC, SNRNP200, SLU7, SNRPA, SNRPB, SF1, SF3B4, SF3B5, SF3B2, DDX5, SF3B3, SF3B6, PRKRIP1, U2AF1, C9…	1981	129	20587	7.57263	1.33064e-62	3.3266e-63	2.76404e-63
GOTERM_CC_DIRECT	GO:0005737~cytoplasm	877	43.1807	4.64284e-65	ATF2, SLC4A1AP, PSMD9, LSM12, SCP2, PPP4R2, WDHD1, GABARAPL2, MEF2C, MRTFA, CD2AP, EML4, FLG2, DDX39A, DDX39B, EWSR1, ZFYVE19, DDIT3, PSME3, PSME1, ATF7, GTSF1, SLBP, URI1, SET, SHMT2, CDCA5, ZC3HAV1, NCAPH, HSPH1, PRKAR2A, HEXIM1, TOE1, JUP, NEBL, FAM136A, HRNR, EIF1, COL1A1, EIF5, EIF6, NMT1, ARF3, RPLP1, RPLP0, MED15, PQBP1, EEA1, TUBA1C, CASP14, TUBA1B, RPLP2, SH3BGRL3, IKBKG, DLGAP5, DUSP3, …	1981	5634	20587	1.61768	4.74962e-62	9.49925e-63	7.89283e-63
GOTERM_CC_DIRECT	GO:0070062~extracellular exosome	459	22.5997	2.83093e-63	RPL4, CYFIP1, RPL5, RNH1, RPL3, RPL31, H2AC19, ARPC5L, ENO1, SMC2, PCMT1, STMN1, DIP2B, GSTK1, RPL23, RPL22, SCRIB, SND1, CD2AP, MYL6, PSME1, RPL24, RPL27, RPL26, RPL28, VPS25, TARS1, PLBD2, VPS28, SHMT2, PRKRIP1, PRDX2, PRDX5, NCSTN, LDHA, PRDX4, HSPH1, S100A16, PRKAR2A, PRDX1, EPB41L2, S100A11, S100A10, NAA50, JUP, NEBL, ST13, RDX, FN1, PA2G4, LYZ, PRDX6, HRNR, PRRC2A, HNRNPL, CS, HNRNPM, HNRNP…	1981	2219	20587	2.14963	2.89604e-60	4.82673e-61	4.01048e-61
GOTERM_CC_DIRECT	GO:0071013~catalytic step 2 spliceosome	71	3.49581	2.00747e-55	EIF4A3, PPWD1, HNRNPU, WDR83, HNRNPR, CWC27, PRPF19, EFTUD2, SART1, PNN, SYNCRIP, SNRPD2, SNRPD1, MTREX, SNRPD3, BCAS2, SRRM2, AQR, PRPF4B, PLRG1, SRRM1, PRPF6, SYF2, HNRNPH1, SNRPG, PPIE, SNRPA1, SNRPE, PABPC1, SNRPF, CACTIN, SNRNP200, SLU7, RBM22, SNRPB, ZCCHC8, SF3B2, DDX5, SF3B3, SF3B6, SRSF1, DDX23, U2AF1, ESS2, PRPF8, DHX38, RALY, SNRPB2, HNRNPA1, SF3B1, SF3A3, SF3A1, PPIL1, HNRNPA3, PPIL2,…	1981	87	20587	8.48101	2.05364e-52	2.93378e-53	2.43764e-53
GOTERM_CC_DIRECT	GO:1990904~ribonucleoprotein complex	96	4.72674	4.72031e-47	RPL4, TOP2A, RPL5, DAZAP1, CELF2, RPLP0, EIF4A3, AKAP8L, SRA1, HNRNPU, PHAX, HNRNPR, YBX1, ELAVL1, ACTB, RPL7, RPS4X, MRPL41, EFTUD2, SYNCRIP, RUVBL2, RUVBL1, NUP62, DDX17, RBM14, NCBP1, RPS8, RPS5, PABPC4, PIH1D1, RPL22, RPS6, RPL13A, ILF2, ILF3, HNRNPUL1, HNRNPH1, NCL, NHP2, SNRPG, RPL27, HNRNPH2, RPL26, NUP98, PABPC1, HNRNPH3, NSRP1, GAPDH, SLBP, DDX5, DHX9, DDX1, SRRT, SNU13, ATXN2, PABPN1, P…	1981	187	20587	5.33505	4.82887e-44	6.03609e-45	5.01533e-45
GOTERM_CC_DIRECT	GO:0016607~nuclear speck	149	7.33629	3.32756e-46	TCERG1, EIF4A3, HNRNPU, CASC3, EFTUD2, PNN, PPP1CC, SAP130, ARL6IP4, MTREX, DDX17, FNBP4, SRRM2, PNISR, MEF2C, IK, METTL3, THOC1, KAZN, THOC3, PRPF4B, THOC2, THOC7, SRRM1, THOC6, ATXN2L, PRPF4, PRPF6, DDX39A, DDX39B, PSPC1, SARNP, PRPF3, SRSF2, SRSF3, CD2BP2, PPIE, SRSF4, PPIH, SRSF5, SREK1, PPIG, SRSF6, ZNF830, SRSF7, SRSF8, SRSF9, DDX5, PRPF8, TIMM50, PCBP1, PACSIN2, ZC3H18, ZC3H13, ZC3H14, RBM…	1981	430	20587	3.60103	3.4041e-43	3.78233e-44	3.1427e-44
GOTERM_CC_DIRECT	GO:0071005~U2-type precatalytic spliceosome	46	2.26489	1.41769e-40	SF3B4, SF3B5, SF3B2, SF3B3, WBP4, SNU13, CWC27, PRPF8, EFTUD2, SART1, RNF113A, SNRPD2, ZMAT2, SNRPD1, DHX16, SNRPB2, SNRPD3, TXNL4A, SF3B1, SF3A3, SRRM2, IK, SF3A1, PRPF38A, SF3A2, MAGOHB, LSM5, LSM4, LSM3, LSM2, SMU1, PRPF4, LSM8, LSM7, PRPF6, LSM6, PHF5A, MFAP1, PRPF3, SNRPG, BUD13, SNRPA1, SNRPE, SNRPF, SNRNP200, SNRPB	1981	50	20587	9.56085	1.4503e-37	1.4503e-38	1.20503e-38
GOTERM_CC_DIRECT	GO:0005925~focal adhesion	136	6.69621	9.91398e-38	RPL4, CYFIP1, MDC1, RPL5, TES, RPL3, RPL31, ARPC5L, RPL10A, RPL8, ACTB, RPL6, ICAM1, ACTG1, RPL7, RPS14, PPP1CC, RPS19, RPS18, CFL1, BSG, CHP1, RPL38, RPS11, B2M, RPS10, RPS13, TGM2, PDIA3, TPM4, RPS8, RPS5, ACTN1, RPL23, RPL22, RPL27, EZR, PFN1, PPIB, TLN1, PPIA, VCL, S100A7, CORO1B, HSP90B1, CORO1C, CNN2, CNN1, NCSTN, PRKAR2A, EPB41L2, G3BP1, PCBP2, PACSIN2, VASP, HSPA9, HSPA8, JUP, HSPA5, RDX,…	1981	426	20587	3.31771	1.0142e-34	9.22e-36	7.6608e-36
GOTERM_CC_DIRECT	GO:0022626~cytosolic ribosome	53	2.60955	2.52448e-35	RPL4, RPL5, RPL3, RPL31, RPLP1, RPLP0, RPL10A, RPL8, RPL6, RPL7, RPS4X, RPS14, RPL7A, RPS19, RPL18A, RPS18, RPL36, RPL35, RPL38, RPS11, RPS10, RPS13, RPS12, RPS8, RPL23, RPS5, RPL22, RPS6, RPL13A, RPSA, RPL37A, RPL24, RPL27, RPL26, RPL29, RPL28, RPL12, RPL11, RPS15A, RPS3, RPL14, RPL13, APOD, RPS2, RPL15, RPS27A, RPL18, RPL35A, RPL23A, RPS25, RPL27A, RPS20, RPS21	1981	76	20587	7.24721	2.58254e-32	2.15212e-33	1.78817e-33
GOTERM_CC_DIRECT	GO:0005739~mitochondrion	282	13.8848	5.86932e-33	ACSM3, CISD1, MICOS13, MTFR1L, PHB2, GCSH, NFU1, ATP5IF1, SCP2, BSG, LONP1, PDHX, GSTK1, CMC2, CMC1, MRPS18B, AFG3L2, COX7A2L, MTHFD2, BOLA3, FDX1, UQCRC1, VDAC3, SUCLG2, VDAC2, TFAM, SUCLG1, MT-CO2, VDAC1, UQCRC2, URI1, SHMT2, MRPL14, MRPL12, PRDX3, APOO, PRDX5, RHOT2, NCSTN, GRPEL1, BLOC1S2, ARGLU1, DECR1, HARS1, PYCR1, RMDN3, PYCR2, PRDX6, MRPL30, CS, NMT1, NDUFAF2, SFXN1, ALDH18A1, FEN1, MRPL…	1981	1440	20587	2.03514	6.00432e-30	4.61871e-31	3.83763e-31
GOTERM_CC_DIRECT	GO:0000776~kinetochore	68	3.3481	3.3389e-28	NUP107, SMARCB1, PINX1, BUB1B, HNRNPU, PHF6, ACTB, PPP1CC, NUDCD2, SIN3A, CHMP1B, CHMP1A, ZNF207, CHAMP1, KAT8, SMARCC1, SEC13, PPP1R12A, SMARCC2, ACTL6A, KNL1, KIF22, RANGAP1, SMC1A, KNSTRN, CKAP5, GPATCH11, DYNC1LI1, DYNC1LI2, CFDP1, CHMP4C, CHMP4B, CHMP4A, KIF2C, NUP98, MAD1L1, CHMP5, PAFAH1B1, DCTN6, SMARCD2, MEAF6, DCTN2, ANAPC16, SKA3, NSL1, SKA1, CENPC, SKA2, DSN1, TPR, NUP43, BUB3, TP53BP…	1981	155	20587	4.55917	3.4157e-25	2.43978e-26	2.02719e-26
GOTERM_CC_DIRECT	GO:0005840~ribosome	67	3.29887	1.99278e-24	RPL4, RPL5, RPL3, RPL31, RPLP1, RPLP0, RPL10A, RPL8, MRPL32, RPL6, RPS4X, MRPL42, RPS14, RPS19, RPL18A, RPS18, RPL36, RPL38, RPS11, RPS10, RPS13, NCK1, MRPS28, MRPS27, RPS8, RPL23, RPS5, RPL22, RPS6, MRPS23, MRPS18B, MRPL49, RPL13A, MRPL46, MRPL43, RPL37A, CANX, RPL24, RPL27, RPL29, RPL28, SF1, RPS19BP1, MRPS36, RPL11, MRPL14, RRBP1, HSPA14, RPS15A, DNAJC21, RPS3, RPL14, RPL13, RPS2, RPL15, RPS27…	1981	171	20587	4.07181	2.03862e-21	1.35908e-22	1.12924e-22
GOTERM_CC_DIRECT	GO:1904813~ficolin-1-rich granule lumen	55	2.70803	3.43468e-23	DDX3X, HSP90AB1, CALML5, GMFG, CTSZ, HBB, HMGB1, APEH, SRP14, FTH1, COTL1, CTSD, CTSB, ACTR2, HSP90AA1, DBNL, KRT1, MIF, ILF2, PSMA5, EEF1A1, PKM, CSNK2B, CAT, PPIE, ALDOC, PLEKHO2, ALDOA, PPIA, VCL, KPNB1, CSTB, ASAH1, VCP, GSTP1, CST3, PSMB7, MMTAG2, CAND1, COMMD9, PRDX4, PSMB1, MAPK1, CCT8, HSPA8, XRCC6, JUP, IDH1, PDAP1, ARPC5, EEF2, PSMC3, IMPDH2, PSMC2, HSPA1B	1981	124	20587	4.60946	3.51367e-20	2.19605e-21	1.82467e-21
GOTERM_CC_DIRECT	GO:0005743~mitochondrial inner membrane	118	5.80995	8.6629e-22	CPOX, MICOS13, PHB2, CHCHD3, CHCHD6, CHCHD1, MRPS18B, ATAD3B, SDHA, ATAD3A, SDHB, COX6B1, AFG3L2, COX7A2L, PPIF, UQCRC1, MT-CO2, UQCRC2, NDUFB10, FECH, UQCRB, NDUFB11, SHMT2, MRPL14, PHB, MRPL12, UQCRH, TIMM50, APOO, ATP5MK, CYC1, NDUFV3, NDUFV2, NDUFV1, ATP5ME, DNAJC19, UQCC2, TIMM44, MRPL30, TIMM10B, UQCRQ, NDUFAF2, NDUFAF3, CYCS, SFXN1, ALDH18A1, SLC25A1, SLC25A3, COX4I1, MRPL32, MRPL33, MRPL4…	1981	481	20587	2.54944	8.86215e-19	5.21303e-20	4.33145e-20
GOTERM_CC_DIRECT	GO:0046540~U4/U6 x U5 tri-snRNP complex	31	1.52634	1.96618e-20	DDX23, SNU13, USP39, PRPF8, EFTUD2, SART1, SNRPD2, ZMAT2, SNRPD1, SNRPD3, TXNL4A, LSM5, LSM4, LSM3, LSM2, PRPF4, LSM8, SNRNP40, LSM7, PRPF6, LSM6, PRPF3, SNRPG, RBM42, SNRNP27, PPIH, SNRPE, SNRPF, SNRNP200, SNRPA, SNRPB	1981	45	20587	7.15909	2.0114e-17	1.11745e-18	9.28473e-19
GOTERM_CC_DIRECT	GO:0022625~cytosolic large ribosomal subunit	35	1.72329	5.16561e-20	RPL4, RPL5, RPL3, RPL31, RPLP1, RPL12, RPLP0, RPL11, RPL10A, RPL8, RPL6, RPL7, RPL7A, MRPL1, RPL18A, RPL36, RPL14, RPL35, RPLP2, RPL13, RPL38, RPL15, RPL18, RPL23, RPL22, RPL35A, RPL13A, RPL23A, RPL27A, RPL37A, RPL24, RPL27, RPL26, RPL29, RPL28	1981	59	20587	6.16488	5.28442e-17	2.78127e-18	2.31093e-18
GOTERM_CC_DIRECT	GO:0071007~U2-type catalytic step 2 spliceosome	25	1.23092	1.12695e-19	PRPF19, PRPF8, EFTUD2, SNRPD2, SNRPD1, SNRPB2, SNRPD3, BCAS2, SRRM2, AQR, PPIL1, BUD31, CDC5L, PLRG1, CWC15, SNRNP40, SNW1, SYF2, SNRPG, PPIE, SNRPA1, SNRPE, SNRPF, RBM22, SNRPB	1981	30	20587	8.66019	1.15287e-16	5.76435e-18	4.78954e-18
GOTERM_CC_DIRECT	GO:0000781~chromosome, telomeric region	60	2.95421	6.30511e-19	FEN1, MRE11, RIF1, MCM7, PPP1R10, PINX1, DPY30, NAT10, CHD4, CDC73, PPP1CC, SMCHD1, PARP1, NSMCE2, THOC1, THOC3, THOC2, THOC5, THOC7, THOC6, TOX4, DDB1, MSH2, WDR82, MCM3, NHP2, MCM4, TERF2IP, ATF7, MCM6, BLM, SP100, PCNA, PRKDC, RAD51AP1, PURA, RBBP4, ORC2, GAR1, RBBP7, TP53BP1, MTA2, XRCC6, CBX5, SSB, H4C9, CBX3, XRCC5, PTGES3, CBX1, RPA2, GATAD2B, PML, PPP1CA, RAD50, APEX1, HNRNPA2B1, CDK2, CD…	1981	173	20587	3.60424	6.45013e-16	3.07149e-17	2.55207e-17
GOTERM_CC_DIRECT	GO:0032991~macromolecular complex	139	6.84392	8.51194e-18	RPL5, TES, SMARCB1, RPL3, HNRNPU, IKZF1, PHB2, ACTB, CRKL, ATP5IF1, PPP1CC, TRIM28, SCP2, RCC1, TGM3, NOMO2, MEF2C, SMARCC1, SMARCC2, RPL23, P3H1, MITF, GTF2F1, HCFC1, TFAM, EZR, PPIB, FKBP4, PPIA, ASF1A, VCL, KHDRBS1, BLM, VCP, SET, DHX9, PRKDC, EPB41, SNU13, BCL10, FOXO3, CORO1A, GIGYF2, HSP90B1, RAD51AP1, PRDX3, STIP1, HSPH1, PRKAR2A, MIER1, ABL1, ZC3H18, RBM10, DNAJC19, XRCC6, H4C9, CBX5, FYB…	1981	683	20587	2.11496	8.70772e-15	3.95805e-16	3.28871e-16
GOTERM_CC_DIRECT	GO:0034774~secretory granule lumen	46	2.26489	2.17424e-17	CSTB, CYFIP1, VCP, DDX3X, HSP90AB1, GSTP1, GMFG, GDI2, HMGB1, SRP14, MMTAG2, PSMB7, CAND1, COMMD9, PRDX4, PSMB1, COTL1, CCT8, S100A11, HSPA8, XRCC6, HSP90AA1, DBNL, AHSG, XRCC5, IDH1, ARPC5, MIF, EEF2, NFKB1, PSMA5, EEF1A1, PKM, PSMC3, IMPDH2, PSMC2, CAT, CSNK2B, PPIE, S100P, ALDOC, ALDOA, S100A9, PPIA, S100A8, VCL	1981	115	20587	4.15689	2.22425e-14	9.67065e-16	8.03524e-16
GOTERM_CC_DIRECT	GO:0016363~nuclear matrix	48	2.36337	5.73977e-17	BLM, SMARCD2, SMARCB1, AKAP8L, ATN1, AKAP8, HNRNPU, SMC3, PHB2, ACTB, LMNB1, YY1, RUVBL2, RAD21, RUVBL1, LMNA, CFL1, CHMP1A, KAT8, ZNF326, S100A10, SMARCE1, SMARCC1, SMARCC2, ANXA2, NONO, ACTL6A, CAD, THOC1, KRT8, SORBS1, SMC1A, PML, SMARCA4, SRRM1, PSMA6, HNRNPM, SFPQ, CENPF, SNW1, KRT18, PHF5A, PSPC1, KIF4A, HNRNPA2B1, MATR3, VIM, PPIG	1981	127	20587	3.92777	1.13576e-13	2.44658e-15	2.03283e-15
GOTERM_CC_DIRECT	GO:0010494~cytoplasmic stress granule	40	1.96947	1.78653e-16	VCP, DDX3X, NUFIP2, STAU1, DDX1, CASC3, YBX1, ELAVL1, GIGYF2, PQBP1, TIAL1, RBM4, ATXN2, MCRIP2, MCRIP1, KHSRP, G3BP1, IGF2BP1, G3BP2, IGF2BP3, UBAP2L, IGF2BP2, EIF4E, YTHDF1, TIA1, MBNL1, SSB, YTHDF2, PABPC4, CIRBP, LARP4, EIF2S1, ATXN2L, DDX19B, HNRNPK, CAPRIN1, PABPC1, TARDBP, LSM14A, KPNB1	1981	93	20587	4.46977	2.27152e-13	7.02931e-15	5.84058e-15
GOTERM_CC_DIRECT	GO:0005643~nuclear pore	40	1.96947	1.78653e-16	POM121, ENY2, NUP107, EIF5A2, IPO7, BICD2, SUMO1, CHMP1B, TPR, NUP62, CHMP1A, NUP43, RAE1, AGFG1, EIF5A, RANBP2, NUP214, RANBP1, SEC13, UBE2I, RANBP3, NUP155, NUP210, NUP153, RANGAP1, NUP93, DDX19B, NUP50, CHMP2B, CHMP4C, CHMP2A, CHMP4B, NUP35, CHMP4A, NUP54, NUP98, RAN, NUP58, KPNB1, CHMP5	1981	93	20587	4.46977	2.27152e-13	7.02931e-15	5.84058e-15
GOTERM_CC_DIRECT	GO:0005686~U2 snRNP	22	1.08321	7.71879e-16	SF3A3, SF3B4, SF3B5, SF3B2, SF3A1, SF3A2, SF3B3, DDX46, SF3B6, HTATSF1, PHF5A, SNRPD2, SNRPD1, SNRPG, SNRPA1, SNRPB2, BUD13, SNRPE, SNRPD3, SNRPF, SF3B1, SNRPB	1981	29	20587	7.88376	7.95031e-13	2.92456e-14	2.42999e-14
GOTERM_CC_DIRECT	GO:0005730~nucleolus	224	11.029	4.17673e-15	RPL4, JPT1, RPL5, SMARCB1, RPL3, GORAB, EIF4A3, MKI67, RRP8, SMC2, RPL7, RPS14, GOLGA3, RPS19, RPL36, ARL6IP4, RPL35, RPS11, RPS10, RPS13, DDX17, MED1, SCAF11, RPL23, PIH1D1, DNTTIP2, COX7A2L, EWSR1, WDR82, SUB1, XRN2, CCDC86, RPL27, RPL26, SLBP, MEAF6, DHX9, PRKDC, PRKRIP1, NOLC1, SNU13, RTF1, DSN1, S100A16, S100A13, SURF6, LYAR, SPTBN1, NAA50, TOE1, XRCC6, XRCC5, RCC2, UPF3B, PA2G4, WDR55, SMAR…	1981	1391	20587	1.67351	4.31588e-12	1.526e-13	1.26793e-13
GOTERM_CC_DIRECT	GO:0005758~mitochondrial intermembrane space	37	1.82176	7.55073e-15	COX19, STOML2, NDUFB7, SHMT2, TIMM9, COX17, AK2, TIMM13, CPOX, HTRA2, TIMM10, TRIAP1, PARK7, CHCHD4, CHCHD2, BLOC1S1, CHCHD7, COA7, COA6, COA4, TIMM8B, TIMM8A, NDUFA8, MIX23, PNPT1, AGK, UQCC2, RNASET2, IMMT, REXO2, SOD1, TIMM10B, NDUFS5, CAT, CYCS, NDUFS1, CIAPIN1	1981	88	20587	4.36946	7.72316e-12	2.66359e-13	2.21315e-13
GOTERM_CC_DIRECT	GO:0001533~cornified envelope	30	1.4771	1.55751e-14	CSTA, SERPINB12, SPRR2G, HSPB1, TGM1, CASP14, DSP, CDSN, ANXA1, SERPINB2, JUP, ANXA2, KRT2, KRT1, KAZN, KRT77, KRT10, HRNR, FLG2, KRT17, KRT16, NCL, KRT14, PKP1, DSG1, LORICRIN, PKP3, DSC1, SPRR1B, DSC3	1981	60	20587	5.19611	1.59006e-11	5.30601e-13	4.40871e-13
GOTERM_CC_DIRECT	GO:0005635~nuclear envelope	58	2.85574	1.60788e-14	NUP107, RTCB, IPO7, BICD2, LMNB2, LMNB1, SYNE1, SMPD4, SUMO1, NUP62, BANF1, CLIC1, EMD, LBR, TMPO, NUP214, SEC13, PARP1, NUP210, IST1, RANGAP1, LEMD2, NUP93, DDX19B, NUP50, S100A6, CHMP4B, NUP54, NUP98, MAD1L1, NUP58, KPNB1, PAFAH1B1, LRRC59, POM121, MGST2, PGRMC2, TPR, LMNA, NUP43, RAE1, CUSTOS, ABCF1, MAPK3, RANBP2, POLR2M, RANBP1, UBE2I, CBX5, NUP155, CBX3, NUP153, CENPF, CHMP2A, NUP35, CALR, …	1981	198	20587	3.04419	1.64685e-11	5.30601e-13	4.40871e-13
GOTERM_CC_DIRECT	GO:0005694~chromosome	67	3.29887	4.05308e-14	MDC1, MCM7, ZC3H4, HMGB2, EHMT1, HMGB3, HMGB1, SMC3, MKI67, SMC2, SMCHD1, NUSAP1, RCC1, HMG20B, KAT7, UBAP2L, NELFE, IK, PARP1, ZFR, DNTTIP2, PRPF4B, PPHLN1, SMC1A, MSH6, EBNA1BP2, MSH2, NCL, MCM3, MCM4, CCDC86, NUP98, MCM6, POLR1G, TOP1, ZNF830, BLM, ANAPC16, CDCA5, BOD1L1, NOL7, DDX21, PDS5A, RAD51AP1, REPIN1, RAD21, EXOSC8, SURF6, BRIX1, RBBP6, BRD4, NIFK, SETDB1, NONO, RRP1B, SSRP1, WAPL, BYS…	1981	255	20587	2.73051	4.14552e-11	1.29572e-12	1.0766e-12
GOTERM_CC_DIRECT	GO:0005759~mitochondrial matrix	85	4.18513	1.20303e-12	ACADVL, ACSM3, ETFA, PARK7, ETFB, CCAR2, TXN2, GCSH, C1QBP, LONP1, ACADM, DLAT, HADH, GSTK1, PDHX, GLRX5, ACOT13, GLRX2, REXO2, NDUFS8, NDUFS7, MTHFD2, BOLA3, FDX1, PPIF, SUCLG2, TFAM, NDUFS2, SUCLG1, NDUFS1, SDHAF4, HAGH, DLD, FXN, MRRF, ISCU, OAT, ECHS1, FECH, SHMT2, DLST, MRPL58, FOXO3, HSPD1, ACAT1, PRDX3, PRDX5, ATP5F1A, CCNB1, ATP5F1B, GRPEL1, PITRM1, BLOC1S1, RPS3, DECR1, GADD45GIP1, HSPA9…	1981	391	20587	2.25918	1.23071e-09	3.72939e-11	3.09871e-11
GOTERM_CC_DIRECT	GO:0030496~midbody	52	2.56032	2.40466e-12	ZNF330, CCDC124, CTNND1, NAT10, HNRNPU, PPP1CC, CHMP1B, CHMP1A, RACK1, CEP55, NUDC, ANXA2, IST1, KIF23, VPS37B, SAFB, DNM2, EML4, ASPM, PSRC1, ZFYVE19, CHMP4C, CHMP4B, MAPRE3, CHMP4A, ERH, CHMP5, TXNDC9, SSNA1, CRMP1, HSP90B1, CENPC, CDC42, RACGAP1, RAD21, ANKRD54, MYH10, HSPA5, SEPTIN2, RCC2, RDX, DTNBP1, SEPTIN6, ANLN, CENPF, KIF4A, CHMP2B, CDK1, CHMP2A, PIN1, TACC1, RAN	1981	185	20587	2.92106	2.45994e-09	7.23521e-11	6.01166e-11
GOTERM_CC_DIRECT	GO:0071011~precatalytic spliceosome	16	0.787789	5.15325e-12	SF3B5, SF3B2, PRPF38A, SF3B6, WBP4, SNU13, LSM3, LSM2, SMU1, LSM8, PHF5A, SNRPD2, SNRPD1, SNRPG, SNRPE, SNRPD3	1981	20	20587	8.31378	5.27174e-09	1.50622e-10	1.2515e-10
GOTERM_CC_DIRECT	GO:0072686~mitotic spindle	43	2.11718	1.03204e-11	EPB41, HNRNPU, CAPG, SGF29, SKA3, SKA1, CDC42, GOLGA2, NGRN, NUDCD2, RACGAP1, TPR, NUP62, NUSAP1, WDR5, MBIP, RPS3, MAPK1, CEP170, IKBKG, MAP4, RTRAF, DR1, NUDC, TUBB, KIF23, KIF22, TUBB4B, RANGAP1, KNSTRN, WAPL, EML4, DIAPH1, TPX2, NCOR1, ZZZ3, TUBB2A, TBL1XR1, TADA3, CDK1, TACC3, LSM14A, MAD1L1	1981	140	20587	3.1919	1.05578e-08	2.93272e-10	2.43677e-10
GOTERM_CC_DIRECT	GO:0042470~melanosome	36	1.77253	1.46556e-11	YWHAE, RAB5C, HSP90AB1, YWHAB, RPN1, CAPG, HSP90B1, NCSTN, LAMP1, PRDX1, BSG, FLOT1, APOE, RAC1, CTSD, CCT4, CTSB, PDIA3, HSPA8, HSP90AA1, PDCD6IP, HSPA5, ANXA2, GGH, NAP1L1, PDIA6, YWHAZ, SND1, PDIA4, CANX, ERP29, CALU, TPP1, P4HB, PPIB, RAN	1981	104	20587	3.59731	1.49927e-08	4.00355e-10	3.32651e-10
GOTERM_CC_DIRECT	GO:0005819~spindle	44	2.16642	1.48714e-11	RB1, DCUN1D5, PINX1, HSPB1, CRMP1, CLTA, BUB1B, HMMR, PRPF19, CCAR2, RACGAP1, NUSAP1, ZNF207, CHAMP1, RPS3, SNCG, CEP170, EMD, NUDC, CBX3, SEPTIN2, NDE1, CBX1, ACOT13, SEPTIN6, VRK1, KIF23, LEMD2, MZT1, HAUS1, ASPM, MZT2A, TPX2, CENPF, PSRC1, KIF2A, MAP7D3, MYH9, PIN4, KIF2C, ARHGEF2, MAPRE1, MAD1L1, PAFAH1B1	1981	147	20587	3.1106	1.52135e-08	4.00355e-10	3.32651e-10
GOTERM_CC_DIRECT	GO:0005856~cytoskeleton	99	4.87445	1.52825e-11	FNBP1L, ACTB, ACTG1, PPP1CC, ARHGDIA, TMSB10, TMOD1, TPM4, TPM3, TMOD3, TPM1, KRT1, KAZN, KRT77, CLNS1A, FSCN1, TAGLN2, TNIK, EZR, PFN1, TLN1, S100A9, S100A8, VCL, EPB41, HTRA2, CORO1A, CORO1B, CNN2, CNN1, EPB41L2, PACSIN2, VASP, JUP, RDX, MSN, SMTN, KIF4A, TRIP6, CALCOCO2, BRK1, HSPB1, PPP1R18, SEPTIN11, SYNE1, HINT1, LASP1, CAPZB, PSTPIP2, TMSB4X, TNKS1BP1, RAC1, LRRFIP1, SPTAN1, CCT3, DSP, DBN…	1981	509	20587	2.02128	1.56339e-08	4.0087e-10	3.33079e-10
GOTERM_CC_DIRECT	GO:0005684~U2-type spliceosomal complex	15	0.738552	4.0526e-11	SF3A3, SF3B4, SF3B5, SF3B2, SF3A1, SF3A2, SF3B3, CCDC12, SF3B6, HTATSF1, RNF113A, PHF5A, MFAP1, BUD13, SF3B1	1981	19	20587	8.20439	4.14581e-08	1.03645e-09	8.61178e-10
GOTERM_CC_DIRECT	GO:0000502~proteasome complex	25	1.23092	1.72278e-10	USP14, VCP, HSPB1, PSMA7, PSMB6, PSMB7, PSMB4, PSMD4, PSMB3, PSMB1, UBQLN1, TXNL1, ADRM1, RAD23A, RAD23B, PSMA5, PSMA6, PSMA3, PSMA4, PSMC3, PSMA1, PSMC4, PSME3, PSMC2, PSME1	1981	58	20587	4.47941	1.76241e-07	4.29856e-09	3.57163e-09
GOTERM_CC_DIRECT	GO:0016604~nuclear body	72	3.54505	2.23243e-10	MDC1, SRP19, INTS13, RIF1, PPP1R10, EHMT1, PPWD1, MKI67, YARS1, PQBP1, COIL, NGRN, SUMO1, CHAMP1, UBXN7, HMG20B, SH3BGRL3, SNRPD3, NELFE, PARP1, SCAF11, NSMCE2, KNL1, MED7, THOC6, SLTM, KIF2A, BOLA3, MYH9, TERF2IP, GEMIN6, SNRPA1, NUP98, PHPT1, TKT, SF1, ZCCHC8, SP100, USP15, PCNA, NUFIP2, EPB41, DHX9, SRRT, CSTF2, RNF4, RNF2, ADD1, CENPC, MTDH, PCNP, PSMB7, DSN1, LMNA, ABL1, SAFB2, SAP18, TP53BP…	1981	339	20587	2.2072	2.28377e-07	5.43756e-09	4.51801e-09
GOTERM_CC_DIRECT	GO:0022627~cytosolic small ribosomal subunit	22	1.08321	2.57975e-10	RPS8, RPS5, RPS6, HBA2, RPSA, RPS4X, RPS14, RPS25, RPS28, RPS15A, RPS19, RPS18, RPS3, RACK1, RPS20, RPS2, RPS27A, RPS11, RPS21, RPS10, RPS13, RPS12	1981	46	20587	4.9702	2.63908e-07	6.1374e-09	5.0995e-09
GOTERM_CC_DIRECT	GO:0042788~polysomal ribosome	18	0.886263	6.66383e-10	BTF3, PNPT1, NUFIP2, RPL31, DHX9, RPL11, RPL10A, RPL8, RPL6, RPL7A, RPS28, RPL18A, RPL36, RPL24, RPL38, RPL18, RPS21, ABCF1	1981	32	20587	5.84563	6.8171e-07	1.54934e-08	1.28733e-08
GOTERM_CC_DIRECT	GO:0005689~U12-type spliceosomal complex	17	0.837026	1.01482e-09	SF3B4, SF3B5, SF3B2, SF3B3, SF3B6, YBX1, LSM7, PHF5A, SNRPD2, SNRPD1, DHX15, SNRPG, SNRPE, SNRPD3, SNRPF, SF3B1, SNRPB	1981	29	20587	6.09199	1.03816e-06	2.30703e-08	1.91689e-08
GOTERM_CC_DIRECT	GO:0005813~centrosome	100	4.92368	1.3294e-09	HNRNPU, PHAX, PPP4R2, RUVBL2, PCLAF, DPF2, SKP1, IST1, NUP93, DYNC1LI1, DYNC1LI2, ZFYVE19, MAD1L1, TXNDC9, DHX9, BOD1L1, SLAIN2, HMMR, SKA3, CCNB2, CCNB1, BLOC1S2, PRKAR2A, ORC2, SMAD4, WAPL, NDC80, ID1, CDK2, CDK1, CEP83, CALM3, CEP85, DYNLRB1, DDX3X, CETN2, CETN3, OLA1, CHD4, CHD3, BICD2, SYNE1, MECP2, PCM1, NUP62, CEP170, ERC1, SNAP29, BCAS2, CEP55, CTNNBL1, TGIF2, PPP1R12A, KIF23, CKAP5, DYNL…	1981	558	20587	1.86241	1.35998e-06	2.95647e-08	2.4565e-08
GOTERM_CC_DIRECT	GO:0016514~SWI/SNF complex	17	0.837026	1.98002e-09	RB1, SMARCE1, SS18, SMARCC1, SMARCD2, SMARCB1, SMARCC2, ACTL6A, ARID1A, ARID1B, ACTB, SMARCA4, BICRA, BCL7A, BCL7C, BCL7B, DPF2	1981	30	20587	5.88893	2.02556e-06	4.21993e-08	3.50629e-08
GOTERM_CC_DIRECT	GO:0101031~chaperone complex	17	0.837026	1.98002e-09	HSPA8, URI1, SDF2L1, PTGES3, CCDC47, RPAP3, STIP1, BAG2, BAG3, CDC37, RUVBL2, DNAJB11, RUVBL1, STUB1, DNAJC9, PFDN2, PFDN6	1981	30	20587	5.88893	2.02556e-06	4.21993e-08	3.50629e-08
GOTERM_CC_DIRECT	GO:0005747~mitochondrial respiratory chain complex I	22	1.08321	2.64681e-09	NDUFA8, NDUFA7, NDUFB7, NDUFB10, NDUFA5, NDUFB11, NDUFA4, NDUFB4, NDUFA3, NDUFA2, NDUFB1, NDUFS8, NDUFS7, NDUFS6, NDUFS5, NDUFAB1, NDUFS4, NDUFS2, NDUFS1, NDUFV3, NDUFV2, NDUFV1	1981	51	20587	4.48292	2.70768e-06	5.52589e-08	4.5914e-08
GOTERM_CC_DIRECT	GO:0005640~nuclear outer membrane	24	1.18168	3.63931e-09	RANBP2, NUP214, POM121, SEC13, NUP107, NUP210, NUP155, NUP153, ENO1, LRPPRC, SYNE1, NUP93, SMPD4, NUP50, TPR, NUP62, TMEM109, NUP35, NUP43, NUP54, NUP98, RAE1, EMD, NUP58	1981	61	20587	4.08874	3.723e-06	7.44602e-08	6.18682e-08
GOTERM_CC_DIRECT	GO:0031965~nuclear membrane	55	2.70803	4.19684e-09	JPT1, NUP107, RIF1, ATP2A3, CASC3, YBX1, APEH, LMNB2, LMNB1, SYNE1, PCM1, SUMO1, NUP62, RCC1, TXNL4A, CLIC1, EMD, LBR, TMPO, RBM15, NUP210, MRPS23, PLRG1, RANGAP1, LEMD3, LEMD2, NUP93, DNAJC2, DNAJC1, NUP50, CANX, NUP54, NUP98, GAPDH, NUP58, KPNB1, PAFAH1B1, POM121, TXLNG, TOR1AIP1, MTDH, TPR, LMNA, ABL1, RANBP2, BRAP, NUP155, WTAP, NUP153, PML, ZC3HC1, NUDT9, VAPA, NUP35	1981	244	20587	2.34251	4.29336e-06	8.41838e-08	6.99474e-08
GOTERM_CC_DIRECT	GO:0005682~U5 snRNP	15	0.738552	8.88496e-09	TSSC4, DDX23, PRPF8, SNRNP40, PRPF6, SNRPD2, SNRPD1, SNRPG, CD2BP2, SNRPE, SNRPD3, SNRPF, SNRNP200, TXNL4A, SNRPB	1981	25	20587	6.23534	9.08927e-06	1.74795e-07	1.45235e-07
GOTERM_CC_DIRECT	GO:0005637~nuclear inner membrane	30	1.4771	1.72587e-08	POM121, NUP107, LMNB2, TOR1AIP1, LMNB1, TRA2B, TPR, NUP62, NUP43, EMD, LBR, RAE1, TMPO, RANBP2, NUP214, SEC13, NUP155, NUP210, CBX3, NUP153, LEMD3, LEMD2, LRPPRC, NUP93, NUP50, NUP35, MATR3, NUP54, NUP98, NUP58	1981	97	20587	3.21409	1.76555e-05	3.33126e-07	2.76791e-07
GOTERM_CC_DIRECT	GO:0090575~RNA polymerase II transcription factor complex	34	1.67405	3.55175e-08	ATF1, ATF2, MAX, CHD4, BACH1, TRIM28, E2F3, E2F4, JUNB, S100A10, STAT5A, NFE2, DR1, SMAD4, POU2F1, NFYA, ANXA2, NFYB, CBX3, NFYC, NONO, TCF12, HMGA1, HNRNPAB, DRAP1, SFPQ, HOXB9, CREB1, MAFG, DDIT3, RFX5, RFXAP, ATF7, TCF3	1981	123	20587	2.87265	3.63337e-05	6.72859e-07	5.59072e-07
GOTERM_CC_DIRECT	GO:0071004~U2-type prespliceosome	12	0.590842	4.53544e-08	SF3A1, LSM7, SF3A2, SNRNP70, U2AF2, SNRPG, LUC7L3, LUC7L, SNRPC, SF3B1, LUC7L2, SNRPB	1981	17	20587	7.33569	4.63965e-05	8.43593e-07	7.00932e-07
GOTERM_CC_DIRECT	GO:0035578~azurophil granule lumen	28	1.37863	6.34552e-08	GRN, VCP, GDI2, HEBP2, DSN1, GM2A, MAPK1, CCT8, PRSS2, TXNDC5, SERPINB3, CCT2, ACTR2, DYNC1H1, ANXA2, IST1, ARG1, RNASET2, TUBB, GGH, PA2G4, TUBB4B, LYZ, PRDX6, HRNR, FABP5, TOLLIP, S100A7	1981	91	20587	3.19761	6.49125e-05	1.15919e-06	9.63159e-07
GOTERM_CC_DIRECT	GO:0000785~chromatin	155	7.63171	6.80501e-08	RB1, ATF1, ATF2, SMARCB1, RIF1, ZMYND8, EHMT1, NUCKS1, PARK7, SMC3, BACH1, ACTB, CCAR2, SMC2, HMGN5, TRIM28, PPP4R2, DPF2, RCC1, BANF1, SOX6, JUNB, HMGN1, TGM2, TMPO, MEF2C, TIPIN, SMARCC1, ZGPAT, SMARCC2, IST1, MITF, LEMD2, RUNX1, MSH6, HOXB9, WDR82, DDIT3, RFX5, ATF7, ASF1A, SET, MAX, CDCA5, CREM, HTRA2, FOXO3, PDS5A, GATA1, RAD51AP1, RAD21, STAT5A, NFE2, SMAD4, POU2F1, CBX3, SETD1A, CBX1, HMGA…	1981	1054	20587	1.52827	6.96129e-05	1.22132e-06	1.01478e-06
GOTERM_CC_DIRECT	GO:0042645~mitochondrial nucleoid	19	0.9355	9.27598e-08	HSPA9, LRRC59, ACADVL, SHMT2, UQCC2, SOD2, ATAD3A, LRPPRC, TUFM, HADHB, HADHA, ATP5F1B, LONP1, TFAM, VDAC2, VDAC1, SSBP1, SLC25A5, GRSF1	1981	46	20587	4.29244	9.48888e-05	1.63609e-06	1.35941e-06
GOTERM_CC_DIRECT	GO:0070847~core mediator complex	14	0.689316	1.81213e-07	MED1, MED8, MED9, MED4, MED15, MED29, MED7, MED28, MED22, MED11, MED30, MED21, MED10, MED31	1981	26	20587	5.59581	0.000185363	3.14204e-06	2.61069e-06
GOTERM_CC_DIRECT	GO:0016581~NuRD complex	12	0.590842	2.30711e-07	MBD3, RBBP4, HDAC1, MBD2, CHD4, CHD3, RBBP7, MTA2, GATAD2B, GATAD2A	1981	19	20587	6.56351	0.00023599	3.88928e-06	3.23157e-06
GOTERM_CC_DIRECT	GO:0015629~actin cytoskeleton	53	2.60955	2.31912e-07	ARPC1B, ACTB, LIMD2, PPP1R9B, CAPZB, CFL1, TNKS1BP1, ACTR3, ACTR2, PPP1R12A, NCOA5, TPM3, TPM1, CD2AP, CDC42EP4, FSCN1, MYH9, TAX1BP3, EZR, ALDOA, CRK, DBN1, STOML2, AHNAK, DHX9, CAPG, CORO1A, CORO1C, LIMA1, ABL1, FLNA, PDLIM5, WASF2, PDLIM7, SNCA, VASP, FYB1, DMTN, JUP, SEPTIN2, DSTN, ARPC5, SEPTIN9, BAIAP2, NPM3, ANLN, SMTN, ARPC2, ARPC3, CAPZA1, ZNF74, ZYX, HNRNPC	1981	259	20587	2.12659	0.000237218	3.88928e-06	3.23157e-06
GOTERM_CC_DIRECT	GO:0035861~site of double-strand break	25	1.23092	2.68754e-07	ATF2, VCP, MRE11, RIF1, PNKP, PRPF19, SMCHD1, PAXX, WDR70, RNF138, LMNA, TP53BP1, ACTR3, ACTR2, PARP1, XRCC4, RPA2, ARPC5, INIP, RNF168, DDB1, RAD50, ARPC2, ARPC3, RPA3	1981	80	20587	3.24757	0.000274898	4.42063e-06	3.67305e-06
GOTERM_CC_DIRECT	GO:0000346~transcription export complex	9	0.443131	2.72238e-07	CHTOP, DDX39B, SARNP, THOC1, THOC3, THOC2, THOC5, THOC7, THOC6	1981	10	20587	9.353	0.000278461	4.42063e-06	3.67305e-06
GOTERM_CC_DIRECT	GO:0036464~cytoplasmic ribonucleoprotein granule	26	1.28016	2.98848e-07	GABPB2, STAU1, ROCK2, POLDIP3, DHX9, RPLP0, HNRNPU, GABPB1, RPL6, ACTB, CDC42, RPS4X, PCBP1, SNRPB2, RAC1, EIF4E, CHTOP, YTHDF2, TUBB, RPS6, NCL, SARNP, PSMC2, MAPT, PABPC1, RPL28, LSM14A	1981	86	20587	3.14184	0.000305674	4.77689e-06	3.96907e-06
GOTERM_CC_DIRECT	GO:0000974~Prp19 complex	10	0.492368	3.45486e-07	HSPA8, TSSC4, SYF2, CDC5L, PLRG1, CWC15, PRPF19, CTNNBL1, BCAS2, RBM22	1981	13	20587	7.99402	0.00035337	5.35503e-06	4.44944e-06
GOTERM_CC_DIRECT	GO:0034709~methylosome	10	0.492368	3.45486e-07	SNRPD2, SNRPD1, PRMT1, CLNS1A, SNRPG, SNRPE, ERH, SNRPD3, SNRPF, SNRPB	1981	13	20587	7.99402	0.00035337	5.35503e-06	4.44944e-06
GOTERM_CC_DIRECT	GO:0016020~membrane	443	21.8119	4.45315e-07	RPL4, RPL5, NUP107, RPL31, HNRNPU, ENO1, RPL8, RPL6, RPL7, SCP2, STMN1, RPL36, RPL35, DIP2B, DDX17, GABARAPL2, MED1, GSTK1, NUP210, RPL23, SCRIB, MED4, SND1, HCFC1, NUP93, EML4, DYNC1LI1, MYL6, DYNC1LI2, DDX39A, PSME3, RPL24, RPL27, MT-CO2, RPL26, RPL29, RPL28, PRKDC, RPN1, GIGYF2, NCAPH, RHOT2, NCSTN, LDHA, PRKAR2A, RAD21, SSR1, PA2G4, LARP4, PRDX6, PRRC2A, HNRNPL, HNRNPM, HNRNPK, HNRNPF, HYOU1,…	1981	3739	20587	1.23128	0.000455453	6.79936e-06	5.64951e-06
GOTERM_CC_DIRECT	GO:0001650~fibrillar center	36	1.77253	5.7473e-07	SMARCB1, DDX46, TIMM13, NOLC1, MTDH, COIL, FBL, DSN1, ORC6, TCOF1, EXOSC8, LEO1, GAR1, POLR2F, SNRPB2, CHCHD1, RAE1, NOP56, SPECC1, NONO, FOXJ2, TIMM44, PLRG1, PEX14, SMARCA4, CD2AP, DAB2, DKC1, EEF1D, PSPC1, UBE2N, CD2BP2, TAX1BP3, POLR1G, TOP1, EZR	1981	150	20587	2.49413	0.000587776	8.52508e-06	7.0834e-06
GOTERM_CC_DIRECT	GO:0048471~perinuclear region of cytoplasm	113	5.56376	5.75005e-07	CYFIP1, ATN1, MRFAP1, BUB1B, CASC3, PARK7, CCAR1, LAMP1, LAMP2, PCLAF, TGM2, RPS6, STX7, CD2AP, MAP1B, S100A6, TNIK, EZR, PPIB, FKBP4, VCP, SET, ANP32A, BCL10, CORO1B, HSP90B1, MTDH, ATXN2, PRDX5, S100A16, ABL1, S100A13, APOD, SEC31A, HSPA8, SNAPIN, UBE2I, GSDMA, SEC16A, MSN, PRDX6, IGF2R, CHERP, HRNR, MANF, HNRNPL, DAB2, COPS5, STK26, TOLLIP, CALR, PICALM, ARF3, HSP90AB1, CALCOCO2, YWHAB, HMGB2,…	1981	735	20587	1.59772	0.000588058	8.52508e-06	7.0834e-06
GOTERM_CC_DIRECT	GO:0001725~stress fiber	23	1.13245	5.89333e-07	TPM4, NEBL, TPM3, ACTN1, TPM1, FHL3, SORBS1, SEPTIN9, SEPTIN11, CORO1B, MYL12B, PDLIM1, CNN2, LIMA1, BAG3, TRIP6, FSCN1, ZYX, MYH9, PDLIM5, MYH10, PDLIM4, PDLIM7	1981	72	20587	3.31974	0.000602706	8.61269e-06	7.15619e-06
GOTERM_CC_DIRECT	GO:0071564~npBAF complex	10	0.492368	8.84281e-07	SMARCE1, SS18, SMARCC1, SMARCB1, SMARCC2, ACTL6A, ARID1A, ARID1B, ACTB, SMARCA4	1981	14	20587	7.42302	0.00090421	1.25705e-05	1.04447e-05
GOTERM_CC_DIRECT	GO:0015935~small ribosomal subunit	14	0.689316	8.96439e-07	RPS5, RPS6, RPSA, MRPS6, RPS4X, RPS25, RPS28, RPS18, RPS3, RACK1, RPS20, RPS2, RPS27A, RPS21	1981	29	20587	5.01694	0.000916637	1.25705e-05	1.04447e-05
GOTERM_CC_DIRECT	GO:0005753~mitochondrial proton-transporting ATP synthase complex	12	0.590842	8.97018e-07	ATP5PF, ATP5F1A, ATP5F1B, ATP5PD, ATP5PB, ATP5PO, ATP5MK, ATP5F1C, ATP5F1D, ATP5F1E, MT-ATP8, ATP5ME	1981	21	20587	5.93841	0.000917229	1.25705e-05	1.04447e-05
GOTERM_CC_DIRECT	GO:0005912~adherens junction	40	1.96947	1.01275e-06	CDCA3, SNAP23, CTNND1, PARK7, ADD1, ACTB, PPP1R9B, PDLIM1, CCDC85C, POF1B, CCDC85B, FLOT1, FLOT2, TNKS1BP1, PDLIM5, PDLIM4, S100A11, PDLIM7, DSP, ANXA1, JUP, ANXA2, TMOD3, RDX, MSN, SCRIB, SORBS1, BAIAP2, PPP1CA, KRT18, CDC42EP4, ZYX, PKP1, MYH9, CDC42EP1, PKP3, EZR, TLN1, VCL, TJP2	1981	180	20587	2.30938	0.00103551	1.40006e-05	1.16329e-05
GOTERM_CC_DIRECT	GO:0032993~protein-DNA complex	17	0.837026	1.07083e-06	NFE2, NPM1, XRCC6, NFYA, PARP1, JUP, XRCC5, NFYB, MAX, PRKDC, NFYC, GATA1, HHEX, SP1, DDIT3, SP3, TOP1	1981	43	20587	4.10855	0.00109486	1.46061e-05	1.21361e-05
GOTERM_CC_DIRECT	GO:0005685~U1 snRNP	15	0.738552	1.20368e-06	SNRPD2, SNRNP70, SNRPD1, SNRPG, LUC7L3, LUC7L, SNRPB2, SNRPE, SNRPD3, SNRPF, SNRPC, SNRPA, LUC7L2, SNRPB	1981	34	20587	4.58481	0.0012306	1.62021e-05	1.34622e-05
GOTERM_CC_DIRECT	GO:0030532~small nuclear ribonucleoprotein complex	10	0.492368	2.02102e-06	LSM6, SNRPD2, SNRPD1, SNRPG, SNRPA1, SNRPE, SNRPD3, SNRPF, SLU7, SNRPB	1981	15	20587	6.92815	0.00206537	2.6722e-05	2.2203e-05
GOTERM_CC_DIRECT	GO:1904724~tertiary granule lumen	19	0.9355	2.03745e-06	CSTB, CYFIP1, ASAH1, DBNL, IDH1, HBB, GGH, LYZ, ILF2, CNN2, CST3, FLG2, FTH1, ALDOC, ALDOA, CTSD, SPTAN1, B2M, LTF	1981	55	20587	3.59004	0.00208214	2.6722e-05	2.2203e-05
GOTERM_CC_DIRECT	GO:0044615~nuclear pore nuclear basket	9	0.443131	2.50752e-06	RANBP2, ENY2, CETN2, TPR, CETN3, NUP35, NUP153, NUP98, MAD1L1	1981	12	20587	7.79417	0.0025619	3.24707e-05	2.69796e-05
GOTERM_CC_DIRECT	GO:0005874~microtubule	59	2.90497	2.53954e-06	GOLGA2, TUBA1C, TUBA1B, MAP1LC3B, STMN1, NUSAP1, ZNF207, CEP170, EMD, CCT3, CCT2, NUDC, TUBB, KIF23, KIF22, DYNLL2, HAUS1, DNM2, EML4, DYNC1LI1, DYNC1LI2, TUBB2A, STIM1, KIF2A, MAP1B, MAP1A, TCP1, KIF2C, MAPT, ARHGEF2, MAPRE1, FKBP4, MAPRE2, PAFAH1B1, DYNC1I2, DCTN2, DNAH5, HSPH1, BAG2, RACGAP1, MAP4, CCT8, CCT7, CCT5, CCT4, DYNC1H1, NDE1, RCC2, TBCA, TUBB4B, SEPTIN9, BAIAP2, LRPPRC, CCT6A, TPX2,…	1981	324	20587	1.89241	0.00259458	3.24743e-05	2.69826e-05
GOTERM_CC_DIRECT	GO:0015630~microtubule cytoskeleton	40	1.96947	4.69878e-06	SHMT2, SRA1, SLAIN2, HMMR, SEPTIN11, SKA1, CCNB2, TUBA1C, TUBA1B, NUDCD2, CHP1, MAP4, SPTAN1, SS18, RBM39, SEPTIN2, TUBB, DTNBP1, SEPTIN5, SEPTIN6, TBCA, TUBB4B, SEPTIN9, CKAP5, GTF2F2, HYPK, SEPTIN8, DNAJA1, EML4, TPX2, TUBB2A, PSRC1, VAPA, MAP7D3, CDC42EP4, MAPRE3, KIF2C, MAPT, GAPDH, MAPRE2	1981	191	20587	2.17638	0.00479533	5.93439e-05	4.93082e-05
GOTERM_CC_DIRECT	GO:0016592~mediator complex	16	0.787789	5.90218e-06	MED1, MED8, MED9, MED4, MED15, MED29, MED7, MED28, MED22, MED11, BCLAF1, MED30, THRAP3, MED21, MED10, MED31	1981	43	20587	3.86687	0.00601976	7.36333e-05	6.11811e-05
GOTERM_CC_DIRECT	GO:0000118~histone deacetylase complex	16	0.787789	8.16213e-06	RERE, CBX5, HDAC1, MBD2, SAP30, HINT1, NCOR1, RBBP4, TBL1XR1, SIN3A, SAP18, ZNF217, RBBP7, MTA2, RCOR3, RCOR1	1981	44	20587	3.77899	0.00831513	0.000100601	8.35881e-05
GOTERM_CC_DIRECT	GO:0030863~cortical cytoskeleton	11	0.541605	8.62959e-06	MPP1, TMOD1, DMTN, CAPZB, CTTN, TPM4, EPB41, MYH9, EZR, DBN1, ACTB	1981	21	20587	5.44355	0.00878926	0.00010386	8.62959e-05
GOTERM_CC_DIRECT	GO:0005839~proteasome core complex	11	0.541605	8.62959e-06	PSMA5, PSMB6, PSMA6, PSMB7, PSMA3, PSMB4, PSMA4, PSMA1, PSMB3, PSMB1, PSMA7	1981	21	20587	5.44355	0.00878926	0.00010386	8.62959e-05
GOTERM_CC_DIRECT	GO:0035060~brahma complex	9	0.443131	1.27434e-05	SMARCE1, SMARCC1, SMARCD2, SMARCB1, SMARCC2, ACTL6A, ARID1A, ARID1B, ACTB	1981	14	20587	6.68072	0.012952	0.000151587	0.000125952
GOTERM_CC_DIRECT	GO:0000932~P-body	25	1.23092	1.38338e-05	ELAVL1, SYNE1, POLR2D, IGF2BP1, IGF2BP3, IGF2BP2, EIF4E, APOBEC3D, YTHDF1, YTHDF2, LSM1, LSM4, LSM3, LSM2, PSMA6, CARHSP1, MEX3B, LSM6, PSMA4, PSMC3, CAPRIN1, PSMC2, UBAP2, TOP1, LSM14A	1981	98	20587	2.65108	0.0140524	0.000162667	0.000135158
GOTERM_CC_DIRECT	GO:0005882~intermediate filament	31	1.52634	1.60538e-05	KRT80, KRT23, KRT85, LMNB2, LMNB1, PNN, KRT28, LMNA, BBLN, KRT6A, DSP, KRT4, JUP, KRT2, KRT8, KRT13, KRT7, KRT78, KRT5, KRT10, KRT73, KRT9, KRT19, KRT18, KRT17, KRT16, KRT14, PKP1, VIM, NES, PLEC	1981	138	20587	2.33449	0.0162891	0.000186625	0.000155065
GOTERM_CC_DIRECT	GO:0005832~chaperonin-containing T-complex	8	0.393895	1.75384e-05	CCT3, CCT6A, CCT2, TCP1, CCT8, CCT7, CCT5, CCT4	1981	11	20587	7.55798	0.0177819	0.000197162	0.00016382
GOTERM_CC_DIRECT	GO:0005688~U6 snRNP	8	0.393895	1.75384e-05	LSM8, LSM7, LSM6, DDX39B, LSM5, LSM4, LSM3, LSM2	1981	11	20587	7.55798	0.0177819	0.000197162	0.00016382
GOTERM_CC_DIRECT	GO:0034663~endoplasmic reticulum chaperone complex	8	0.393895	1.75384e-05	SDF2L1, HSPA5, DNAJB11, HYOU1, P4HB, PPIB, PDIA6, HSP90B1	1981	11	20587	7.55798	0.0177819	0.000197162	0.00016382
GOTERM_CC_DIRECT	GO:0005844~polysome	14	0.689316	2.25431e-05	VBP1, DHX9, RPS6, EEF2, EIF2S1, RPS4X, PSMA6, ATXN2, FUBP3, PSMA1, RPS3, VIM, CALR, MYH10	1981	37	20587	3.93219	0.022798	0.00025067	0.000208279
GOTERM_CC_DIRECT	GO:0005847~mRNA cleavage and polyadenylation specificity factor complex	9	0.443131	2.49976e-05	CPSF4, NUDT21, CPSF7, CPSF6, CPSF1, FIP1L1, CSTF2, SSU72, CSTF2T	1981	15	20587	6.23534	0.0252486	0.000272048	0.000226042
GOTERM_CC_DIRECT	GO:0034399~nuclear periphery	9	0.443131	2.49976e-05	NUP93, SP100, EBNA1BP2, NUP107, TPR, PSIP1, NUP153, NUP98, MAPT	1981	15	20587	6.23534	0.0252486	0.000272048	0.000226042
GOTERM_CC_DIRECT	GO:0000792~heterochromatin	16	0.787789	2.67989e-05	H2AZ1, MBD3, CBX5, CBX3, HDAC1, MBD2, CBX1, PSIP1, RRP1B, PML, H1-5, MECP2, TRIM28, TCP1, ORC2, TNKS1BP1	1981	48	20587	3.46408	0.0270433	0.000288582	0.00023978
GOTERM_CC_DIRECT	GO:0030027~lamellipodium	38	1.871	3.13398e-05	CYFIP1, RNH1, DDX3X, CTNND1, BRK1, CAPG, CORO1A, CORO1B, ACTB, PPP1R9B, CORO1C, CAPZB, CFL1, IGF2BP1, FLOT1, FLOT2, RAC1, MYH10, WASF2, PDLIM4, ACTR3, VASP, ACTR2, DBNL, RDX, SCRIB, ARPC5, BAIAP2, DNM2, CTTN, ARPC2, ARPC3, CAPRIN1, ABI1, FSCN1, P4HB, PABPC1, DBN1	1981	192	20587	2.05679	0.0315526	0.000333965	0.000277488
GOTERM_CC_DIRECT	GO:0031982~vesicle	36	1.77253	3.27342e-05	DYNC1I2, DCTN2, AHNAK, GSTP1, GDI2, GIGYF2, ACTB, CORO1C, CST3, TUBA1C, CFL1, MVB12A, FLOT2, RPS27A, CLIC1, SERPINB3, ANXA1, ANXA2, STX7, MSN, MIF, YWHAZ, CD2AP, MYL6, PKM, VAPA, CHMP4B, TAGLN2, CALM3, ARHGEF2, EZR, TKT, GAPDH, PPIA, HSPA1B, PICALM	1981	178	20587	2.1018	0.0329331	0.000345227	0.000286846
GOTERM_CC_DIRECT	GO:0000940~condensed chromosome outer kinetochore	8	0.393895	3.85815e-05	CENPF, CCNB1, BOD1L1, BUB1B, SKA3, NDC80, SKA1, SKA2	1981	12	20587	6.92815	0.0387009	0.000390781	0.000324696
GOTERM_CC_DIRECT	GO:0071006~U2-type catalytic step 1 spliceosome	8	0.393895	3.85815e-05	YJU2, EIF4A3, CASC3, MAGOHB, PRPF19, SNRNP200, PRPF8, RBM22	1981	12	20587	6.92815	0.0387009	0.000390781	0.000324696
GOTERM_CC_DIRECT	GO:1904930~amphisome membrane	8	0.393895	3.85815e-05	CHMP1B, CHMP2B, CHMP1A, CHMP4C, CHMP2A, CHMP4B, CHMP4A, CHMP5	1981	12	20587	6.92815	0.0387009	0.000390781	0.000324696
GOTERM_CC_DIRECT	GO:1990062~RPAP3/R2TP/prefoldin-like complex	8	0.393895	3.85815e-05	URI1, PIH1D1, RUVBL2, RUVBL1, POLR2E, PFDN2, PFDN6, RPAP3	1981	12	20587	6.92815	0.0387009	0.000390781	0.000324696
GOTERM_CC_DIRECT	GO:0034715~pICln-Sm protein complex	6	0.295421	4.52202e-05	SNRPD2, SNRPD1, CLNS1A, SNRPE, SNRPD3, SNRPF	1981	6	20587	10.3922	0.0452075	0.00044481	0.000369588
GOTERM_CC_DIRECT	GO:0042719~mitochondrial intermembrane space protein transporter complex	6	0.295421	4.52202e-05	TIMM10B, TIMM8B, TIMM8A, TIMM9, TIMM13, TIMM10	1981	6	20587	10.3922	0.0452075	0.00044481	0.000369588
GOTERM_CC_DIRECT	GO:0000445~THO complex part of transcription export complex	6	0.295421	4.52202e-05	THOC1, THOC3, THOC2, THOC5, THOC7, THOC6	1981	6	20587	10.3922	0.0452075	0.00044481	0.000369588
GOTERM_CC_DIRECT	GO:0071565~nBAF complex	9	0.443131	4.57716e-05	SMARCE1, SMARCC1, SMARCB1, SMARCC2, DPF2, ARID1A, ARID1B, ACTB, SMARCA4	1981	16	20587	5.84563	0.045746	0.000445946	0.000370532
GOTERM_CC_DIRECT	GO:0005762~mitochondrial large ribosomal subunit	17	0.837026	5.02149e-05	GADD45GIP1, MRPL49, MRPL14, MRPL58, MRPL12, MRPL46, MRPL43, MRPL32, MRPL54, MRPL33, MRPL41, MRPL30, MRPL42, MRPL53, MRPL50, MRPL40, MRPL1	1981	56	20587	3.15478	0.0500739	0.000484621	0.000402667
GOTERM_CC_DIRECT	GO:1904115~axon cytoplasm	18	0.886263	6.57154e-05	DYNC1H1, SNAPIN, HSBP1, DTNBP1, HSPB1, RANGAP1, SOD1, BLOC1S4, RAB21, BLOC1S5, BLOC1S1, KIF4A, BLOC1S2, MAP1A, BLOC1S3, MAPT, ZC3H14, PAFAH1B1	1981	63	20587	2.96921	0.0650189	0.000628288	0.000522038
GOTERM_CC_DIRECT	GO:0005687~U4 snRNP	8	0.393895	7.66321e-05	SNRPD2, DDX39B, SNRPD1, SNRPG, SNRPE, SNRPD3, SNRPF, SNRPB	1981	13	20587	6.39522	0.0754033	0.000725876	0.000603123
GOTERM_CC_DIRECT	GO:0005751~mitochondrial respiratory chain complex IV	11	0.541605	8.28466e-05	COX7A2L, NDUFA4, COX4I1, UQCRFS1, MT-CO2, UQCRC2, COX5B, COX6C, COX5A, COX6B1	1981	26	20587	4.39671	0.0812632	0.000777542	0.000646052
GOTERM_CC_DIRECT	GO:0005697~telomerase holoenzyme complex	10	0.492368	0.000107482	DKC1, PTGES3, GAR1, NHP2, HNRNPU, NAT10, SNRPE, SNRPD3, HNRNPC, SNRPB	1981	22	20587	4.72374	0.10413	0.000999578	0.000830539
GOTERM_CC_DIRECT	GO:0015030~Cajal body	20	0.984737	0.000114081	SRRM2, TOE1, DDX46, EAF1, DDX42, NOLC1, PHAX, U2AF1, COIL, EFTUD2, SART1, PRPF4, FBL, EWSR1, PRPF3, HNRNPA2B1, CDK2, SNRPC, SMNDC1, ZPR1	1981	78	20587	2.66467	0.110158	0.0010514	0.000873594
GOTERM_CC_DIRECT	GO:0030057~desmosome	11	0.541605	0.000120281	DSP, PNN, CDSN, JUP, POF1B, DSG1, PKP1, KAZN, PKP3, DSC1, DSC3	1981	27	20587	4.23387	0.115785	0.00109864	0.000912847
GOTERM_CC_DIRECT	GO:0034719~SMN-Sm protein complex	9	0.443131	0.000130486	SNRPD2, SNRPD1, SNRPG, STRAP, GEMIN6, SNRPE, SNRPD3, SNRPF, SNRPB	1981	18	20587	5.19611	0.124969	0.00117094	0.000972922
GOTERM_CC_DIRECT	GO:0071682~endocytic vesicle lumen	9	0.443131	0.000130486	HSP90AA1, HSPH1, CTSL, HBB, HBA2, HYOU1, CALR, APOE, HSP90B1	1981	18	20587	5.19611	0.124969	0.00117094	0.000972922
GOTERM_CC_DIRECT	GO:0016272~prefoldin complex	6	0.295421	0.000145645	VBP1, PFDN1, PFDN2, PFDN4, PFDN5, PFDN6	1981	7	20587	8.90762	0.138436	0.00128444	0.00106723
GOTERM_CC_DIRECT	GO:0072357~PTW/PP1 phosphatase complex	6	0.295421	0.000145645	TOX4, PPP1CC, PPP1R12A, PPP1R10, WDR82, PPP1CA	1981	7	20587	8.90762	0.138436	0.00128444	0.00106723
GOTERM_CC_DIRECT	GO:0030864~cortical actin cytoskeleton	17	0.837026	0.000153913	DBNL, ACTN1, RDX, DSTN, CORO1A, PPP1R9B, MED28, EEF1A1, LASP1, CTTN, FLOT1, COTL1, FLOT2, HCLS1, SPTAN1, SPTBN1, DBN1	1981	61	20587	2.89619	0.145693	0.00134575	0.00111817
GOTERM_CC_DIRECT	GO:0017053~transcriptional repressor complex	17	0.837026	0.000189132	SPEN, CBX5, CTBP2, HDAC1, GMNN, HMGB1, GATA1, NCOR1, TFAP4, TBL1XR1, SP1, SIN3A, C1D, MIER1, SP3, HDGF, RCOR1	1981	62	20587	2.84948	0.175931	0.0016259	0.00135095
GOTERM_CC_DIRECT	GO:0035580~specific granule lumen	17	0.837026	0.000189132	CYFIP1, JUP, ARG1, CTSZ, GGH, LYZ, ILF2, NFKB1, CNN2, ERP44, TOLLIP, CTSD, SPTAN1, B2M, VCL, KPNB1, LTF	1981	62	20587	2.84948	0.175931	0.0016259	0.00135095
GOTERM_CC_DIRECT	GO:0005815~microtubule organizing center	31	1.52634	0.000221226	ROCK2, BOD1L1, CCDC124, CETN3, BUB1B, CDC42, NUDCD2, RUVBL1, CHMP1A, FLOT1, MAPK1, SNCG, RBBP6, MAP4, SPECC1, PDCD6IP, KNSTRN, MLLT11, EML4, DIAPH1, MZT2A, NSFL1C, SMTN, KRT18, TACC3, MAPRE3, TACC1, VIM, MAPRE1, MAPRE2, PAFAH1B1	1981	158	20587	2.03898	0.202552	0.00188595	0.00156702
GOTERM_CC_DIRECT	GO:0005885~Arp2/3 protein complex	7	0.344658	0.000236882	ACTR3, ACTR2, ARPC2, ARPC3, ARPC1B, ARPC5L, ARPC5	1981	11	20587	6.61323	0.215226	0.00198631	0.00165041
GOTERM_CC_DIRECT	GO:0000815~ESCRT III complex	7	0.344658	0.000236882	CHMP1B, CHMP2B, CHMP1A, CHMP4C, CHMP2A, CHMP4B, CHMP4A	1981	11	20587	6.61323	0.215226	0.00198631	0.00165041
GOTERM_CC_DIRECT	GO:0071339~MLL1 complex	12	0.590842	0.000298079	MAX, RUVBL2, TAF9, RUVBL1, WDR5, DPY30, KAT8, TAF7, TAF4, RNF2, PELP1, HCFC1	1981	35	20587	3.56305	0.262862	0.00247915	0.0020599
GOTERM_CC_DIRECT	GO:0000124~SAGA complex	10	0.492368	0.000338178	SF3B5, ENY2, SF3B3, TAF12, TAF10, TAF9, TADA3, SGF29, ATXN7L3, SUPT7L	1981	25	20587	4.15689	0.292498	0.00278997	0.00231816
GOTERM_CC_DIRECT	GO:0008290~F-actin capping protein complex	6	0.295421	0.000357484	MTPN, CAPZB, CAPZA1, CAPG, ADD1, ADD2	1981	8	20587	7.79417	0.306338	0.00290243	0.0024116
GOTERM_CC_DIRECT	GO:0002199~zona pellucida receptor complex	6	0.295421	0.000357484	CCT3, CCT2, HSPA1L, TCP1, CCT8, CCT4	1981	8	20587	7.79417	0.306338	0.00290243	0.0024116
GOTERM_CC_DIRECT	GO:1990726~Lsm1-7-Pat1 complex	5	0.246184	0.00039388	LSM7, LSM1, LSM5, LSM3, LSM2	1981	5	20587	10.3922	0.3317	0.00309983	0.00257561
GOTERM_CC_DIRECT	GO:0000347~THO complex	5	0.246184	0.00039388	THOC1, THOC2, THOC5, THOC7, THOC6	1981	5	20587	10.3922	0.3317	0.00309983	0.00257561
GOTERM_CC_DIRECT	GO:0016586~RSC complex	8	0.393895	0.000393917	SMARCE1, SMARCC1, SMARCD2, SMARCB1, SMARCC2, ACTL6A, ACTB, SMARCA4	1981	16	20587	5.19611	0.331726	0.00309983	0.00257561
GOTERM_CC_DIRECT	GO:0005744~mitochondrial inner membrane presequence translocase complex	8	0.393895	0.000393917	HSPA9, DNAJC19, GRPEL1, ROMO1, TIMM44, TIMM10, TIMM50, SLC25A6	1981	16	20587	5.19611	0.331726	0.00309983	0.00257561
GOTERM_CC_DIRECT	GO:0035145~exon-exon junction complex	7	0.344658	0.000435182	BCLAF1, CCDC9, EIF4A3, PYM1, UPF3B, CASC3, MAGOHB	1981	12	20587	6.06213	0.359361	0.00339841	0.0028237
GOTERM_CC_DIRECT	GO:0005828~kinetochore microtubule	9	0.443131	0.00046631	CHMP1B, CHMP2B, CHMP1A, CHMP4C, CHMP2A, CHMP4B, CHMP4A, BBLN, CHMP5	1981	21	20587	4.45381	0.379448	0.0036139	0.00300276
GOTERM_CC_DIRECT	GO:0014069~postsynaptic density	43	2.11718	0.000578394	RPL12, RPLP0, RPL8, PHB2, RPL6, ADD1, PPP1R9B, RPL7, ADD2, RPS14, DNAJB1, CAPZB, RPS19, RPS18, PCBP1, PCBP2, RPL14, RPS3, NCK2, RPL38, BSN, PDLIM5, PAK2, SPTBN1, RPS13, EGLN1, GRIPAP1, ACTR2, HNRNPA3, DMTN, DBNL, HOMER1, CRIPT, DTNBP1, SCRIB, RPS25, FABP5, MAP1B, ABI1, HNRNPD, HNRNPH2, EIF3A, DBN1	1981	260	20587	1.71871	0.446707	0.00444885	0.0036965
GOTERM_CC_DIRECT	GO:0015934~large ribosomal subunit	8	0.393895	0.000614245	MRPL30, MRPL1, RPL12, RPL27A, RPL13A, RPL26, RPL10A, MRPL32	1981	17	20587	4.89046	0.466644	0.00468935	0.00389633
GOTERM_CC_DIRECT	GO:0005884~actin filament	20	0.984737	0.000691643	TMOD1, ANXA1, DMTN, TPM4, TPM3, WIPF2, ACTN1, TPM1, RCSD1, CORO1A, CORO1B, ACTB, ACTG1, DIAPH1, CTTN, POF1B, PSTPIP2, COTL1, RAC1, EZR	1981	89	20587	2.33533	0.507271	0.00524112	0.00435479
GOTERM_CC_DIRECT	GO:0000922~spindle pole	26	1.28016	0.000739017	BOD1L1, HNRNPU, GOLGA2, CCNB1, NUDCD2, HAUS8, RAD21, NUP62, IKBKG, RAE1, IK, CKAP5, KNSTRN, HAUS1, DYNC1LI1, TPX2, CENPF, PSRC1, KIF2A, TACC3, SBDS, CALM3, CEP85, TPT1, MAD1L1	1981	132	20587	2.04695	0.530597	0.00542564	0.0045081
GOTERM_CC_DIRECT	GO:0042382~paraspeckles	6	0.295421	0.000740499	NUDT21, HNRNPM, SFPQ, CPSF6, PSPC1, NONO	1981	9	20587	6.92815	0.531309	0.00542564	0.0045081
GOTERM_CC_DIRECT	GO:0001401~mitochondrial sorting and assembly machinery complex	7	0.344658	0.000742511	HSPA9, APOO, SAMM50, CHCHD3, CHCHD6, IMMT, MICOS13	1981	13	20587	5.59581	0.532273	0.00542564	0.0045081
GOTERM_CC_DIRECT	GO:0031083~BLOC-1 complex	7	0.344658	0.000742511	BLOC1S4, BLOC1S5, SNAPIN, BLOC1S1, BLOC1S2, BLOC1S3, DTNBP1	1981	13	20587	5.59581	0.532273	0.00542564	0.0045081
GOTERM_CC_DIRECT	GO:0099524~postsynaptic cytosol	7	0.344658	0.000742511	HSPA8, PLCB3, HOMER1, EIF4A3, PIN1, BAIAP2, DBN1	1981	13	20587	5.59581	0.532273	0.00542564	0.0045081
GOTERM_CC_DIRECT	GO:0000793~condensed chromosome	10	0.492368	0.000876707	TOP2A, RIF1, CDK2, CHAMP1, HMGB2, AKAP8, BANF1, HMGB1, MKI67, SMC2	1981	28	20587	3.71151	0.592317	0.00636079	0.00528512
GOTERM_CC_DIRECT	GO:0033276~transcription factor TFTC complex	8	0.393895	0.000922092	ENY2, TAF12, TAF10, TAF9, TADA3, TAF7, TAF4, ATXN7L3	1981	18	20587	4.61877	0.610829	0.00664296	0.00551957
GOTERM_CC_DIRECT	GO:0045111~intermediate filament cytoskeleton	15	0.738552	0.000965473	KRT80, SAP30BP, KRT4, KRT8, KRT13, KRT7, NSFL1C, EIF1AD, KRT17, CCT8, VIM, NES, PFDN5, S100A8, PLEC	1981	58	20587	2.68764	0.627737	0.00690684	0.00573882
GOTERM_CC_DIRECT	GO:0000421~autophagosome membrane	14	0.689316	0.00102174	GABARAPL2, CALCOCO2, MAP1LC3B, LAMP1, CHMP1B, LAMP2, CHMP2B, CHMP1A, CHMP4C, CHMP2A, CHMP4B, CHMP4A, SNAP29, CHMP5	1981	52	20587	2.79791	0.64858	0.0072586	0.0060311
GOTERM_CC_DIRECT	GO:0045261~proton-transporting ATP synthase complex, catalytic core F(1)	5	0.246184	0.0010912	ATP5F1A, ATP5F1B, ATP5PO, ATP5F1C, ATP5F1D	1981	6	20587	8.66019	0.672709	0.00764586	0.00635287
GOTERM_CC_DIRECT	GO:0070937~CRD-mediated mRNA stability complex	5	0.246184	0.0010912	SYNCRIP, DHX9, IGF2BP1, HNRNPU, YBX1	1981	6	20587	8.66019	0.672709	0.00764586	0.00635287
GOTERM_CC_DIRECT	GO:0005750~mitochondrial respiratory chain complex III	7	0.344658	0.001194	UQCRB, UQCRQ, UQCRC1, UQCRFS1, CYC1, UQCRC2, UQCRH	1981	14	20587	5.19611	0.705418	0.0083093	0.00690411
GOTERM_CC_DIRECT	GO:0090543~Flemming body	11	0.541605	0.00162213	PDCD6IP, RACGAP1, IST1, CELF2, ZFYVE19, NUP62, CHMP4C, CHAMP1, KIF23, CAPG, CEP55	1981	36	20587	3.1754	0.81001	0.0112124	0.00931627
GOTERM_CC_DIRECT	GO:0045095~keratin filament	22	1.08321	0.00170264	KRT71, KRT80, KRT4, KRT2, KRT1, KRT8, KRT13, KRT7, KRT78, KRT77, KRT5, KRT10, KRT85, KRT73, KRT9, CASP14, KRT18, KRT17, KRT16, KRT14, KRT6B, KRT6A	1981	110	20587	2.07845	0.825055	0.0116899	0.00971303
GOTERM_CC_DIRECT	GO:0098978~glutamatergic synapse	59	2.90497	0.00195019	EIF4A3, CTNND1, ARPC5L, PHB2, ELAVL1, ACTB, EEA1, PPP1CC, C1QBP, FLOT1, FLOT2, RAC1, BSN, KPNA2, DLGAP4, SH3GL1, SRGN, GRIPAP1, DBNL, ACTN1, RPL22, SCRIB, DYNLL2, YWHAZ, DNM2, CANX, TNIK, PFN1, DBN1, PAFAH1B1, VCP, CTBP2, STAU1, HPCA, PLG, LIN7C, CORO1A, CDC42, DNAJB1, PURA, PPP3R1, PACSIN2, APOE, EIF4E, PAK2, SPTBN1, MAPK3, EGLN1, HSPA8, HNRNPA3, HOMER1, CRIPT, DTNBP1, BAIAP2, PPP1CA, ARPC2, CAP…	1981	411	20587	1.49183	0.864257	0.0133003	0.0110511
GOTERM_CC_DIRECT	GO:0090734~site of DNA damage	11	0.541605	0.00203397	CBX5, SPINDOC, PARP1, OARD1, XRCC5, CBX3, ZMYND8, CBX1, CHD4, KAT7, UBQLN4	1981	37	20587	3.08958	0.875428	0.0137798	0.0114495
GOTERM_CC_DIRECT	GO:0000151~ubiquitin ligase complex	22	1.08321	0.00214614	BRAP, RNF20, DCUN1D5, RING1, DCUN1D1, RNF40, UBAC1, RNF2, MED7, UBE2L3, RNF168, MED11, MAVS, CAND1, MED30, MED10, GID8, MED31, UBE2N, STUB1, IKBKG, SUGT1	1981	112	20587	2.04133	0.888959	0.0144441	0.0120014
GOTERM_CC_DIRECT	GO:0019773~proteasome core complex, alpha-subunit complex	6	0.295421	0.00230282	PSMA5, PSMA6, PSMA3, PSMA4, PSMA1, PSMA7	1981	11	20587	5.66849	0.905438	0.0151323	0.0125732
GOTERM_CC_DIRECT	GO:0031838~haptoglobin-hemoglobin complex	6	0.295421	0.00230282	HBZ, HBG2, HBG1, HBE1, HBB, HBA2	1981	11	20587	5.66849	0.905438	0.0151323	0.0125732
GOTERM_CC_DIRECT	GO:0070469~respiratory chain	9	0.443131	0.002314	NDUFA8, NDUFS8, NDUFS7, NDUFB10, NDUFS5, NDUFS4, NDUFS2, CYCS, MT-CO2	1981	26	20587	3.59731	0.906516	0.0151323	0.0125732
GOTERM_CC_DIRECT	GO:0030427~site of polarized growth	5	0.246184	0.00235194	DBNL, CTTN, COTL1, HCLS1, DBN1	1981	7	20587	7.42302	0.910083	0.0151323	0.0125732
GOTERM_CC_DIRECT	GO:0005683~U7 snRNP	5	0.246184	0.00235194	SNRPG, SNRPE, SNRPD3, SNRPF, SNRPB	1981	7	20587	7.42302	0.910083	0.0151323	0.0125732
GOTERM_CC_DIRECT	GO:0044284~mitochondrial crista junction	5	0.246184	0.00235194	APOO, CHCHD3, CHCHD6, IMMT, MICOS13	1981	7	20587	7.42302	0.910083	0.0151323	0.0125732
GOTERM_CC_DIRECT	GO:0097526~spliceosomal tri-snRNP complex	5	0.246184	0.00235194	LSM7, SNRPD1, SNRPG, SNRPD3, LSM4	1981	7	20587	7.42302	0.910083	0.0151323	0.0125732
GOTERM_CC_DIRECT	GO:0005667~transcription factor complex	37	1.82176	0.00258145	ATF1, RB1, NFAT5, PRKDC, CREM, SRA1, GATA1, PDLIM1, YY1, E2F3, E2F4, MTA2, JUNB, RBM14, XRCC6, SMAD4, PARP1, NCOA6, TCF12, HMGA1, NFATC3, NFATC2, MED7, MEIS1, CREB1, TAL1, APEX1, SUB1, DDIT3, CDK2, TAF7, HCLS1, TCF3, NAA15, RCOR3, SSBP3, RCOR1	1981	231	20587	1.66456	0.928941	0.0165052	0.013714
GOTERM_CC_DIRECT	GO:0000775~chromosome, centromeric region	15	0.738552	0.00263821	TOP2A, ZNF330, CBX3, CDCA5, CBX1, C9ORF78, SMC3, PDS5A, SMC1A, NDC80, WAPL, CENPF, RAD21, KAT7, KIF2C	1981	64	20587	2.43568	0.932959	0.0167633	0.0139285
GOTERM_CC_DIRECT	GO:0000178~exosome (RNase complex)	7	0.344658	0.00268995	EXOSC7, EXOSC10, DIS3, EXOSC9, C1D, EXOSC8, MPHOSPH6	1981	16	20587	4.5466	0.936425	0.0169865	0.0141139
GOTERM_CC_DIRECT	GO:0044297~cell body	17	0.837026	0.00273145	CCT3, STEEP1, CCT2, HSPA1L, STAU1, TUBB, RPS6, PARK7, PGRMC1, TCP1, FADD, CCT8, MAPT, CCT7, RPL28, CCT5, CCT4	1981	78	20587	2.26497	0.939074	0.0171428	0.0142438
GOTERM_CC_DIRECT	GO:0000794~condensed nuclear chromosome	11	0.541605	0.00310898	PSMC3IP, RAD50, NIFK, RAD21, CHMP1A, RCC1, SMC1A, LRPPRC, NCAPH, SMC2, BRD4	1981	39	20587	2.93114	0.95864	0.0193932	0.0161136
GOTERM_CC_DIRECT	GO:0030018~Z disc	24	1.18168	0.00328409	PPP1R12A, HOMER1, JUP, NEBL, ACTN1, FHL2, KRT8, FHL3, HSPB1, SRI, MYL12B, PDLIM1, FKBP1A, KRT19, CSRP2, CSRP1, BAG3, FLNA, STUB1, FLNC, PDLIM5, PDLIM4, PDLIM7, PLEC	1981	131	20587	1.90392	0.965443	0.020201	0.0167848
GOTERM_CC_DIRECT	GO:0097452~GAIT complex	4	0.196947	0.00329772	SYNCRIP, EPRS1, RPL13A, GAPDH	1981	4	20587	10.3922	0.965923	0.020201	0.0167848
GOTERM_CC_DIRECT	GO:0005853~eukaryotic translation elongation factor 1 complex	4	0.196947	0.00329772	EEF1A1, EEF1B2, EEF1D, EEF1A2	1981	4	20587	10.3922	0.965923	0.020201	0.0167848
GOTERM_CC_DIRECT	GO:1990229~iron-sulfur cluster assembly complex	6	0.295421	0.00363685	GLRX5, BOLA3, NDUFAB1, FXN, ISCU, BOLA2B	1981	12	20587	5.19611	0.975942	0.0217573	0.0180779
GOTERM_CC_DIRECT	GO:0000176~nuclear exosome (RNase complex)	6	0.295421	0.00363685	EXOSC7, EXOSC10, DIS3, EXOSC9, C1D, EXOSC8	1981	12	20587	5.19611	0.975942	0.0217573	0.0180779
GOTERM_CC_DIRECT	GO:0005845~mRNA cap binding complex	6	0.295421	0.00363685	CYFIP1, RAMAC, NCBP1, NCBP2, NCBP3, EIF4E	1981	12	20587	5.19611	0.975942	0.0217573	0.0180779
GOTERM_CC_DIRECT	GO:0042405~nuclear inclusion body	6	0.295421	0.00363685	RANBP2, PABPN1, TPR, STUB1, NUP153, NUP98	1981	12	20587	5.19611	0.975942	0.0217573	0.0180779
GOTERM_CC_DIRECT	GO:0072669~tRNA-splicing ligase complex	5	0.246184	0.00434639	DDX1, RTCB, C2ORF49, FAM98B, RTRAF	1981	8	20587	6.49514	0.988392	0.0257015	0.0213551
GOTERM_CC_DIRECT	GO:0070419~nonhomologous end joining complex	5	0.246184	0.00434639	XRCC6, PAXX, XRCC4, XRCC5, PRKDC	1981	8	20587	6.49514	0.988392	0.0257015	0.0213551
GOTERM_CC_DIRECT	GO:0000791~euchromatin	14	0.689316	0.00468101	H2AZ1, CBX3, PSIP1, RRP1B, RNF2, H1-2, CREB1, EXOSC10, TRIM28, SP1, RUVBL2, TCF3, RBMX, PELP1	1981	61	20587	2.3851	0.99177	0.0275211	0.022867
GOTERM_CC_DIRECT	GO:0032585~multivesicular body membrane	9	0.443131	0.00490075	HGS, CHMP1B, CHMP2B, CHMP1A, CHMP4C, CHMP2A, CHMP4B, CHMP4A, CHMP5	1981	29	20587	3.22517	0.993434	0.0286484	0.0238037
GOTERM_CC_DIRECT	GO:0005911~cell-cell junction	31	1.52634	0.00498422	CTNND1, LIN7C, CORO1A, ACTB, ACTG1, CDC42, CNN2, PNN, PDZD2, FLOT1, PACSIN2, FLNA, PAK2, WASF2, NCK1, MPP1, ACTR3, CDSN, JUP, ACTN1, KRT8, SCRIB, CD2AP, FSCN1, DSG1, GRB2, PKP3, DSC1, VCL, LIMS1, DSC3	1981	191	20587	1.6867	0.993974	0.0289708	0.0240715
GOTERM_CC_DIRECT	GO:0043034~costamere	7	0.344658	0.00527218	KRT19, HOMER1, AHNAK, KRT8, FLNC, VCL, PLEC	1981	18	20587	4.04142	0.995518	0.0304469	0.025298
GOTERM_CC_DIRECT	GO:0000228~nuclear chromosome	13	0.640079	0.00529771	SMARCE1, TOP2A, H3C8, BLM, IK, H4C9, SMARCB1, PINX1, HNRNPU, SMC2, EXOSC9, TERF2IP, TOP1	1981	55	20587	2.45634	0.995634	0.0304469	0.025298
GOTERM_CC_DIRECT	GO:0043231~intracellular membrane-bounded organelle	118	5.80995	0.00548421	SLC4A1AP, SMARCB1, RTCB, WASHC2A, EFTUD2, SCP2, LAMP2, BSG, DPF2, ZNF326, RPS12, AGFG1, MEF2C, G6PD, IST1, TOMM34, WBP11, GTF2F1, ILF2, RUNX1, MSH6, ILF3, HGS, RFX5, PPIF, PPIE, PPIH, NUP98, PPIG, PPIB, VPS25, PPIA, LRRC59, VCP, EIF5A2, MGST2, NEU2, BAG6, VTN, EIF1AD, PRDX5, RAB11FIP1, PDZD2, PSAP, NACC1, SAFB2, PACSIN2, SEC31A, SPECC1, HEXIM1, CPSF4, POU2F1, NOP16, SETDB1, HSPA5, EAF1, STAM, SMA…	1981	967	20587	1.26813	0.996396	0.0313427	0.0260423
GOTERM_CC_DIRECT	GO:0001726~ruffle	19	0.9355	0.00666803	CYFIP1, DBNL, ACTN1, CAPG, BAIAP2, KNSTRN, SAMSN1, CD2AP, LIMA1, CTTN, FSCN1, S100A6, ABL1, MYH9, EZR, TLN1, WASF2, S100A11, PDLIM7	1981	100	20587	1.97452	0.998934	0.0378966	0.0314879
GOTERM_CC_DIRECT	GO:0005666~DNA-directed RNA polymerase III complex	7	0.344658	0.00708724	CRCP, POLR3D, POLR2E, POLR1D, POLR2F, POLR3G, POLR2K	1981	19	20587	3.82871	0.999308	0.0399375	0.0331837
GOTERM_CC_DIRECT	GO:0005732~small nucleolar ribonucleoprotein complex	5	0.246184	0.0072311	NOP56, SNRNP40, LSM6, NHP2, SNRPB	1981	9	20587	5.77346	0.999403	0.0399375	0.0331837
GOTERM_CC_DIRECT	GO:0061617~MICOS complex	5	0.246184	0.0072311	APOO, CHCHD3, CHCHD6, IMMT, MICOS13	1981	9	20587	5.77346	0.999403	0.0399375	0.0331837
GOTERM_CC_DIRECT	GO:0005788~endoplasmic reticulum lumen	44	2.16642	0.00742889	COL14A1, SERPINC1, PRKCSH, CTSZ, DBI, TXNDC12, HSP90B1, CST3, LGALS1, SERPINH1, MAPK1, SPP2, APOE, TIMP1, B2M, MAPK3, TXNDC5, PDIA3, SDF2L1, HSPA5, AHSG, RNASET2, FN1, P3H1, CNPY3, F2, PDIA6, SUMF2, PDIA4, MANF, F5, KTN1, COL1A1, ERP44, RCN2, DNAJB11, ALB, CANX, ERP29, CALU, HYOU1, P4HB, CALR, PPIB	1981	306	20587	1.49431	0.999513	0.0399375	0.0331837
GOTERM_CC_DIRECT	GO:0002102~podosome	9	0.443131	0.00757802	HNRNPK, DBNL, CTTN, TPM4, FSCN1, CAPG, VCL, SH3GL1, FERMT3	1981	31	20587	3.0171	0.999583	0.0399375	0.0331837
GOTERM_CC_DIRECT	GO:0032839~dendrite cytoplasm	9	0.443131	0.00757802	PURA, SFPQ, STAU1, CANX, HPCA, HNRNPU, FLOT2, ZC3H14, SOD1	1981	31	20587	3.0171	0.999583	0.0399375	0.0331837
GOTERM_CC_DIRECT	GO:0035097~histone methyltransferase complex	8	0.393895	0.00765001	KMT2D, CBX5, WDR82, NCOA6, SETD1A, WDR5, DPY30, HCFC1	1981	25	20587	3.32551	0.999613	0.0399375	0.0331837
GOTERM_CC_DIRECT	GO:0000243~commitment complex	4	0.196947	0.00765347	SNRPD1, U2AF2, SNRPD3, SNRPC	1981	5	20587	8.31378	0.999614	0.0399375	0.0331837
GOTERM_CC_DIRECT	GO:0097255~R2TP complex	4	0.196947	0.00765347	PIH1D1, RUVBL2, RUVBL1, RPAP3	1981	5	20587	8.31378	0.999614	0.0399375	0.0331837
GOTERM_CC_DIRECT	GO:0031429~box H/ACA snoRNP complex	4	0.196947	0.00765347	DKC1, GAR1, NHP2, NOLC1	1981	5	20587	8.31378	0.999614	0.0399375	0.0331837
GOTERM_CC_DIRECT	GO:0045254~pyruvate dehydrogenase complex	4	0.196947	0.00765347	PDHX, PDHA1, DLAT, DLD	1981	5	20587	8.31378	0.999614	0.0399375	0.0331837
GOTERM_CC_DIRECT	GO:0000275~mitochondrial proton-transporting ATP synthase complex, catalytic core F(1)	4	0.196947	0.00765347	ATP5F1A, ATP5F1C, ATP5F1D, ATP5F1E	1981	5	20587	8.31378	0.999614	0.0399375	0.0331837
GOTERM_CC_DIRECT	GO:0005793~endoplasmic reticulum-Golgi intermediate compartment	16	0.787789	0.00771782	LRPAP1, HSPA5, IST1, CCDC115, FN1, HMGB1, PDIA6, ERP44, LMAN2, MYO18A, SERPINH1, GNPNAT1, CHP1, P4HB, PTPN2, NUCB2	1981	79	20587	2.10475	0.999639	0.0399375	0.0331837
GOTERM_CC_DIRECT	GO:0005771~multivesicular body	11	0.541605	0.00780321	LAMP1, CTSL, CHMP1B, CHMP2B, CHMP1A, CHMP4C, CHMP2A, CHMP4B, CHMP4A, TPT1, CHMP5	1981	44	20587	2.59806	0.999669	0.0399375	0.0331837
GOTERM_CC_DIRECT	GO:0005940~septin ring	6	0.295421	0.00780793	SEPTIN2, SEPTIN5, SEPTIN6, SEPTIN9, SEPTIN11, SEPTIN8	1981	14	20587	4.45381	0.999671	0.0399375	0.0331837
GOTERM_CC_DIRECT	GO:0031105~septin complex	6	0.295421	0.00780793	SEPTIN2, SEPTIN5, SEPTIN6, SEPTIN9, SEPTIN11, SEPTIN8	1981	14	20587	4.45381	0.999671	0.0399375	0.0331837
GOTERM_CC_DIRECT	GO:0000177~cytoplasmic exosome (RNase complex)	6	0.295421	0.00780793	EXOSC7, CARHSP1, EXOSC10, DIS3, EXOSC9, EXOSC8	1981	14	20587	4.45381	0.999671	0.0399375	0.0331837
GOTERM_CC_DIRECT	GO:0005833~hemoglobin complex	6	0.295421	0.00780793	HBZ, HBG2, HBG1, HBE1, HBB, HBA2	1981	14	20587	4.45381	0.999671	0.0399375	0.0331837
GOTERM_CC_DIRECT	GO:0098574~cytoplasmic side of lysosomal membrane	6	0.295421	0.00780793	EEF1A1, SNAPIN, BLOC1S1, BLOC1S2, EEF1A2, BORCS6	1981	14	20587	4.45381	0.999671	0.0399375	0.0331837
GOTERM_CC_DIRECT	GO:1990124~messenger ribonucleoprotein complex	6	0.295421	0.00780793	HNRNPA3, PKP1, PKP3, YBX1, LSM14A, HNRNPAB	1981	14	20587	4.45381	0.999671	0.0399375	0.0331837
GOTERM_CC_DIRECT	GO:0001772~immunological synapse	11	0.541605	0.00918792	STOML2, DUSP3, PDCD6IP, ARHGDIA, STX7, MYH9, SCRIB, BCL10, EZR, CORO1A, ICAM1	1981	45	20587	2.54032	0.999921	0.0467624	0.0388544
GOTERM_CC_DIRECT	GO:0048188~Set1C/COMPASS complex	6	0.295421	0.0107974	WDR82, BOD1L1, SETD1A, WDR5, DPY30, HCFC1	1981	15	20587	4.15689	0.999985	0.0541459	0.0449892
GOTERM_CC_DIRECT	GO:0005665~DNA-directed RNA polymerase II, core complex	6	0.295421	0.0107974	POLR2M, POLR2D, POLR2E, POLR2F, POLR2I, POLR2K	1981	15	20587	4.15689	0.999985	0.0541459	0.0449892
GOTERM_CC_DIRECT	GO:0032153~cell division site	6	0.295421	0.0107974	SEPTIN2, SEPTIN5, SEPTIN6, SEPTIN9, SEPTIN11, SEPTIN8	1981	15	20587	4.15689	0.999985	0.0541459	0.0449892
GOTERM_CC_DIRECT	GO:0030125~clathrin vesicle coat	5	0.246184	0.0111427	NECAP2, CLTB, CLTA, CLINT1, EPN1	1981	10	20587	5.19611	0.999989	0.0556046	0.0462013
GOTERM_CC_DIRECT	GO:0072562~blood microparticle	24	1.18168	0.0114134	HSPA8, GRIPAP1, HBG2, HSPA1L, AHSG, SERPINC1, HBE1, KRT1, FN1, HBB, MSN, HBA2, PLG, F2, YWHAZ, ACTB, ACTG1, JCHAIN, VTN, ALB, APOE, PFN1, CLIC1, HSPA1B	1981	145	20587	1.72009	0.999992	0.056679	0.047094
GOTERM_CC_DIRECT	GO:0016605~PML body	19	0.9355	0.0121215	RB1, NFE2, BLM, SP100, UBE2I, MRE11, CBX5, CALCOCO2, MAX, NSMCE2, AKAP8L, RPA2, CHD3, PARK7, RNF4, PML, SUMO1, SP3, SUMO2	1981	106	20587	1.86276	0.999996	0.0599049	0.0497744
GOTERM_CC_DIRECT	GO:0045202~synapse	68	3.3481	0.012182	CYFIP1, RPL3, SNAP23, GDI2, YBX1, YBX3, ACTB, RPS4X, RPL7A, YWHAQ, RPL38, ERC1, RPS11, EIF5B, DBNL, RPL23, RPL13A, ARFGAP1, DARS1, TUFM, DNM2, PSMA3, HNRNPUL1, HNRNPUL2, MAP1B, RPL37A, MAP1A, EEF1A2, RPL24, RPL27, VDAC1, RPL26, RPL28, PAFAH1B1, USP14, LIN7C, C4B_2, CORO1C, RAB21, PGRMC1, RPS15A, ABL1, MAPK1, SNCG, RPL13, RPL15, WASF2, HNRNPA0, SNCA, SNAPIN, NDE1, RPL23A, EEF2, EIF2S2, EIF2S1, QKI…	1981	530	20587	1.33334	0.999996	0.0599144	0.0497823
GOTERM_CC_DIRECT	GO:0005903~brush border	13	0.640079	0.0123137	ACTR3, DCXR, ACTN1, ACTB, MYL12B, MYL6, CAPZB, FLNA, MYH9, EZR, CLIC1, VCL, PLEC	1981	61	20587	2.21474	0.999997	0.0602722	0.0500795
GOTERM_CC_DIRECT	GO:0071204~histone pre-mRNA 3'end processing complex	4	0.196947	0.0142157	SYNCRIP, SLBP, YBX1, SNRPB	1981	6	20587	6.92815	1	0.0689002	0.0572484
GOTERM_CC_DIRECT	GO:0016602~CCAAT-binding factor complex	4	0.196947	0.0142157	ATF2, NFYA, NFYB, NFYC	1981	6	20587	6.92815	1	0.0689002	0.0572484
GOTERM_CC_DIRECT	GO:0032154~cleavage furrow	12	0.590842	0.0143458	RAB21, LIMA1, PPP1CC, RACGAP1, SEPTIN2, NDE1, ZFYVE19, RDX, MYH9, SEPTIN6, MYH10, CEP55	1981	55	20587	2.26739	1	0.0689002	0.0572484
GOTERM_CC_DIRECT	GO:0031252~cell leading edge	12	0.590842	0.0143458	DDX3X, ARPC2, CAPRIN1, MYH9, SRA1, SCRIB, VIM, PABPC1, CORO1A, CORO1B, CD2AP, PAFAH1B1	1981	55	20587	2.26739	1	0.0689002	0.0572484
GOTERM_CC_DIRECT	GO:0031941~filamentous actin	8	0.393895	0.0177017	PDLIM1, SPECC1, SMTN, PDLIM5, PDLIM4, PDLIM7, ACTG1, CD2AP	1981	29	20587	2.86682	1	0.0846209	0.0703106
GOTERM_CC_DIRECT	GO:0016460~myosin II complex	7	0.344658	0.0189091	MYL4, MYL6, MYO18A, MYH9, MYL6B, MYH10, MYL12B	1981	23	20587	3.16285	1	0.0892593	0.0741646
GOTERM_CC_DIRECT	GO:0005868~cytoplasmic dynein complex	7	0.344658	0.0189091	DYNC1H1, DYNC1I2, DYNC1LI1, DYNC1LI2, TPR, DYNLRB1, DYNLL2	1981	23	20587	3.16285	1	0.0892593	0.0741646
GOTERM_CC_DIRECT	GO:0031966~mitochondrial membrane	25	1.23092	0.0189338	ACADVL, AGK, NDUFA4, COX4I1, NDUFA2, HTRA2, COX6C, COX5B, COX5A, SDHB, COX6B1, NGRN, MAP1LC3B, MAVS, ATP5F1B, FAM162A, LYRM7, NDUFAB1, VDAC2, MT-CO2, CALM3, VDAC1, ACADM, CCDC90B	1981	160	20587	1.62379	1	0.0892593	0.0741646
GOTERM_CC_DIRECT	GO:0035267~NuA4 histone acetyltransferase complex	8	0.393895	0.0212238	MRGBP, MEAF6, VPS72, RUVBL2, ACTL6A, RUVBL1, BRD8, ACTB	1981	30	20587	2.77126	1	0.0995959	0.0827532
GOTERM_CC_DIRECT	GO:0042641~actomyosin	5	0.246184	0.0224726	PDCD6IP, MYO18A, MYH9, MYH10, DBN1	1981	12	20587	4.33009	1	0.103092	0.0856578
GOTERM_CC_DIRECT	GO:0001931~uropod	5	0.246184	0.0224726	FLOT1, MYH9, MSN, FLOT2, EZR	1981	12	20587	4.33009	1	0.103092	0.0856578
GOTERM_CC_DIRECT	GO:0031209~SCAR complex	5	0.246184	0.0224726	CYFIP1, ABI1, BRK1, SRA1, WASF2	1981	12	20587	4.33009	1	0.103092	0.0856578
GOTERM_CC_DIRECT	GO:0000276~mitochondrial proton-transporting ATP synthase complex, coupling factor F(o)	5	0.246184	0.0224726	ATP5PF, ATP5PD, ATP5PB, MT-ATP8, ATP5ME	1981	12	20587	4.33009	1	0.103092	0.0856578
GOTERM_CC_DIRECT	GO:0019774~proteasome core complex, beta-subunit complex	5	0.246184	0.0224726	PSMB6, PSMB7, PSMB4, PSMB3, PSMB1	1981	12	20587	4.33009	1	0.103092	0.0856578
GOTERM_CC_DIRECT	GO:0042721~mitochondrial inner membrane protein insertion complex	4	0.196947	0.0231136	TIMM10B, AGK, TIMM9, TIMM10	1981	7	20587	5.93841	1	0.104612	0.0869209
GOTERM_CC_DIRECT	GO:0031428~box C/D snoRNP complex	4	0.196947	0.0231136	NOP56, FBL, NOLC1, SNU13	1981	7	20587	5.93841	1	0.104612	0.0869209
GOTERM_CC_DIRECT	GO:0001652~granular component	4	0.196947	0.0231136	FBL, NPM1, SURF6, RRP1B	1981	7	20587	5.93841	1	0.104612	0.0869209
GOTERM_CC_DIRECT	GO:0035371~microtubule plus-end	7	0.344658	0.023213	SLAIN2, MAPRE3, KIF2C, MAPRE1, KNSTRN, CKAP5, MAPRE2	1981	24	20587	3.03107	1	0.104612	0.0869209
GOTERM_CC_DIRECT	GO:1904949~ATPase complex	6	0.295421	0.0241754	VCP, ATP6V1G1, RBBP4, RBBP7, SMARCA1, ATP6V1F	1981	18	20587	3.46408	1	0.107997	0.089734
GOTERM_CC_DIRECT	GO:0016282~eukaryotic 43S preinitiation complex	6	0.295421	0.0241754	EIF3J, EIF3G, EIF3CL, EIF1B, EIF3A, EIF1	1981	18	20587	3.46408	1	0.107997	0.089734
GOTERM_CC_DIRECT	GO:0005721~pericentric heterochromatin	8	0.393895	0.0252038	DNMT1, CHRAC1, CBX5, CBX3, CBX1, POLE3, IKZF1, CENPC	1981	31	20587	2.68186	1	0.112102	0.0931444
GOTERM_CC_DIRECT	GO:0005876~spindle microtubule	10	0.492368	0.0254974	PSRC1, KIF2A, KIF4A, BOD1L1, CDK1, RMDN3, CALM3, SKA3, SKA1, SKA2	1981	45	20587	2.30938	1	0.112917	0.0938215
GOTERM_CC_DIRECT	GO:0034518~RNA cap binding complex	3	0.14771	0.0259606	NCBP1, NCBP2, NCBP3	1981	3	20587	10.3922	1	0.114473	0.0951144
GOTERM_CC_DIRECT	GO:0001673~male germ cell nucleus	11	0.541605	0.0279047	TOP2A, DAZAP1, SMARCC1, PCNA, TAF10, CDK2, TERF2IP, TAF7, TOP1, TAF4, RAN	1981	53	20587	2.15688	1	0.122222	0.101553
GOTERM_CC_DIRECT	GO:0034451~centriolar satellite	20	0.984737	0.027957	MPP1, RBM39, G6PD, YTHDF2, DLST, UPF3B, RAD23A, CHD3, KNSTRN, SKA1, CD2AP, NUDT21, PCM1, KRT18, MIEN1, PDZD2, FLOT1, TACC3, DLGAP5, CEP55	1981	124	20587	1.67617	1	0.122222	0.101553
GOTERM_CC_DIRECT	GO:0005669~transcription factor TFIID complex	10	0.492368	0.0290839	GTF2A1, TAF12, TAF10, TAF9, TAF8, TCEA1, TAF7, GTF2F1, TAF4, GTF2H5	1981	46	20587	2.25918	1	0.126608	0.105197
GOTERM_CC_DIRECT	GO:0101003~ficolin-1-rich granule membrane	12	0.590842	0.0295789	DSP, DIAPH1, DYNC1LI1, TRPM2, SERPINB12, LAMP1, LAMP2, DSG1, PKP1, RAC1, ATAD3B, DSC1	1981	61	20587	2.04437	1	0.128217	0.106534
GOTERM_CC_DIRECT	GO:0005736~DNA-directed RNA polymerase I complex	5	0.246184	0.03004	POLR2E, POLR1D, POLR2F, POLR1G, POLR2K	1981	13	20587	3.99701	1	0.129122	0.107286
GOTERM_CC_DIRECT	GO:0099092~postsynaptic density, intracellular component	5	0.246184	0.03004	CTNND1, CRIPT, TNIK, BAIAP2, DNM2	1981	13	20587	3.99701	1	0.129122	0.107286
GOTERM_CC_DIRECT	GO:0045171~intercellular bridge	16	0.787789	0.0316679	EPB41, SEPTIN2, TUBB, EAF1, RMDN3, SRA1, KIF23, TUBB4B, SKA1, WAPL, NGRN, TPX2, TUBB2A, NUDCD2, DNAJC8, CEP55	1981	93	20587	1.78791	1	0.135549	0.112626
GOTERM_CC_DIRECT	GO:0005967~mitochondrial pyruvate dehydrogenase complex	4	0.196947	0.0343739	PDHX, PDHA1, DLAT, DLD	1981	8	20587	5.19611	1	0.142945	0.118772
GOTERM_CC_DIRECT	GO:0016593~Cdc73/Paf1 complex	4	0.196947	0.0343739	LEO1, PAF1, RTF1, CDC73	1981	8	20587	5.19611	1	0.142945	0.118772
GOTERM_CC_DIRECT	GO:0034098~VCP-NPL4-UFD1 AAA ATPase complex	4	0.196947	0.0343739	VCP, UBXN1, UFD1, UBXN7	1981	8	20587	5.19611	1	0.142945	0.118772
GOTERM_CC_DIRECT	GO:0099078~BORC complex	4	0.196947	0.0343739	SNAPIN, BLOC1S1, BLOC1S2, BORCS6	1981	8	20587	5.19611	1	0.142945	0.118772
GOTERM_CC_DIRECT	GO:0030132~clathrin coat of coated pit	4	0.196947	0.0343739	CLTB, CLTA, EPS15L1, PICALM	1981	8	20587	5.19611	1	0.142945	0.118772
GOTERM_CC_DIRECT	GO:0031466~Cul5-RING ubiquitin ligase complex	4	0.196947	0.0343739	ELOB, RNF7, ELOC, RBX1	1981	8	20587	5.19611	1	0.142945	0.118772
GOTERM_CC_DIRECT	GO:0042555~MCM complex	4	0.196947	0.0343739	MCM7, MCM3, MCM4, MCM6	1981	8	20587	5.19611	1	0.142945	0.118772
GOTERM_CC_DIRECT	GO:0042383~sarcolemma	17	0.837026	0.036942	ANXA1, ANXA2, AHNAK, KRT8, DTNBP1, CORO1C, KRT19, NCSTN, PPP3R1, SMPD4, LAMP1, BSG, FLOT1, FLNC, ACP1, VCL, PLEC	1981	103	20587	1.71522	1	0.153003	0.127128
GOTERM_CC_DIRECT	GO:0043657~host cell	5	0.246184	0.0389329	VPS37C, NUP153, VPS37B, KPNA2, VPS28	1981	14	20587	3.71151	1	0.159313	0.132372
GOTERM_CC_DIRECT	GO:0046930~pore complex	5	0.246184	0.0389329	TOMM40, DCD, VDAC3, VDAC2, VDAC1	1981	14	20587	3.71151	1	0.159313	0.132372
GOTERM_CC_DIRECT	GO:0000812~Swr1 complex	5	0.246184	0.0389329	CFDP1, RUVBL2, RUVBL1, ANP32E, BRD8	1981	14	20587	3.71151	1	0.159313	0.132372
GOTERM_CC_DIRECT	GO:0030286~dynein complex	7	0.344658	0.0398968	DYNC1H1, DYNC1I2, DYNC1LI2, DCTN2, DNAH5, DYNLRB1, DYNLL2	1981	27	20587	2.69428	1	0.162607	0.135109
GOTERM_CC_DIRECT	GO:0005938~cell cortex	25	1.23092	0.0406452	EPB41, CTSZ, ENO1, FNBP1L, CORO1A, MYL12B, CORO1C, LASP1, EPB41L2, FLNA, RAC1, MYH10, SPTAN1, SNCA, DYNC1H1, DBNL, SEPTIN2, RHOG, ANLN, CTTN, NCL, FSCN1, TRIP10, PFN1, PAFAH1B1	1981	172	20587	1.5105	1	0.165	0.137097
GOTERM_CC_DIRECT	GO:0043229~intracellular organelle	10	0.492368	0.0419241	AFG3L2, VCP, RFC1, PSMC2, G3BP2, BUB1B, TP53BP1, RPS27A, SPTBN1, BYSL	1981	49	20587	2.12086	1	0.169519	0.140852
GOTERM_CC_DIRECT	GO:0005881~cytoplasmic microtubule	11	0.541605	0.0436947	DYNC1H1, TUBA1C, TUBA1B, DCXR, SRPRB, KIF2C, BCL10, MAPRE1, MAPRE2, TPT1, PAFAH1B1	1981	57	20587	2.00552	1	0.175983	0.146222
GOTERM_CC_DIRECT	GO:0008540~proteasome regulatory particle, base subcomplex	4	0.196947	0.0479454	PSMC3, PSMD4, PSMC4, PSMC2	1981	9	20587	4.61877	1	0.184914	0.153643
GOTERM_CC_DIRECT	GO:0016600~flotillin complex	4	0.196947	0.0479454	FLOT1, FLOT2, SORBS1, CORO1C	1981	9	20587	4.61877	1	0.184914	0.153643
GOTERM_CC_DIRECT	GO:0005915~zonula adherens	4	0.196947	0.0479454	JUP, CTNND1, SORBS1, VCL	1981	9	20587	4.61877	1	0.184914	0.153643
GOTERM_CC_DIRECT	GO:0031080~nuclear pore outer ring	4	0.196947	0.0479454	SEC13, NUP107, NUP43, NUP98	1981	9	20587	4.61877	1	0.184914	0.153643
GOTERM_CC_DIRECT	GO:0036396~MIS complex	4	0.196947	0.0479454	RBM15, WTAP, METTL3, ZC3H13	1981	9	20587	4.61877	1	0.184914	0.153643
GOTERM_CC_DIRECT	GO:0016591~DNA-directed RNA polymerase II, holoenzyme	4	0.196947	0.0479454	POLR2M, RPRD1B, RPRD2, RPRD1A	1981	9	20587	4.61877	1	0.184914	0.153643
GOTERM_CC_DIRECT	GO:0044614~nuclear pore cytoplasmic filaments	3	0.14771	0.0486236	RANBP2, NUP98, RANGAP1	1981	4	20587	7.79417	1	0.184914	0.153643
GOTERM_CC_DIRECT	GO:0005862~muscle thin filament tropomyosin	3	0.14771	0.0486236	TPM4, TPM3, TPM1	1981	4	20587	7.79417	1	0.184914	0.153643
GOTERM_CC_DIRECT	GO:1904090~peptidase inhibitor complex	3	0.14771	0.0486236	VTN, CSTA, CTSB	1981	4	20587	7.79417	1	0.184914	0.153643
GOTERM_CC_DIRECT	GO:1990589~ATF4-CREB1 transcription factor complex	3	0.14771	0.0486236	ATF1, CREB1, CREM	1981	4	20587	7.79417	1	0.184914	0.153643
GOTERM_CC_DIRECT	GO:0072589~box H/ACA scaRNP complex	3	0.14771	0.0486236	DKC1, GAR1, NHP2	1981	4	20587	7.79417	1	0.184914	0.153643
GOTERM_CC_DIRECT	GO:0070418~DNA-dependent protein kinase complex	3	0.14771	0.0486236	XRCC6, XRCC5, PRKDC	1981	4	20587	7.79417	1	0.184914	0.153643
GOTERM_CC_DIRECT	GO:0061574~ASAP complex	3	0.14771	0.0486236	ACIN1, SAP18, RNPS1	1981	4	20587	7.79417	1	0.184914	0.153643
GOTERM_CC_DIRECT	GO:0031262~Ndc80 complex	3	0.14771	0.0486236	SPC24, NDC80, SPC25	1981	4	20587	7.79417	1	0.184914	0.153643
GOTERM_CC_DIRECT	GO:0005846~nuclear cap binding complex	3	0.14771	0.0486236	NCBP1, NCBP2, NCBP3	1981	4	20587	7.79417	1	0.184914	0.153643
GOTERM_CC_DIRECT	GO:0009898~cytoplasmic side of plasma membrane	13	0.640079	0.0492182	G6PD, JUP, HTRA2, RAB21, MIEN1, GM2A, CHMP4C, CHMP4B, DSG1, MYH9, CHMP4A, PTPN4, ACP1	1981	74	20587	1.82566	1	0.186482	0.154946
GOTERM_CC_DIRECT	GO:0031093~platelet alpha granule lumen	12	0.590842	0.0538746	SRGN, AHSG, ACTN1, TMSB4X, ALB, OLA1, FN1, PLG, TIMP1, ALDOA, F5, FERMT3	1981	67	20587	1.86129	1	0.202918	0.168602
GOTERM_CC_DIRECT	GO:0016580~Sin3 complex	6	0.295421	0.0539801	RBBP4, SIN3A, HDAC1, SAP130, RBBP7, SAP30	1981	22	20587	2.83424	1	0.202918	0.168602
GOTERM_CC_DIRECT	GO:0043025~neuronal cell body	46	2.26489	0.054151	CYFIP1, HSP90AB1, STAU1, HDAC1, EIF4A3, PHAX, PPP1R9B, TXN2, CDC42, DNAJB1, PURA, PGRMC1, IGF2BP1, ABL1, RACK1, SNCG, APOD, CKB, APOE, SRSF10, SNCA, POLR2M, GRIPAP1, HSP90AA1, HOMER1, ARG1, GLRX5, CAD, CRIPT, DTNBP1, UPF3B, GLRX2, MAGOHB, BAIAP2, HCFC1, SOD1, NDUFS7, FUBP3, MAP1B, MAP1A, CANX, MAPT, FKBP4, PICALM, ZPR1, PAFAH1B1	1981	367	20587	1.30257	1	0.202918	0.168602
GOTERM_CC_DIRECT	GO:1902494~catalytic complex	7	0.344658	0.0543817	NEU2, EXOSC7, PNPT1, EXOSC9, EXOSC8, CALM3, DECR1	1981	29	20587	2.50847	1	0.203038	0.168702
GOTERM_CC_DIRECT	GO:0005741~mitochondrial outer membrane	28	1.37863	0.0550856	ATF2, TOMM40, CISD1, FOXO3, PHB2, TOMM22, PPP1CC, RHOT2, PGRMC1, SAMM50, RPS27A, CYB5B, AGK, BAD, ARG1, TOMM34, RMDN3, TUFM, HADHB, FAM210B, MAVS, VDAC3, VDAC2, PGAM5, VDAC1, TOMM5, PLEC, TOMM6	1981	204	20587	1.42638	1	0.204918	0.170265
GOTERM_CC_DIRECT	GO:0031011~Ino80 complex	5	0.246184	0.0607243	YY1, RUVBL2, ACTL6A, RUVBL1, UCHL5	1981	16	20587	3.24757	1	0.223457	0.185668
GOTERM_CC_DIRECT	GO:0005852~eukaryotic translation initiation factor 3 complex	5	0.246184	0.0607243	COPS5, EIF3J, EIF3G, EIF3CL, EIF3A	1981	16	20587	3.24757	1	0.223457	0.185668
GOTERM_CC_DIRECT	GO:0033290~eukaryotic 48S preinitiation complex	5	0.246184	0.0607243	EIF3J, EIF3G, EIF3CL, EIF2S1, EIF3A	1981	16	20587	3.24757	1	0.223457	0.185668
GOTERM_CC_DIRECT	GO:0101019~nucleolar exosome (RNase complex)	4	0.196947	0.0637179	EXOSC7, EXOSC10, EXOSC9, EXOSC8	1981	10	20587	4.15689	1	0.228729	0.190048
GOTERM_CC_DIRECT	GO:0005916~fascia adherens	4	0.196947	0.0637179	DSP, JUP, ACTN1, VCL	1981	10	20587	4.15689	1	0.228729	0.190048
GOTERM_CC_DIRECT	GO:0033018~sarcoplasmic reticulum lumen	4	0.196947	0.0637179	CALU, CALR, HSP90B1, MANF	1981	10	20587	4.15689	1	0.228729	0.190048
GOTERM_CC_DIRECT	GO:0071014~post-mRNA release spliceosomal complex	4	0.196947	0.0637179	HNRNPM, CCDC12, SYF2, CWF19L2	1981	10	20587	4.15689	1	0.228729	0.190048
GOTERM_CC_DIRECT	GO:0005742~mitochondrial outer membrane translocase complex	4	0.196947	0.0637179	TOMM40, TOMM5, TOMM22, TOMM6	1981	10	20587	4.15689	1	0.228729	0.190048
GOTERM_CC_DIRECT	GO:0005641~nuclear envelope lumen	4	0.196947	0.0637179	TUBB, CACYBP, IGF2R, CCAR1	1981	10	20587	4.15689	1	0.228729	0.190048
GOTERM_CC_DIRECT	GO:0030687~preribosome, large subunit precursor	6	0.295421	0.0637221	BOP1, EBNA1BP2, EIF6, MRTO4, RRP1B, RRP15	1981	23	20587	2.71102	1	0.228729	0.190048
GOTERM_CC_DIRECT	GO:0005768~endosome	40	1.96947	0.0662333	LRPAP1, GRN, SCOC, RAB5C, HMGB1, CLINT1, GIGYF2, SMC2, RAB21, BSG, FLOT1, PACSIN2, FLOT2, PDCD6IP, ANXA1, DBNL, ANXA2, CCDC115, STX7, VPS37B, ARPC5, TJAP1, IGF2R, EPN1, RAB11B, DNM2, TPCN1, ARPC2, RAB15, HGS, RAB12, CDK2, CHMP2B, OCIAD1, CHMP4B, PLIN3, GRB2, CHMP4A, EZR, VPS28	1981	317	20587	1.31132	1	0.236911	0.196847
GOTERM_CC_DIRECT	GO:0097431~mitotic spindle pole	8	0.393895	0.0675179	ASPM, IK, RMDN3, SMC1A, SMC3, MAPRE1, RAE1, MAD1L1	1981	38	20587	2.18784	1	0.240665	0.199966
GOTERM_CC_DIRECT	GO:0016528~sarcoplasm	5	0.246184	0.0735858	BCL9, MEF2C, DTNBP1, ELAVL1, PLEC	1981	17	20587	3.05654	1	0.258945	0.215155
GOTERM_CC_DIRECT	GO:0044291~cell-cell contact zone	6	0.295421	0.0743824	AHNAK, FLOT1, FLOT2, SCRIB, VCL, TJP2	1981	24	20587	2.59806	1	0.258945	0.215155
GOTERM_CC_DIRECT	GO:0097226~sperm mitochondrial sheath	3	0.14771	0.075937	HSP90AA1, SPATA33, AK2	1981	5	20587	6.23534	1	0.258945	0.215155
GOTERM_CC_DIRECT	GO:0033503~HULC complex	3	0.14771	0.075937	RNF20, UBE2A, RNF40	1981	5	20587	6.23534	1	0.258945	0.215155
GOTERM_CC_DIRECT	GO:0070390~transcription export complex 2	3	0.14771	0.075937	ENY2, CETN2, CETN3	1981	5	20587	6.23534	1	0.258945	0.215155
GOTERM_CC_DIRECT	GO:0031415~NatA complex	3	0.14771	0.075937	NAA50, NAA10, NAA15	1981	5	20587	6.23534	1	0.258945	0.215155
GOTERM_CC_DIRECT	GO:0005663~DNA replication factor C complex	3	0.14771	0.075937	RFC4, RFC1, RFC2	1981	5	20587	6.23534	1	0.258945	0.215155
GOTERM_CC_DIRECT	GO:0008622~epsilon DNA polymerase complex	3	0.14771	0.075937	POLE4, CHRAC1, POLE3	1981	5	20587	6.23534	1	0.258945	0.215155
GOTERM_CC_DIRECT	GO:0090661~box H/ACA telomerase RNP complex	3	0.14771	0.075937	DKC1, GAR1, NHP2	1981	5	20587	6.23534	1	0.258945	0.215155
GOTERM_CC_DIRECT	GO:0005638~lamin filament	3	0.14771	0.075937	EIF6, LMNA, LMNB1	1981	5	20587	6.23534	1	0.258945	0.215155
GOTERM_CC_DIRECT	GO:0005850~eukaryotic translation initiation factor 2 complex	3	0.14771	0.075937	EIF2S3, EIF2S2, EIF2S1	1981	5	20587	6.23534	1	0.258945	0.215155
GOTERM_CC_DIRECT	GO:0030118~clathrin coat	3	0.14771	0.075937	CLTB, CLTA, IGF2R	1981	5	20587	6.23534	1	0.258945	0.215155
GOTERM_CC_DIRECT	GO:0005642~annulate lamellae	3	0.14771	0.075937	EIF5A, RANBP2, BICD2	1981	5	20587	6.23534	1	0.258945	0.215155
GOTERM_CC_DIRECT	GO:0045277~respiratory chain complex IV	4	0.196947	0.0815394	MT-CO2, COA6, COX6B1	1981	11	20587	3.77899	1	0.274391	0.227989
GOTERM_CC_DIRECT	GO:0000813~ESCRT I complex	4	0.196947	0.0815394	VPS37C, MVB12A, VPS37B, VPS28	1981	11	20587	3.77899	1	0.274391	0.227989
GOTERM_CC_DIRECT	GO:0005652~nuclear lamina	4	0.196947	0.0815394	PCNA, LMNA, LMNB2, LMNB1	1981	11	20587	3.77899	1	0.274391	0.227989
GOTERM_CC_DIRECT	GO:0071162~CMG complex	4	0.196947	0.0815394	MCM7, MCM3, MCM4, MCM6	1981	11	20587	3.77899	1	0.274391	0.227989
GOTERM_CC_DIRECT	GO:0005761~mitochondrial ribosome	6	0.295421	0.085946	NDUFA7, MRPL40, MRPL49, CHCHD1, MRPL43, MRPL32	1981	25	20587	2.49413	1	0.286394	0.237961
GOTERM_CC_DIRECT	GO:0051233~spindle midzone	6	0.295421	0.085946	CDC42, RACGAP1, RIF1, MAPRE3, MAPRE1, MAPRE2	1981	25	20587	2.49413	1	0.286394	0.237961
GOTERM_CC_DIRECT	GO:0005790~smooth endoplasmic reticulum	6	0.295421	0.085946	HSPA5, CANX, ERP29, HYOU1, CALR, PPIB	1981	25	20587	2.49413	1	0.286394	0.237961
GOTERM_CC_DIRECT	GO:0005763~mitochondrial small ribosomal subunit	7	0.344658	0.0917386	MRPS28, MRPL42, MRPS27, MRPS23, MRPS18B, CHCHD1, MRPS6	1981	33	20587	2.20441	1	0.304703	0.253175
