# Supplementary material for: Investigating phase separation properties of chromatin-associated proteins using gradient elution of 1,6-hexanediol
Source: BMC Genomics. 2023 Aug 28;24:493. doi: 10.1186/s12864-023-09600-1 (PMC10464338; doi:10.1186/s12864-023-09600-1)
Supplement: Supplementary file 7 — Additional file 7: Table S3. Representative proteins captured by different gradients of 1,6-HD treatment. [file 12864_2023_9600_MOESM7_ESM.xlsx]

## Sheet: Sheet1
Table S3. Representative proteins captured by different gradients of 1,6-HD treatment

## Sheet: Additional file 7 Table S3
GeneSymbol	uniprot	2% 1,6-HD_per	5% 1,6-HD_per	10% 1,6-HD_per	class	MLO
A2ML1	A8K2U0	1	0	0	2% 1,6-HD
AAMDC	Q9H7C9	0.610949	0.389051	0	2% 1,6-HD
ABCE1	P61221	0	0.497854	0.502146	10% 1,6-HD
ABCF1	Q8NE71	0.465824	0.262306	0.27187	common
ABCF2	Q9UG63	0	0	1	10% 1,6-HD
ABI1	Q8IZP0	0.582361	0.136213	0.281426	2% 1,6-HD
ABL1	P00519	0.46401	0.246906	0.289084	common	PML nuclear body
ACADM	P11310	0	0	1	10% 1,6-HD
ACADVL	P49748	0	0	1	10% 1,6-HD	Cajal body
ACAT1	P24752	0.270003	0.255482	0.474515	common
ACBD3	Q9H3P7	0	0	1	10% 1,6-HD
ACBD6	Q9BR61	0	1	0	5% 1,6-HD
ACO2	Q99798	0	0.532254	0.467746	5% 1,6-HD
ACOT13	Q9NPJ3	0.291794	0.123107	0.585099	10% 1,6-HD
ACP1	P24666	0.337921	0.26533	0.396748	common
ACSM3	Q53FZ2	0	0	1	10% 1,6-HD
ACTB	P60709	0.0768506	0.923149	0	5% 1,6-HD	Paraspeckle
ACTG1	P63261	0.0122231	0	0.987777	10% 1,6-HD	Paraspeckle
ACTL6A	O96019	0.254957	0	0.745043	10% 1,6-HD
ACTN1	P12814	0	0	1	10% 1,6-HD
ACTR2		0	0	1	10% 1,6-HD
ACTR3	P61158	0.198209	0.218594	0.583197	10% 1,6-HD
ACYP2	P14621	0	1	0	5% 1,6-HD
ADAR	P55265	0.213235	0.243535	0.54323	10% 1,6-HD	Nucleolus
ADD1	P35611	0	0.492965	0.507035	10% 1,6-HD
ADD2	P35612	0.354909	0.255961	0.38913	common
ADRM1	Q16186	0.390202	0.234001	0.375797	common	Nuclear body
AFG3L2	Q9Y4W6	0	1	0	5% 1,6-HD
AGFG1	P52594	0.393695	0.295294	0.31101	common
AGK	Q53H12	0.312562	0.687438	0	5% 1,6-HD	Nuclear speckle
AHNAK	Q09666	0.377652	0.308948	0.3134	common	Paraspeckle
AHSG	P02765	0.418244	0.367347	0.214409	common
AIMP1	Q12904	0.415377	0.584623	0	5% 1,6-HD
AIP	O00170	0	0	1	10% 1,6-HD
AK1	P00568	0.383949	0.415477	0.200574	common
AKAP8	O43823	0.38636	0.227656	0.385984	common	Nucleolus
AKAP8L	Q9ULX6	0.438377	0	0.561623	10% 1,6-HD	PML nuclear body
ALB	P02768	0.231021	0.304827	0.464152	common
ALDH18A1	P54886	0	1	0	5% 1,6-HD
ALDOA	P04075	0.202556	0.233561	0.563883	10% 1,6-HD
ALOX12B	O75342	0.49084	0.278927	0.230232	common	Nuclear stress body
AMD1	P17707	0.554481	0.445519	0	2% 1,6-HD
AMOTL1	Q8IY63	0	1	0	5% 1,6-HD
ANAPC13	Q9BS18	0.501242	0.230701	0.268058	2% 1,6-HD
ANAPC16	Q96DE5	0.752188	0.173507	0.0743053	2% 1,6-HD
ANKRD54	Q6NXT1	0	1	0	5% 1,6-HD	PML nuclear body
ANLN	Q9NQW6	0.424629	0.237074	0.338297	common
ANP32A	P39687	0.525251	0.25666	0.218088	2% 1,6-HD
ANP32E	Q9BTT0	0.503831	0.496169	0	2% 1,6-HD
ANXA1	P04083	0.41019	0.351166	0.238643	common
ANXA2		0.322389	0.3001	0.377511	common
APEH	P13798	0	1	0	5% 1,6-HD
APEX1	P27695	0.197129	0.122201	0.68067	10% 1,6-HD
API5	Q9BZZ5	0.208036	0.10731	0.684653	10% 1,6-HD	Nuclear speckle
APITD1-CORT		0.405907	0.355101	0.238992	common
APOBEC3D	Q96AK3	0	0	1	10% 1,6-HD
APOD	P05090	0.565345	0.156236	0.278419	2% 1,6-HD
APOE	P02649	0	1	0	5% 1,6-HD
APOO	Q9BUR5	0	1	0	5% 1,6-HD
AQR	O60306	0	0	1	10% 1,6-HD
ARCN1	P48444	0	0	1	10% 1,6-HD
ARF3	P61204	0.408589	0.591411	0	5% 1,6-HD
ARFGAP1	Q8N6T3	0	1	0	5% 1,6-HD
ARFGAP2	Q8N6H7	0.382888	0.203367	0.413746	common
ARG1	P05089	0.221917	0.515927	0.262156	5% 1,6-HD
ARHGDIA	P52565	0.482481	0.517519	0	5% 1,6-HD
ARHGEF2	Q92974	0	1	0	5% 1,6-HD
ARID1B	Q8NFD5	0	0.159389	0.840611	10% 1,6-HD	Nuclear speckle
ARID3A	Q99856	0	0	1	10% 1,6-HD
ARL6IP4		0.369165	0.546884	0.0839512	5% 1,6-HD
ARPC1B	O15143	0	0.236456	0.763544	10% 1,6-HD
ARPC2	O15144	0	0	1	10% 1,6-HD	Nucleolus
ARPC3	O15145	0.264351	0.249064	0.486585	common	Nucleolus
ARPC4-TTLL3		0	0.303184	0.696816	10% 1,6-HD
ARPC5		0.323476	0.323734	0.35279	common
ARPC5L	Q9BPX5	0.430473	0.236619	0.332908	common
ARPP19	P56211	0.480236	0.255146	0.264618	common
ASAH1	Q13510	0.695531	0	0.304469	2% 1,6-HD
ASF1A	Q9Y294	0.372523	0	0.627477	10% 1,6-HD
ASPM	Q8IZT6	0	0.690219	0.309781	5% 1,6-HD
ASUN	Q9NVM9	0	0	1	10% 1,6-HD
ATAD3A		0	1	0	5% 1,6-HD
ATAD3B	Q5T9A4	0.497106	0	0.502894	10% 1,6-HD
ATF2		0	0	1	10% 1,6-HD
ATF7	P17544	0.505169	0.254536	0.240295	2% 1,6-HD
ATN1	P54259	0.430104	0.265544	0.304352	common
ATOX1	O00244	0	1	0	5% 1,6-HD
ATP2A3	Q93084	0.750492	0.249508	0	2% 1,6-HD
ATP5A1	P25705	0.229729	0.591474	0.178797	5% 1,6-HD
ATP5B	P06576	0.189422	0.528261	0.282318	5% 1,6-HD	Nucleolus
ATP5C1	P36542	0	1	0	5% 1,6-HD
ATP5D	P30049	0.305523	0.580696	0.113782	5% 1,6-HD
ATP5E	P56381	0.328705	0.671295	0	5% 1,6-HD
ATP5F1	P24539	0	1	0	5% 1,6-HD
ATP5H	O75947	0.278089	0.64781	0.0741011	5% 1,6-HD
ATP5I	P56385	0.394834	0.239161	0.366006	common
ATP5J	P18859	0.318925	0.592372	0.0887033	5% 1,6-HD
ATP5O	P48047	0.234805	0.765195	0	5% 1,6-HD	Nuclear stress body
ATP6V1E2	Q96A05	0.316885	0.683115	0	5% 1,6-HD
ATP6V1F	Q16864	1	0	0	2% 1,6-HD
ATP8	P03928	0	1	0	5% 1,6-HD
ATPIF1	Q9UII2	0.586046	0.231552	0.182402	2% 1,6-HD	Nucleolus
ATXN2	Q99700	0.555884	0.258706	0.18541	2% 1,6-HD
ATXN7L3	Q14CW9	1	0	0	2% 1,6-HD
AZGP1	P25311	0.769406	0	0.230594	2% 1,6-HD
B2M	P61769	0.347217	0.518099	0.134685	5% 1,6-HD
B3GALT6	Q96L58	0	0	1	10% 1,6-HD
BACH1	O14867	0.602232	0.194186	0.203581	2% 1,6-HD
BAD	Q92934	0	1	0	5% 1,6-HD
BAG1	Q99933	0	1	0	5% 1,6-HD
BAG2	O95816	0.316369	0.563045	0.120586	5% 1,6-HD
BAG3	O95817	0.487773	0.273468	0.238759	common
BAG6	P46379	0	0.154757	0.845243	10% 1,6-HD
BAIAP2	Q9UQB8	1	0	0	2% 1,6-HD
BANF1	O75531	0.323236	0.563713	0.11305	5% 1,6-HD
BCAS1	O75363	0.61249	0	0.38751	2% 1,6-HD
BCL10	O95999	0.418503	0.335315	0.246182	common
BCL7A	Q4VC05	0.56702	0	0.43298	2% 1,6-HD
BCL7B	Q9BQE9	0.566589	0	0.433411	2% 1,6-HD
BCL7C	Q8WUZ0	0.439921	0.220035	0.340044	common
BCL9	O00512	1	0	0	2% 1,6-HD
BCL9L	Q86UU0	0	1	0	5% 1,6-HD
BICD2	Q8TD16	0.424689	0.307488	0.267823	common	Nuclear pore complex
BIRC5	O15392	1	0	0	2% 1,6-HD
BLM	P54132	0.59808	0	0.40192	2% 1,6-HD	PML nuclear body
BLOC1S1	P78537	0	0	1	10% 1,6-HD
BLOC1S2	Q6QNY1	0.567005	0.258859	0.174135	2% 1,6-HD
BLOC1S3	Q6QNY0	0.486732	0.269133	0.244135	common
BLOC1S4	Q9NUP1	0.376059	0.575806	0.0481351	5% 1,6-HD
BLOC1S5	Q8TDH9	0.270161	0.332128	0.39771	common
BLVRB	P30043	0.377842	0.388669	0.233489	common
BOD1L1	Q8NFC6	0.526404	0.141763	0.331833	2% 1,6-HD
BOLA2B	Q9H3K6	0.337088	0.51918	0.143732	5% 1,6-HD
BOP1	Q14137	0.468306	0.290968	0.240726	common	Nucleolus
BRD3	Q15059	0.390255	0	0.609745	10% 1,6-HD	Transcriptional condensate
BRD4	O60885	0.380364	0.0938467	0.52579	10% 1,6-HD	Nuclear speckle
BRIX1	Q8TDN6	0	0	1	10% 1,6-HD
BRK1	Q8WUW1	0.596111	0.258287	0.145602	2% 1,6-HD
BSN	Q9UPA5	0	1	0	5% 1,6-HD
BTF3		0.599375	0.0996052	0.30102	2% 1,6-HD
BTF3L4	Q96K17	0.554196	0.263398	0.182406	2% 1,6-HD
BUB1B	O60566	1	0	0	2% 1,6-HD
BUB3	O43684	0.169078	0.138259	0.692663	10% 1,6-HD	Nucleolus
BUD13	Q9BRD0	0.503781	0.16571	0.330509	2% 1,6-HD	Nuclear body
BUD31	P41223	0.18055	0	0.81945	10% 1,6-HD	Splicesome
BYSL	Q13895	0	1	0	5% 1,6-HD	Nucleolus
BZW2	Q9Y6E2	0.535251	0	0.464749	2% 1,6-HD	Nucleolus
C11ORF58	O00193	0.289624	0.537529	0.172847	5% 1,6-HD
C11ORF84	Q9BUA3	0.485003	0	0.514997	10% 1,6-HD	Paraspeckle
C12ORF23	Q8WUH6	0.263834	0.545205	0.190961	5% 1,6-HD
C12ORF43	Q96C57	0.446046	0.249816	0.304139	common	Nucleolus
C12ORF45	Q8N5I9	0.486512	0.270509	0.242979	common
C12ORF73	Q69YU5	0.327191	0.533888	0.138921	5% 1,6-HD
C14ORF142	Q9BXV9	0	1	0	5% 1,6-HD	Nucleolus
C14ORF166	Q9Y224	0.252093	0.116927	0.63098	10% 1,6-HD
C15ORF40	Q8WUR7	0.516142	0.25137	0.232488	2% 1,6-HD
C16ORF55	Q96N06	1	0	0	2% 1,6-HD
C17ORF59	Q96GS4	1	0	0	2% 1,6-HD
C17ORF80	Q9BSJ5	0.48714	0.51286	0	5% 1,6-HD
C19ORF25	Q9UFG5	0.313858	0.457091	0.229051	common
C19ORF70	Q5XKP0	1	0	0	2% 1,6-HD
C1D	Q13901	0.608455	0	0.391545	2% 1,6-HD	Nucleolus
C1ORF116	Q9BW04	0.459441	0.317646	0.222913	common
C1ORF122	Q6ZSJ8	0.450443	0.28924	0.260317	common
C1ORF123	Q9NWV4	1	0	0	2% 1,6-HD
C1ORF198	Q9H425	0	1	0	5% 1,6-HD
C1ORF35	Q9BU76	0.379129	0.317959	0.302912	common	Nucleolus
C1ORF52	Q8N6N3	0.437144	0.343286	0.21957	common
C1ORF68	Q5T750	1	0	0	2% 1,6-HD
C1QBP	Q07021	0.33006	0.632407	0.0375332	5% 1,6-HD	Paraspeckle
C20ORF112	Q96MY1	0.460803	0.265954	0.273243	common
C21ORF33	P0DPI2	0.319821	0.680179	0	5% 1,6-HD
C21ORF59	P57076	0.282932	0.170484	0.546584	10% 1,6-HD
C22ORF39	Q6P5X5	1	0	0	2% 1,6-HD
C2ORF49	Q9BVC5	0.5049	0.233834	0.261266	2% 1,6-HD
C4B	P0C0L5	0.64001	0.35999	0	2% 1,6-HD
C6ORF57	Q5VUM1	0.52508	0.47492	0	2% 1,6-HD
C9ORF142	Q9BUH6	0.412719	0.277301	0.309979	common
C9ORF16	Q9BUW7	0	1	0	5% 1,6-HD
C9ORF78	Q9NZ63	0.467974	0.24258	0.289445	common	Splicesome
CAAP1	Q9H8G2	0.631255	0	0.368745	2% 1,6-HD
CACTIN	Q8WUQ7	0	0	1	10% 1,6-HD	Splicesome
CACYBP	Q9HB71	0.350786	0.299568	0.349646	common
CAD	P27708	0.544207	0	0.455793	2% 1,6-HD
CALCOCO2	Q13137	0	1	0	5% 1,6-HD
CALML3	P27482	0	0	1	10% 1,6-HD
CALML5	Q9NZT1	0.286232	0.282383	0.431385	common
CALU	O43852	0.60786	0.345012	0.0471276	2% 1,6-HD
CAND1	Q86VP6	0.235303	0.21083	0.553868	10% 1,6-HD
CANX	P27824	0.45918	0.290849	0.249971	common
CAPG	P40121	0.621175	0.378825	0	2% 1,6-HD
CAPRIN1	Q14444	0.407409	0.324687	0.267904	common
CAPZA1	P52907	0.366816	0.260032	0.373152	common	Paraspeckle
CAPZB		0.34162	0.214516	0.443863	common
CARHSP1	Q9Y2V2	0.385256	0.614744	0	5% 1,6-HD
CARS	P49589	0	1	0	5% 1,6-HD
CASC3	O15234	0	1	0	5% 1,6-HD	Nuclear speckle
CASC5	Q8NG31	0	1	0	5% 1,6-HD
CASP12	Q6UXS9	0	1	0	5% 1,6-HD
CASP14	P31944	0.344026	0.389509	0.266465	common
CASP5	P51878	0	0	1	10% 1,6-HD
CAST	P20810	0.285997	0.224798	0.489205	common
CAT	P04040	0.38494	0.364605	0.250455	common
CBFA2T3	O75081	0	0.663893	0.336107	5% 1,6-HD
CBFB	Q13951	0.407817	0.280758	0.311425	common
CBX1	P83916	0.621228	0.0391798	0.339593	2% 1,6-HD
CBX3	Q13185	0.633916	0.103396	0.262688	2% 1,6-HD	Nucleolus
CBX5	P45973	0.53739	0.146418	0.316192	2% 1,6-HD	Nuclear body
CCAR1	Q8IX12	0.349703	0.218999	0.431298	common
CCDC101	Q96ES7	0	0	1	10% 1,6-HD	Nucleolus
CCDC115	Q96NT0	0	1	0	5% 1,6-HD
CCDC124	Q96CT7	0.556001	0.179712	0.264287	2% 1,6-HD
CCDC23	Q8N300	1	0	0	2% 1,6-HD
CCDC41	Q9Y592	1	0	0	2% 1,6-HD
CCDC43	Q96MW1	0.417822	0.256381	0.325797	common
CCDC47	Q96A33	1	0	0	2% 1,6-HD
CCDC50	Q8IVM0	0.490192	0.28688	0.222928	common
CCDC58	Q4VC31	0.277942	0.528988	0.193071	5% 1,6-HD	Nucleolus
CCDC6	Q16204	0.510451	0.264583	0.224966	2% 1,6-HD
CCDC85B	Q15834	1	0	0	2% 1,6-HD
CCDC85C	A6NKD9	0.486117	0.293758	0.220125	common
CCDC86	Q9H6F5	0.518677	0.0749057	0.406418	2% 1,6-HD	Nucleolus
CCDC9	Q9Y3X0	0.537601	0.155426	0.306973	2% 1,6-HD
CCDC90B	Q9GZT6	0	1	0	5% 1,6-HD
CCDC94	Q9BW85	0.304532	0.187292	0.508176	10% 1,6-HD
CCNB1	P14635	0	0	1	10% 1,6-HD	Nucleolus
CCNB2	O95067	0.50447	0	0.49553	2% 1,6-HD
CCS	O14618	0	1	0	5% 1,6-HD
CCT2	P78371	0.36809	0.390256	0.241654	common	Nucleolus
CCT3	P49368	0.305457	0.17144	0.523104	10% 1,6-HD
CCT4	P50991	0.257803	0.245773	0.496424	common	Nucleolus
CCT5	P48643	0.253951	0.17699	0.569059	10% 1,6-HD
CCT6A	P40227	0.573642	0.426358	0	2% 1,6-HD
CCT7	Q99832	0.215964	0.285833	0.498203	common	Nucleolus
CCT8	P50990	0.240279	0.20744	0.552281	10% 1,6-HD
CD2AP	Q9Y5K6	0.473293	0.244795	0.281912	common	Nucleolus
CD3EAP	O15446	0.287444	0.581524	0.131031	5% 1,6-HD	Nucleolus
CD97	P48960	0	1	0	5% 1,6-HD
CDC37	Q16543	0.597911	0	0.402089	2% 1,6-HD
CDC42	P60953	0	1	0	5% 1,6-HD
CDC42EP1	Q00587	0	1	0	5% 1,6-HD
CDC42EP4	Q9H3Q1	0.356042	0.408911	0.235047	common
CDC5L	Q99459	0.62709	0	0.37291	2% 1,6-HD	Nuclear speckle
CDC73	Q6P1J9	0	0.447856	0.552144	10% 1,6-HD
CDCA3	Q99618	0.480145	0.287419	0.232436	common
CDCA5	Q96FF9	0.536735	0.0660563	0.397208	2% 1,6-HD
CDK1	P06493	0	0.283504	0.716496	10% 1,6-HD
CDK18	Q07002	1	0	0	2% 1,6-HD
CDK2	P24941	0	0	1	10% 1,6-HD	Nucleolus
CDKN2AIPNL	Q96HQ2	1	0	0	2% 1,6-HD
CDKN2C	P42773	0	1	0	5% 1,6-HD
CDSN	Q15517	0.228007	0.454712	0.317281	common
CDV3	Q9UKY7	0.611903	0.226526	0.161571	2% 1,6-HD
CELF2		0	0	1	10% 1,6-HD
CENPC1	Q03188	1	0	0	2% 1,6-HD	Nucleolus
CENPF	P49454	0.518287	0.481713	0	2% 1,6-HD
CEP170	Q5SW79	0.42744	0.57256	0	5% 1,6-HD
CEP55	Q53EZ4	1	0	0	2% 1,6-HD
CEP85	Q6P2H3	0.557056	0	0.442944	2% 1,6-HD
CETN2	P41208	0.524001	0.330814	0.145186	2% 1,6-HD
CETN3	O15182	0.540061	0.459939	0	2% 1,6-HD
CFDP1	Q9UEE9	0.665492	0.334508	0	2% 1,6-HD
CHAF1A	Q13111	0	0	1	10% 1,6-HD
CHCHD1	Q96BP2	0	0.482249	0.517751	10% 1,6-HD	Nucleolus
CHCHD3	Q9NX63	0.254527	0.694111	0.051362	5% 1,6-HD
CHCHD4	Q8N4Q1	0.33184	0.640344	0.0278157	5% 1,6-HD
CHCHD6	Q9BRQ6	0.321422	0.678578	0	5% 1,6-HD
CHD3	Q12873	0.966219	0.0337814	0	2% 1,6-HD
CHD4	Q14839	0.25278	0	0.74722	10% 1,6-HD	Nuclear body
CHERP	Q8IWX8	0.274462	0.204756	0.520782	10% 1,6-HD	Paraspeckle
CHMP1B	Q7LBR1	0.407851	0.33854	0.253609	common
CHMP2A	O43633	0.361286	0.264049	0.374665	common
CHMP2B	Q9UQN3	0.205972	0.517421	0.276607	5% 1,6-HD
CHMP4A	Q9BY43	0.350201	0.372319	0.27748	common
CHMP4B	Q9H444	0.463925	0.331147	0.204928	common
CHMP4C	Q96CF2	0.632494	0	0.367506	2% 1,6-HD
CHMP5	Q9NZZ3	0.258297	0.460665	0.281038	common	Nuclear speckle
CHRAC1	Q9NRG0	0	0	1	10% 1,6-HD
CHTOP	Q9Y3Y2	0.241	0.0584758	0.700524	10% 1,6-HD	Nucleolus
CIAPIN1	Q6FI81	0.492383	0.28569	0.221927	common
CIRBP	Q14011	0.383981	0.264031	0.351988	common	Paraspeckle
CISD1	Q9NZ45	0.228391	0.771609	0	5% 1,6-HD
CIZ1	Q9ULV3	0.408624	0.0803307	0.511045	10% 1,6-HD
CKAP5	Q14008	0.127778	0.122172	0.75005	10% 1,6-HD
CKB	P12277	0.614129	0	0.385871	2% 1,6-HD
CKS1B	P61024	0.508645	0.234058	0.257297	2% 1,6-HD
CKS2	P33552	0.426772	0.276212	0.297017	common
CLASRP	Q8N2M8	0.49394	0	0.50606	10% 1,6-HD
CLIC1	O00299	0.332918	0.316906	0.350176	common
CLINT1	Q14677	0.323266	0.360631	0.316102	common
CLTA		0.329877	0.545419	0.124704	5% 1,6-HD
CLTB		0.267345	0.681205	0.05145	5% 1,6-HD
CMC1	Q7Z7K0	0.646238	0	0.353762	2% 1,6-HD
CMC2	Q9NRP2	0	0	1	10% 1,6-HD
CNBP		0.492633	0.307055	0.200312	common
CNPY3	Q9BT09	0.619742	0.380258	0	2% 1,6-HD
CNTNAP4	Q9C0A0	1	0	0	2% 1,6-HD
COA5	Q86WW8	0	0.538569	0.461431	5% 1,6-HD
COIL	P38432	0.379281	0.3008	0.319919	common	Cajal body
COL14A1	Q05707	0.346167	0.265184	0.388648	common
COL1A1	P02452	0	0	1	10% 1,6-HD
COMMD8	Q9NX08	1	0	0	2% 1,6-HD
COMMD9	Q9P000	0.577015	0.422985	0	2% 1,6-HD
COPS5	Q92905	0	0	1	10% 1,6-HD
CORO1A	P31146	1	0	0	2% 1,6-HD
CORO1B	Q9BR76	0	0	1	10% 1,6-HD
CORO1C	Q9ULV4	0.204337	0.235702	0.559961	10% 1,6-HD
CORO7-PAM16		0.361457	0.638543	0	5% 1,6-HD
COTL1	Q14019	0.884559	0.115441	0	2% 1,6-HD
COX17	Q14061	0.378046	0.621954	0	5% 1,6-HD	Nuclear stress body
COX19	Q49B96	0.341846	0.327399	0.330755	common
COX2	P00403	0.168558	0.831442	0	5% 1,6-HD
COX4I1	P13073	0.236799	0.638864	0.124337	5% 1,6-HD
COX5A	P20674	0.124513	0.738073	0.137414	5% 1,6-HD
COX6B1	P14854	0.3734	0.501288	0.125312	5% 1,6-HD
COX6C	P09669	0	1	0	5% 1,6-HD
COX7A2		0	0.573375	0.426625	5% 1,6-HD
COX7A2L	O14548	0.30533	0.69467	0	5% 1,6-HD	Nucleolus
CPA4	Q9UI42	0.282256	0.420689	0.297056	common
CPNE7	Q9UBL6	0	1	0	5% 1,6-HD
CPOX	P36551	0.531606	0	0.468394	2% 1,6-HD	Nuclear stress body
CPSF1	Q10570	0	0	1	10% 1,6-HD
CPSF4	O95639	0.320202	0	0.679798	10% 1,6-HD
CPSF6	Q16630	0.411492	0.21944	0.369069	common	Nuclear speckle
CPSF7	Q8N684	0.415237	0.241585	0.343178	common	Paraspeckle
CRCP	O75575	0	0	1	10% 1,6-HD
CREB1	P16220	0.649046	0	0.350954	2% 1,6-HD
CREM	Q03060	1	0	0	2% 1,6-HD
CRK	P46108	0.330277	0.385978	0.283745	common
CRMP1	Q14194	0.286547	0.713453	0	5% 1,6-HD
CS	O75390	0	0.313404	0.686596	10% 1,6-HD
CSNK2B	P67870	0	0	1	10% 1,6-HD
CSPP1	Q1MSJ5	0	1	0	5% 1,6-HD	PML nuclear body
CSRP1	P21291	0.520995	0.178088	0.300916	2% 1,6-HD
CSRP2	Q16527	0.627943	0.372057	0	2% 1,6-HD
CST3	P01034	1	0	0	2% 1,6-HD
CSTA	P01040	0.296361	0.460395	0.243244	common
CSTF1	Q05048	0	0	1	10% 1,6-HD
CSTF2	P33240	0.468058	0.221629	0.310313	common	Nuclear body
CSTF2T	Q9H0L4	0.553483	0.104134	0.342384	2% 1,6-HD
CSTF3	Q12996	0	0	1	10% 1,6-HD
CTBP2	P56545	0	0	1	10% 1,6-HD
CTNNBL1	Q8WYA6	0	0	1	10% 1,6-HD	Nucleolus
CTNND1	O60716	0.403554	0.321495	0.27495	common
CTSB	P07858	0.305484	0.400145	0.294372	common	Nucleolus
CTSZ	Q9UBR2	0.281725	0.505079	0.213195	5% 1,6-HD
CUL1	Q13616	0	0	1	10% 1,6-HD	Nucleolus
CUTA	O60888	0.506	0.494	0	2% 1,6-HD
CUX1		0.639331	0	0.360669	2% 1,6-HD
CWC15	Q9P013	0.53665	0.121537	0.341813	2% 1,6-HD	Splicesome
CWF19L2	Q2TBE0	1	0	0	2% 1,6-HD
CXORF56	Q9H5V9	0.42496	0	0.57504	10% 1,6-HD	Nucleolus
CYB5B	O43169	0	1	0	5% 1,6-HD
CYC1	P08574	0.327431	0.672569	0	5% 1,6-HD
CYCS	P99999	0.395838	0.341008	0.263154	common
CYFIP1	Q7L576	0	0	1	10% 1,6-HD
DAB2	P98082	1	0	0	2% 1,6-HD	Nucleolus
DARS	P14868	0	0	1	10% 1,6-HD
DBI	P07108	0.36471	0.531584	0.103706	5% 1,6-HD	Nuclear stress body
DBNL	Q9UJU6	0.241593	0.472493	0.285914	common	Nuclear stress body
DCD	P81605	0.282471	0.383366	0.334163	common
DCTN2	Q13561	0.437425	0.355236	0.207339	common	Paraspeckle
DCTN6	O00399	0.431524	0.330187	0.238288	common	Nucleolus
DCTPP1	Q9H773	0.326414	0.673586	0	5% 1,6-HD
DCUN1D1	Q96GG9	0	0	1	10% 1,6-HD
DCUN1D5	Q9BTE7	0	0	1	10% 1,6-HD	Nucleolus
DCXR	Q7Z4W1	0	1	0	5% 1,6-HD	Nucleolus
DDA1	Q9BW61	1	0	0	2% 1,6-HD	Nucleolus
DDB1	Q16531	0	0	1	10% 1,6-HD	Nucleolus
DDIT3	P35638	1	0	0	2% 1,6-HD
DDRGK1	Q96HY6	1	0	0	2% 1,6-HD	Nucleolus
DDX1	Q92499	0.186232	0	0.813768	10% 1,6-HD
DDX17	Q92841	0.100377	0.259892	0.639731	10% 1,6-HD	Nucleolus
DDX19B	Q9UMR2	0	0	1	10% 1,6-HD
DDX21	Q9NR30	0.503103	0.170261	0.326636	2% 1,6-HD	Nucleolus
DDX23	Q9BUQ8	0	0	1	10% 1,6-HD	Nucleolus
DDX39A	O00148	0.74291	0	0.25709	2% 1,6-HD
DDX39B	Q13838	0	0.376969	0.623031	10% 1,6-HD	Nuclear speckle
DDX3X	O00571	0.219796	0.237566	0.542638	10% 1,6-HD	Nuclear body
DDX42	Q86XP3	0.0719092	0.342893	0.585198	10% 1,6-HD	Paraspeckle
DDX46	Q7L014	0.318702	0.310571	0.370727	common	Cajal body
DDX5	P17844	0.195173	0.131405	0.673422	10% 1,6-HD	Nucleolus
DECR1	Q16698	0	1	0	5% 1,6-HD
DENR	O43583	0.401086	0.320518	0.278396	common
DGCR14	Q96DF8	0.514475	0.256893	0.228633	2% 1,6-HD	Splicesome
DHX15	O43143	0.619419	0	0.380581	2% 1,6-HD	Nuclear body
DHX16	O60231	0.428131	0.262707	0.309163	common	Splicesome
DHX38	Q92620	0.480067	0.230037	0.289896	common
DIAPH1	O60610	0	0	1	10% 1,6-HD
DIP2B	Q9P265	0	1	0	5% 1,6-HD
DIS3	Q9Y2L1	0	0	1	10% 1,6-HD	Nucleolus
DKC1	O60832	1	0	0	2% 1,6-HD	Nucleolus
DLAT	P10515	0	0.798085	0.201915	5% 1,6-HD
DLD	P09622	0.248074	0.242856	0.50907	10% 1,6-HD
DLGAP5	Q15398	0.629115	0	0.370885	2% 1,6-HD
DMTN	Q08495	0.353503	0.407733	0.238764	common
DNAH5	Q8TE73	1	0	0	2% 1,6-HD
DNAJA1	P31689	0	0	1	10% 1,6-HD	Nuclear body
DNAJA2	O60884	0.260988	0.238596	0.500416	10% 1,6-HD	Nucleolus
DNAJB1	P25685	0.309462	0.15418	0.536357	10% 1,6-HD	Nucleolus
DNAJC1	Q96KC8	0.456727	0.305139	0.238134	common
DNAJC12	Q9UKB3	1	0	0	2% 1,6-HD
DNAJC17	Q9NVM6	0.124824	0.284845	0.590331	10% 1,6-HD
DNAJC19	Q96DA6	0	1	0	5% 1,6-HD
DNAJC2	Q99543	0.319229	0.242032	0.438739	common
DNAJC21	Q5F1R6	1	0	0	2% 1,6-HD	Nucleolus
DNAJC7	Q99615	0	0	1	10% 1,6-HD
DNAJC8	O75937	0.609174	0.131569	0.259257	2% 1,6-HD
DNAJC9	Q8WXX5	0.397345	0.289817	0.312838	common
DNM2	P50570	0	0	1	10% 1,6-HD
DNTTIP2	Q5QJE6	0.543023	0.132422	0.324555	2% 1,6-HD	Nucleolus
DPY30	Q9C005	0.470505	0.206697	0.322798	common
DR1	Q01658	0.446457	0.32037	0.233173	common
DSC1		0.293499	0.406459	0.300042	common
DSC3		0.286071	0.374706	0.339223	common
DSG1	Q02413	0.323856	0.393476	0.282668	common
DSN1	Q9H410	0.673878	0	0.326122	2% 1,6-HD	Nucleolus
DSP	P15924	0.304541	0.367976	0.327484	common
DSTN	P60981	0.653677	0.217678	0.128645	2% 1,6-HD
DTD1	Q8TEA8	1	0	0	2% 1,6-HD	Nucleolus
DTNBP1	Q96EV8	0.558219	0.288373	0.153408	2% 1,6-HD
DUSP3	P51452	0	0	1	10% 1,6-HD
DUT		0.771842	0.169607	0.0585514	2% 1,6-HD
DYNC1H1	Q14204	0.100396	0	0.899604	10% 1,6-HD	Nucleolus
DYNC1I2	Q13409	0.337438	0.238379	0.424183	common	Paraspeckle
DYNC1LI1	Q9Y6G9	0.451043	0.252014	0.296943	common
DYNC1LI2	O43237	0	1	0	5% 1,6-HD
DYNLL2	Q96FJ2	0.294285	0.170499	0.535216	10% 1,6-HD
DYNLRB1	Q9NP97	0.543918	0.217463	0.238618	2% 1,6-HD
E2F3	O00716	1	0	0	2% 1,6-HD
E2F4	Q16254	0.377959	0.28915	0.332891	common
EAF1	Q96JC9	0.672426	0.327574	0	2% 1,6-HD	Nuclear speckle
EAPP	Q56P03	1	0	0	2% 1,6-HD
EBNA1BP2	Q99848	0.344563	0.206355	0.449082	common	Nucleolus
ECHS1	P30084	0.374024	0.533353	0.0926235	5% 1,6-HD
ECM1	Q16610	0.369509	0.320529	0.309961	common
EDF1	O60869	0.461362	0.251114	0.287525	common	Nucleolus
EEF1A1	P68104	0.536017	0.411957	0.0520257	2% 1,6-HD	Nucleolus
EEF1A2	Q05639	0	0	1	10% 1,6-HD	Nucleolus
EEF1D		0.333662	0.507101	0.159236	5% 1,6-HD
EEF2	P13639	0.241913	0.303533	0.454554	common
EFHD2	Q96C19	0.408333	0.32205	0.269617	common	Paraspeckle
EFTUD2	Q15029	0.120675	0	0.879325	10% 1,6-HD
EGLN1	Q9GZT9	0	0	1	10% 1,6-HD
EIF1AD	Q8N9N8	0.434253	0.565747	0	5% 1,6-HD
EIF1B	O60739	0.754374	0.245626	0	2% 1,6-HD
EIF2S1	P05198	0.208029	0.205153	0.586817	10% 1,6-HD
EIF2S2	P20042	0.36407	0.234781	0.401149	common
EIF2S3	P41091	0.310184	0.276081	0.413735	common	Nucleolus
EIF3A	Q14152	0.608536	0.0881978	0.303266	2% 1,6-HD
EIF3CL	B5ME19	0	0.476192	0.523808	10% 1,6-HD
EIF3G	O75821	0.458722	0.267545	0.273733	common
EIF3J	O75822	0.455015	0.283511	0.261473	common
EIF4A1	P60842	0.164592	0.315767	0.519641	10% 1,6-HD
EIF4A3	P38919	0.105508	0.0845322	0.80996	10% 1,6-HD	Nuclear speckle
EIF4B	P23588	0.513624	0.22779	0.258586	2% 1,6-HD
EIF4E	P06730	0.300807	0.242112	0.457081	common
EIF4EBP2	Q13542	0.307005	0.460912	0.232082	common
EIF4H	Q15056	0.469705	0.274323	0.255972	common
EIF5	P55010	0.416888	0.307295	0.275818	common
EIF5A	P63241	0.416585	0.352763	0.230652	common
ELAVL1	Q15717	0.187901	0.101095	0.711004	10% 1,6-HD
ELF1	P32519	0.420858	0.207863	0.37128	common
ELOF1	P60002	1	0	0	2% 1,6-HD
EMD	P50402	0.406605	0.333723	0.259673	common
EML4	Q9HC35	1	0	0	2% 1,6-HD
ENO1	P06733	0.245206	0.314486	0.440307	common
ENSA	O43768	0.813717	0.186283	0	2% 1,6-HD	Nucleolus
ENY2	Q9NPA8	0.150617	0	0.849383	10% 1,6-HD	Nuclear pore complex
EPB41L2	O43491	0	1	0	5% 1,6-HD
EPN1	Q9Y6I3	0	1	0	5% 1,6-HD
EPS15L1	Q9UBC2	0	0	1	10% 1,6-HD
ERP29	P30040	0.408668	0.311997	0.279335	common
ERP44	Q9BS26	0	1	0	5% 1,6-HD
ETF1	P62495	0.153445	0.291561	0.554994	10% 1,6-HD
ETFA	P13804	0.453299	0.224416	0.322285	common
ETFB	P38117	0.288196	0.339088	0.372716	common
EWSR1	Q01844	0.377286	0.11148	0.511234	10% 1,6-HD	Paraspeckle
EXOSC10	Q01780	0.459828	0.235083	0.305089	common	Nucleolus
EXOSC7	Q15024	1	0	0	2% 1,6-HD	Nucleolus
EXOSC8	Q96B26	0.500216	0	0.499784	2% 1,6-HD	Nucleolus
EXOSC9	Q06265	0	0	1	10% 1,6-HD	Nucleolus
F2	P00734	0.562235	0.267759	0.170006	2% 1,6-HD
F5	P12259	0.487239	0.263947	0.248814	common
FABP5	Q01469	0.234007	0.322251	0.443742	common
FADD	Q13158	0	1	0	5% 1,6-HD
FAHD1	Q6P587	0	0	1	10% 1,6-HD
FAM101B	Q8N5W9	0.645493	0	0.354507	2% 1,6-HD
FAM103A1	Q9BTL3	0.514282	0.22331	0.262408	2% 1,6-HD
FAM117A	Q9C073	0.51913	0.48087	0	2% 1,6-HD
FAM133A	Q8N9E0	0.548491	0.451509	0	2% 1,6-HD	Nucleolus
FAM136A	Q96C01	0.368208	0.380458	0.251334	common
FAM162A	Q96A26	0	1	0	5% 1,6-HD
FAM192A	Q9GZU8	0.393792	0.314438	0.29177	common
FAM195A	Q9BUT9	1	0	0	2% 1,6-HD
FAM195B	C9JLW8	0.493843	0.275566	0.230591	common
FAM210B	Q96KR6	0	1	0	5% 1,6-HD
FAM21A	Q641Q2	0.326836	0.673164	0	5% 1,6-HD	Nucleolus
FAM222B	Q8WU58	1	0	0	2% 1,6-HD
FAM32A	Q9Y421	0.635168	0	0.364832	2% 1,6-HD	Nucleolus
FAM50A	Q14320	0.465105	0.279305	0.255591	common	Splicesome
FAM98B	Q52LJ0	0.291947	0	0.708053	10% 1,6-HD	Paraspeckle
FARSA	Q9Y285	0	0	1	10% 1,6-HD
FAU		0.396007	0.38003	0.223963	common
FBL	P22087	0	0	1	10% 1,6-HD	Nucleolus
FDX1	P10109	0	1	0	5% 1,6-HD
FDXR		0	0.337824	0.662176	10% 1,6-HD
FECH	P22830	0	0	1	10% 1,6-HD
FEN1	P39748	0.198885	0.0765603	0.724554	10% 1,6-HD	Nucleolus
FERMT3	Q86UX7	0.171839	0.230975	0.597186	10% 1,6-HD
FGFR1OP	O95684	0.249069	0.672862	0.0780693	5% 1,6-HD
FIP1L1	Q6UN15	0.510338	0.178147	0.311515	2% 1,6-HD
FKBP1A	P62942	0.355326	0.439475	0.205199	common
FKBP2	P26885	0.427284	0.323776	0.24894	common
FKBP3	Q00688	0.452061	0.338827	0.209112	common
FKBP4	Q02790	0	0	1	10% 1,6-HD
FKBP5	Q13451	0	0	1	10% 1,6-HD
FLG2	Q5D862	0.375398	0.360778	0.263824	common
FLNA	P21333	0.243194	0.172499	0.584306	10% 1,6-HD
FLNC	Q14315	0.192679	0.190356	0.616965	10% 1,6-HD	Paraspeckle
FLOT1	O75955	0	0.458731	0.541269	10% 1,6-HD
FLOT2	Q14254	0	1	0	5% 1,6-HD
FLYWCH2	Q96CP2	0.544192	0.235614	0.220194	2% 1,6-HD
FN1	P02751	0.330716	0.237435	0.431849	common
FNBP1L	Q5T0N5	0.398522	0.341239	0.260239	common
FNBP4	Q8N3X1	0.53354	0.171821	0.294639	2% 1,6-HD
FOXJ2	Q9P0K8	0.622337	0	0.377663	2% 1,6-HD	Nucleolus
FOXJ3	Q9UPW0	0.433012	0.27696	0.290028	common
FOXK1	P85037	0	0	1	10% 1,6-HD	Nucleolus
FOXK2	Q01167	0	0	1	10% 1,6-HD
FOXO3	O43524	0.616949	0.11384	0.269211	2% 1,6-HD
FSCN1	Q16658	0	0.251243	0.748757	10% 1,6-HD
FTH1	P02794	0.471406	0.528594	0	5% 1,6-HD
FXN	Q16595	0.423235	0.576765	0	5% 1,6-HD
FYB	O15117	0.504641	0.270066	0.225293	2% 1,6-HD
FYTTD1	Q96QD9	0	0	1	10% 1,6-HD	Nuclear speckle
G3BP1	Q13283	0.453769	0.285938	0.260293	common
G3BP2	Q9UN86	0	1	0	5% 1,6-HD
G6PD		0	0	1	10% 1,6-HD
GABARAPL2	P60520	0.357625	0.243059	0.399316	common
GABPA	Q06546	0.320702	0.208193	0.471105	common
GABPB1		0.753052	0.131166	0.115783	2% 1,6-HD
GABPB2	Q8TAK5	0.692853	0	0.307147	2% 1,6-HD
GAGE2B	Q6NT46	0	1	0	5% 1,6-HD
GAPDH	P04406	0.306172	0.351789	0.342038	common	Nucleolus
GAR1	Q9NY12	0	0	1	10% 1,6-HD	Nucleolus
GART	P22102	0	0	1	10% 1,6-HD	Paraspeckle
GATA1	P15976	0.50555	0	0.49445	2% 1,6-HD	Paraspeckle
GATAD2A	Q86YP4	0.265491	0.10603	0.628479	10% 1,6-HD	Nuclear speckle
GATAD2B	Q8WXI9	0.310029	0	0.689971	10% 1,6-HD	Nuclear speckle
GCFC2	P16383	1	0	0	2% 1,6-HD	Nucleolus
GCSH	P23434	0.49342	0.50658	0	5% 1,6-HD
GDI2	P50395	0	0.211409	0.788591	10% 1,6-HD	Paraspeckle
GEMIN6	Q8WXD5	0	1	0	5% 1,6-HD
GGCT	O75223	0.322678	0.308537	0.368785	common
GGH	Q92820	0	1	0	5% 1,6-HD
GID8	Q9NWU2	0.47544	0.300307	0.224252	common
GIGYF2	Q6Y7W6	0.336395	0.412374	0.251231	common
GLIPR2	Q9H4G4	0	0	1	10% 1,6-HD
GLO1	Q04760	0.32654	0.448008	0.225452	common
GLRX2	Q9NS18	0	1	0	5% 1,6-HD
GLRX5	Q86SX6	0.377718	0.404981	0.2173	common
GLTSCR1	Q9NZM4	0	0	1	10% 1,6-HD
GM2A	P17900	0	1	0	5% 1,6-HD
GMEB1	Q9Y692	1	0	0	2% 1,6-HD
GMFG	O60234	0	1	0	5% 1,6-HD
GMNN	O75496	0.55441	0.275112	0.170478	2% 1,6-HD
GMPS	P49915	0	0.78089	0.21911	5% 1,6-HD	Nuclear stress body
GNB2L1	P63244	0.179237	0.123264	0.697499	10% 1,6-HD
GNPNAT1	Q96EK6	0	0.331816	0.668184	10% 1,6-HD
GOLGA3	Q08378	0.689241	0.174014	0.136744	2% 1,6-HD
GOLIM4	O00461	0	1	0	5% 1,6-HD
GORAB	Q5T7V8	0.636361	0	0.363639	2% 1,6-HD	Nucleolus
GOSR1	O95249	0	1	0	5% 1,6-HD
GOT1	P17174	0	0	1	10% 1,6-HD
GPANK1	O95872	0	0	1	10% 1,6-HD
GPATCH11	Q8N954	0.644279	0.122977	0.232744	2% 1,6-HD
GPKOW	Q92917	0.408826	0.26771	0.323464	common	Splicesome
GRB2	P62993	0.327651	0.284913	0.387436	common
GRIPAP1	Q4V328	0.493657	0.24936	0.256983	common
GRN	P28799	0.412007	0.206571	0.381421	common
GRSF1	Q12849	0.149032	0.754427	0.0965415	5% 1,6-HD
GSDMA	Q96QA5	0.439109	0.336858	0.224033	common
GSE1	Q14687	0	0.174702	0.825298	10% 1,6-HD	Nuclear body
GSPT1	P15170	0.36067	0.314048	0.325282	common
GSTK1		0	0.448288	0.551712	10% 1,6-HD
GSTP1	P09211	0	0.548142	0.451858	5% 1,6-HD
GTF2F2	P13984	0.385917	0.222306	0.391777	common	Nucleolus
GTF2H5	Q6ZYL4	1	0	0	2% 1,6-HD
GTF2I	P78347	0.329677	0.155707	0.514616	10% 1,6-HD	Nucleolus
GTSF1	Q8WW33	0.533328	0.28405	0.182622	2% 1,6-HD
H1FX	Q92522	0.380432	0.217103	0.402464	common
H2AFZ	P0C0S5	0.214741	0	0.785259	10% 1,6-HD
HADH	Q16836	0	0	1	10% 1,6-HD	Nucleolus
HADHA	P40939	0	1	0	5% 1,6-HD	Paraspeckle
HADHB	P55084	0.359772	0.640228	0	5% 1,6-HD
HAGH	Q16775	0.0563248	0.703905	0.23977	5% 1,6-HD
HAL	P42357	0.52144	0.249297	0.229263	2% 1,6-HD
HARS	P12081	0	0.418073	0.581927	10% 1,6-HD
HAUS1	Q96CS2	1	0	0	2% 1,6-HD
HAUS7	Q99871	1	0	0	2% 1,6-HD
HAUS8	Q9BT25	0.44064	0.256623	0.302736	common
HBB	P68871	1	0	0	2% 1,6-HD
HBE1	P02100	0.395536	0.400278	0.204186	common
HBG1	P69891	0.310859	0.503623	0.185518	5% 1,6-HD
HBS1L	Q9Y450	0	0	1	10% 1,6-HD
HBZ	P02008	0.426144	0.286362	0.287494	common
HCLS1	P14317	0	1	0	5% 1,6-HD
HDAC1	Q13547	0	0	1	10% 1,6-HD	Nuclear body
HDGF	P51858	0.483102	0.200182	0.316717	common	Nuclear stress body
HDGFRP2	Q7Z4V5	0.534839	0.130345	0.334816	2% 1,6-HD
HDLBP	Q00341	0	0	1	10% 1,6-HD
HEBP2	Q9Y5Z4	0.375163	0.52311	0.101727	5% 1,6-HD
HGS	O14964	0	0	1	10% 1,6-HD	PML nuclear body
HHEX	Q03014	1	0	0	2% 1,6-HD
HIC2	Q96JB3	0.381509	0.31226	0.306231	common
HIF1AN	Q9NWT6	1	0	0	2% 1,6-HD
HINT1	P49773	0	1	0	5% 1,6-HD
HIRIP3	Q9BW71	0.602457	0.0107956	0.386747	2% 1,6-HD
HIST1H1B	P16401	0.604423	0	0.395577	2% 1,6-HD	Nucleolus
HIST1H1C	P16403	0.422543	0.204473	0.372984	common	Nucleolus
HIST1H3A	P68431	0.343232	0.339495	0.317273	common
HIST2H2AA4	Q6FI13	1	0	0	2% 1,6-HD	Nuclear stress body
HIST2H2BF	Q5QNW6	0.388081	0.264944	0.346976	common	Nuclear stress body
HIST2H4A	P62805	0.375689	0.325258	0.299053	common	Nuclear stress body
HMBS	P08397	0	0	1	10% 1,6-HD
HMG20A	Q9NP66	0.418457	0.242661	0.338883	common
HMG20B	Q9P0W2	0	0	1	10% 1,6-HD
HMGA1		0.609353	0.276834	0.113813	2% 1,6-HD
HMGB1	P09429	0.416406	0.295685	0.287909	common	Paraspeckle
HMGB2	P26583	0.409976	0.26748	0.322543	common	Nucleolus
HMGB3	O15347	0.234714	0.3155	0.449786	common
HMGN1	P05114	0.722138	0.0117465	0.266115	2% 1,6-HD
HMGN5	P82970	0.552043	0.0967101	0.351247	2% 1,6-HD
HN1L	Q9H910	0.518142	0.214488	0.26737	2% 1,6-HD
HNRNPA0	Q13151	0.0409593	0.261803	0.697238	10% 1,6-HD	Nucleolus
HNRNPA1	P09651	0.333711	0.107283	0.559006	10% 1,6-HD	Paraspeckle
HNRNPC		0.331114	0.117717	0.551169	10% 1,6-HD
HNRNPF	P52597	0.26505	0.224818	0.510132	10% 1,6-HD	Paraspeckle
HNRNPH1	P31943	0.247157	0.136653	0.61619	10% 1,6-HD	Paraspeckle
HNRNPH2	P55795	0.298914	0	0.701086	10% 1,6-HD	Nuclear body
HNRNPH3		0.268225	0.0955162	0.636259	10% 1,6-HD
HNRNPL	P14866	0.175331	0.0912802	0.733389	10% 1,6-HD	Nuclear body
HNRNPM	P52272	0.364888	0.234834	0.400278	common	Nuclear body
HNRNPR		0.0965736	0	0.903426	10% 1,6-HD
HNRNPU	Q00839	0.218441	0.122867	0.658692	10% 1,6-HD
HNRNPUL1	Q9BUJ2	0.514064	0.223117	0.262819	2% 1,6-HD	Paraspeckle
HNRNPUL2	Q1KMD3	0.110242	0.0847783	0.80498	10% 1,6-HD
HOMER1	Q86YM7	0.652633	0.347367	0	2% 1,6-HD
HOXB9	P17482	0	0.423349	0.576651	10% 1,6-HD
HPCA	P84074	0	1	0	5% 1,6-HD
HRNR	Q86YZ3	0.17588	0.510099	0.314021	5% 1,6-HD
HSD17B4		0	0.33955	0.66045	10% 1,6-HD
HSP90AA1	P07900	0.350973	0.266184	0.382843	common
HSP90B1	P14625	0.418084	0.222485	0.359431	common
HSPA14	Q0VDF9	0	0	1	10% 1,6-HD
HSPA1B	P0DMV9	0.29188	0.115807	0.592313	10% 1,6-HD	Splicesome
HSPA1L	P34931	0.626198	0.138513	0.235289	2% 1,6-HD
HSPA4L	O95757	0	1	0	5% 1,6-HD
HSPA5	P11021	0.462702	0.271819	0.265479	common	Nuclear body
HSPA8	P11142	0.359492	0.20135	0.439159	common	Nucleolus
HSPA9	P38646	0.34965	0.428244	0.222106	common
HSPB1	P04792	0.410512	0.334161	0.255327	common
HSPE1	P61604	0.423602	0.374836	0.201562	common
HSPH1	Q92598	0.528476	0.307595	0.163929	2% 1,6-HD
HTATSF1	O43719	0.534396	0.207551	0.258052	2% 1,6-HD	Splicesome
HTRA2	O43464	0	0.569304	0.430696	5% 1,6-HD
HYPK	Q9NX55	0.340955	0.346014	0.313032	common
ICAM1	P05362	1	0	0	2% 1,6-HD
ICT1	Q14197	0.352035	0.406841	0.241124	common
ID1	P41134	0.416492	0.33782	0.245688	common
IDH1	O75874	0.375247	0.321913	0.30284	common
IFT74	Q96LB3	0.438681	0.351649	0.20967	common
IGBP1	P78318	0.413785	0.276407	0.309807	common
IGF2BP1	Q9NZI8	0	0.236149	0.763851	10% 1,6-HD
IGF2BP2	Q9Y6M1	1	0	0	2% 1,6-HD
IGF2BP3	O00425	0	0	1	10% 1,6-HD
IGF2R	P11717	0.26854	0.73146	0	5% 1,6-HD
IGJ	P01591	0	1	0	5% 1,6-HD
IGLL5	B9A064	1	0	0	2% 1,6-HD
IKBIP		0	1	0	5% 1,6-HD
IKBKG	Q9Y6K9	0.58916	0.41084	0	2% 1,6-HD	Nuclear body
IKZF1	Q13422	0.434984	0.252082	0.312934	common
ILF2	Q12905	0.15629	0.0606542	0.783056	10% 1,6-HD
ILF3	Q12906	0.250497	0.111299	0.638205	10% 1,6-HD	Nucleolus
ILKAP	Q9H0C8	0.385484	0.27242	0.342096	common	PML nuclear body
IMMT		0.166453	0.661303	0.172244	5% 1,6-HD
IMPDH2	P12268	0.46807	0.291933	0.239996	common
ING1	Q9UK53	0	0	1	10% 1,6-HD
INIP	Q9NRY2	0.390498	0.379359	0.230143	common
INTS12	Q96CB8	0.545674	0	0.454326	2% 1,6-HD
IPO7	O95373	0	0	1	10% 1,6-HD
IRF2BP1	Q8IU81	0	0.495349	0.504651	10% 1,6-HD
IRF2BP2		0.432286	0.259154	0.30856	common
ISOC1	Q96CN7	0.171884	0	0.828116	10% 1,6-HD
IST1	P53990	0	0	1	10% 1,6-HD
ISY1-RAB43		0.345189	0.285195	0.369616	common
IWS1	Q96ST2	0.463225	0.217323	0.319452	common
JUNB	P17275	0	0	1	10% 1,6-HD
JUP	P14923	0.301198	0.369616	0.329186	common	Splicesome
KAT7	O95251	0	0	1	10% 1,6-HD
KAT8	Q9H7Z6	0.509365	0.238554	0.252081	2% 1,6-HD
KAZN		0.350412	0.399813	0.249775	common
KHDRBS1	Q07666	0.294997	0.109005	0.595997	10% 1,6-HD
KIAA0101	Q15004	0.539823	0.218289	0.241888	2% 1,6-HD
KIAA0907	Q7Z7F0	0.412974	0.210209	0.376817	common
KIAA1143	Q96AT1	0.575226	0.287087	0.137687	2% 1,6-HD
KIAA1191	Q96A73	0.481991	0.294692	0.223317	common
KIAA1522	Q9P206	0.73955	0	0.26045	2% 1,6-HD
KIAA1967	Q8N163	0.181977	0	0.818023	10% 1,6-HD	Paraspeckle
KIDINS220	Q9ULH0	0	1	0	5% 1,6-HD
KIF22	Q14807	1	0	0	2% 1,6-HD
KIF23	Q02241	0.502129	0.271906	0.225966	2% 1,6-HD
KIF2A	O00139	0.280324	0.719676	0	5% 1,6-HD
KIF2C	Q99661	0.327752	0.147414	0.524833	10% 1,6-HD	Nucleolus
KIF4A	O95239	0.327662	0.26282	0.409518	common
KLF16	Q9BXK1	0.407252	0.211365	0.381382	common
KLF3	P57682	0.384294	0.20536	0.410346	common
KMT2D	O14686	0.404118	0.247733	0.348149	common
KNSTRN	Q9Y448	0.451578	0.273083	0.275339	common
KPNA2	P52292	0.215945	0	0.784055	10% 1,6-HD
KPNB1	Q14974	0.237916	0.134628	0.627456	10% 1,6-HD	Nuclear body
KRI1	Q8N9T8	0.464037	0.314637	0.221326	common	Nucleolus
KRT1	P04264	0.311507	0.358773	0.32972	common
KRT10	P13645	0.343652	0.339076	0.317272	common
KRT13	P13646	0.535496	0.464504	0	2% 1,6-HD
KRT14	P02533	0.244929	0.389003	0.366068	common
KRT16	P08779	0.222578	0.291973	0.485449	common
KRT17	Q04695	0.266428	0.362744	0.370828	common
KRT18	P05783	0.384477	0.262457	0.353066	common
KRT19	P08727	0.418739	0.341759	0.239502	common
KRT2	P35908	0.335812	0.3634	0.300788	common	Paraspeckle
KRT23	Q9C075	0.331933	0.544805	0.123262	5% 1,6-HD
KRT28	Q7Z3Y7	0.237528	0.669903	0.0925693	5% 1,6-HD
KRT4	P19013	0.254065	0.386187	0.359748	common
KRT5	P13647	0.293367	0.353421	0.353212	common	Paraspeckle
KRT6A	P02538	0.292449	0.452078	0.255473	common
KRT6B	P04259	0.272163	0.291663	0.436174	common
KRT7	P08729	1	0	0	2% 1,6-HD
KRT71	Q3SY84	0	1	0	5% 1,6-HD
KRT73	Q86Y46	0.50721	0	0.49279	2% 1,6-HD
KRT77	Q7Z794	0.52377	0.339571	0.136659	2% 1,6-HD
KRT78	Q8N1N4	0.343771	0.347893	0.308337	common
KRT8	P05787	0.406746	0.266217	0.327036	common
KRT80	Q6KB66	0.329769	0.360918	0.309313	common
KRT85	P78386	0	1	0	5% 1,6-HD
KRT9	P35527	0.245205	0.398539	0.356256	common
LACRT	Q9GZZ8	0.366195	0.633805	0	5% 1,6-HD
LAMP1	P11279	0	0.517431	0.482569	5% 1,6-HD
LAMP2	P13473	0	0	1	10% 1,6-HD
LAMTOR5	O43504	0.746319	0.253681	0	2% 1,6-HD
LARP4	Q71RC2	0	1	0	5% 1,6-HD
LASP1	Q14847	0.411904	0.373492	0.214604	common
LBR	Q14739	0.559599	0.197439	0.242962	2% 1,6-HD
LCE2C	Q5TA81	1	0	0	2% 1,6-HD
LCN1	P31025	0.243808	0.4534	0.302792	common
LDHA	P00338	0	1	0	5% 1,6-HD	Nucleolus
LEMD2	Q8NC56	0.595697	0	0.404303	2% 1,6-HD
LEMD3	Q9Y2U8	0.521693	0.197548	0.280759	2% 1,6-HD
LENG1	Q96BZ8	0.321926	0.295277	0.382797	common
LENG8	Q96PV6	1	0	0	2% 1,6-HD
LEO1	Q8WVC0	0.523463	0.20223	0.274308	2% 1,6-HD	Nucleolus
LEPRE1	Q32P28	0	0	1	10% 1,6-HD
LETM1	O95202	0	1	0	5% 1,6-HD
LGALS1	P09382	0.492588	0.224961	0.282452	common
LGALS7B	P47929	0.417775	0.582225	0	5% 1,6-HD
LIMA1		0.456963	0.229505	0.313532	common
LIMD2	Q9BT23	0.538567	0.461433	0	2% 1,6-HD
LIMS1	P48059	0	0	1	10% 1,6-HD
LIN52	Q52LA3	0.95871	0	0.0412896	2% 1,6-HD
LIN54	Q6MZP7	0	0	1	10% 1,6-HD
LIN7C	Q9NUP9	0.401454	0.290838	0.307708	common
LMAN2	Q12907	0	1	0	5% 1,6-HD
LMNB1	P20700	0.395172	0.248356	0.356473	common
LMNB2	Q03252	0.510829	0.184943	0.304229	2% 1,6-HD
LOC100127983	P0DMB2	0.528539	0	0.471461	2% 1,6-HD
LOC100506310		0.17687	0	0.82313	10% 1,6-HD
LOC100506562		0.520168	0.274637	0.205195	2% 1,6-HD
LOC100652741		0.593696	0	0.406304	2% 1,6-HD
LOC100996752		0.662736	0	0.337264	2% 1,6-HD
LOC101059922		0.514957	0.328048	0.156994	2% 1,6-HD
LOC101060318		0.396028	0.314136	0.289837	common
LOC101060541		0.506141	0.0857329	0.408126	2% 1,6-HD
LOC101060753		0.52454	0.261884	0.213576	2% 1,6-HD
LONP1	P36776	0	0	1	10% 1,6-HD
LOR	P23490	0.275626	0.419066	0.305308	common
LRPAP1	P30533	0.462025	0.310738	0.227237	common
LRRC40	Q9H9A6	0	0	1	10% 1,6-HD
LRRC47	Q8N1G4	0.708784	0	0.291216	2% 1,6-HD	Nucleolus
LRRFIP1	Q32MZ4	0.400209	0.352539	0.247251	common
LRRFIP2	Q9Y608	0.553255	0.274785	0.17196	2% 1,6-HD
LSM1	O15116	1	0	0	2% 1,6-HD
LSM12	Q3MHD2	0.425163	0.373677	0.20116	common
LSM14A	Q8ND56	0.455196	0.204387	0.340417	common
LSM2	Q9Y333	0.377641	0.0426203	0.579739	10% 1,6-HD
LSM3	P62310	0.463165	0.206083	0.330752	common
LSM4	Q9Y4Z0	0.505763	0	0.494237	2% 1,6-HD
LSM5	Q9Y4Y9	0.580318	0.184101	0.235581	2% 1,6-HD
LSR	Q86X29	0	1	0	5% 1,6-HD
LTF	P02788	0	0.592482	0.407518	5% 1,6-HD
LTV1	Q96GA3	0.536337	0.463663	0	2% 1,6-HD
LUC7L	Q9NQ29	0.400567	0.290632	0.308802	common
LUC7L2	Q9Y383	0.383641	0.388237	0.228122	common
LUC7L3	O95232	0.434971	0.227747	0.337282	common	Nuclear speckle
LUZP1	Q86V48	0.59303	0.40697	0	2% 1,6-HD
LYAR	Q9NX58	1	0	0	2% 1,6-HD	Nucleolus
LYRM7	Q5U5X0	1	0	0	2% 1,6-HD
LYSMD1	Q96S90	1	0	0	2% 1,6-HD
LYZ	P61626	0.405712	0.360145	0.234142	common
LZIC	Q8WZA0	0.633902	0.366098	0	2% 1,6-HD
LZTFL1	Q9NQ48	0.421698	0.578302	0	5% 1,6-HD
MAGEB2	O15479	0	1	0	5% 1,6-HD	Nucleolus
MAGOHB	Q96A72	0	0	1	10% 1,6-HD
MANF	P55145	0.528792	0.293544	0.177664	2% 1,6-HD	Nucleolus
MAP1A	P78559	0.429361	0.287978	0.282661	common
MAP1B	P46821	0.421749	0.20085	0.377401	common
MAP1LC3B	Q9GZQ8	0.486791	0.220052	0.293157	common
MAP4	P27816	0.483689	0.248072	0.268239	common
MAP7D3	Q8IWC1	1	0	0	2% 1,6-HD
MAPK1	P28482	0.118745	0.215895	0.66536	10% 1,6-HD
MAPK1IP1L	Q8NDC0	1	0	0	2% 1,6-HD
MAPK3	P27361	1	0	0	2% 1,6-HD
MAPRE2		0.37871	0	0.62129	10% 1,6-HD
MAPRE3	Q9UPY8	0.151498	0	0.848502	10% 1,6-HD
MAPT	P10636	0.455406	0.326536	0.218058	common
MARCKSL1	P49006	0.278433	0.314957	0.40661	common
MATR3	P43243	0.340282	0.108478	0.55124	10% 1,6-HD
MAVS	Q7Z434	0	0.653588	0.346412	5% 1,6-HD
MAX	P61244	0.500741	0.406295	0.0929641	2% 1,6-HD
MBD2	Q9UBB5	0.642689	0	0.357311	2% 1,6-HD
MBIP	Q9NS73	1	0	0	2% 1,6-HD	Nucleolus
MBNL1	Q9NR56	0.235256	0.058161	0.706583	10% 1,6-HD
MCFD2	Q8NI22	0	1	0	5% 1,6-HD
MCM3	P25205	0.563774	0.436226	0	2% 1,6-HD	Nucleolus
MCM4	P33991	0.585933	0.414067	0	2% 1,6-HD
MCM6	Q14566	0.498523	0	0.501477	10% 1,6-HD	Nucleolus
MCM7	P33993	1	0	0	2% 1,6-HD
MDC1	Q14676	0.514771	0.161898	0.323331	2% 1,6-HD	DNA damage foci
MDH2	P40926	0.246944	0.295375	0.45768	common	Nucleolus
MDK	P21741	0.40474	0.263692	0.331569	common
MEA1	Q16626	1	0	0	2% 1,6-HD
MEAF6	Q9HAF1	1	0	0	2% 1,6-HD	Nucleolus
MECP2	P51608	1	0	0	2% 1,6-HD	Heterochromatin
MED1	Q15648	0.64549	0	0.35451	2% 1,6-HD	Nuclear speckle
MED10	Q9BTT4	0.511907	0.185283	0.30281	2% 1,6-HD	Nucleolus
MED11	Q9P086	0.552766	0.180141	0.267093	2% 1,6-HD
MED15	Q96RN5	0.319605	0.361186	0.319209	common	Mediator condensate
MED21	Q13503	0.461625	0.307499	0.230876	common	Nuclear body
MED22	Q15528	0.525746	0.369415	0.104839	2% 1,6-HD
MED28	Q9H204	0.402194	0.290726	0.30708	common
MED29	Q9NX70	0.510985	0.182906	0.306109	2% 1,6-HD
MED30	Q96HR3	0.391605	0.312368	0.296027	common
MED31	Q9Y3C7	0.332058	0	0.667942	10% 1,6-HD
MED4	Q9NPJ6	0.479058	0.228316	0.292625	common
MED7	O43513	1	0	0	2% 1,6-HD
MED8	Q96G25	0.760861	0.129674	0.109465	2% 1,6-HD
MED9	Q9NWA0	1	0	0	2% 1,6-HD
MEF2A	Q02078	0.364412	0	0.635588	10% 1,6-HD
MEF2C	Q06413	0	1	0	5% 1,6-HD
MEF2D	Q14814	0.367506	0.211982	0.420512	common
MEIS1	O00470	0.339623	0.250227	0.410149	common
MEIS2	O14770	0.646324	0.353676	0	2% 1,6-HD
MESDC2	Q14696	0.5197	0.242909	0.237391	2% 1,6-HD
METAP2	P50579	0	0.256353	0.743647	10% 1,6-HD
METTL3	Q86U44	0.498281	0	0.501719	10% 1,6-HD	Nuclear speckle
MEX3B	Q6ZN04	0.591986	0	0.408014	2% 1,6-HD
MFAP1	P55081	0.455448	0.222415	0.322137	common	Nuclear body
MGST2	Q99735	0	0	1	10% 1,6-HD
MIEN1	Q9BRT3	0.460598	0.539402	0	5% 1,6-HD
MIER1	Q8N108	0.6255	0.197421	0.177079	2% 1,6-HD
MIF	P14174	0.36734	0.3879	0.24476	common	Nuclear stress body
MITF	O75030	0	1	0	5% 1,6-HD
MKI67	P46013	0.489603	0.211116	0.299281	common	Nucleolus
MKI67IP	Q9BYG3	1	0	0	2% 1,6-HD
MKL1	Q969V6	0.524487	0.316969	0.158544	2% 1,6-HD
MKL2	Q9ULH7	0.516709	0.483291	0	2% 1,6-HD
MKRN2	Q9H000	0	0	1	10% 1,6-HD
MLLT10	P55197	1	0	0	2% 1,6-HD
MLLT11	Q13015	0.479477	0.520523	0	5% 1,6-HD
MMAB	Q96EY8	0.327099	0.372324	0.300577	common
MNAT1	P51948	0.393213	0.275532	0.331255	common
MND1	Q9BWT6	0.426537	0.260585	0.312877	common
MNF1	Q9BRT2	1	0	0	2% 1,6-HD
MOB1B	Q7L9L4	0	0	1	10% 1,6-HD	Nucleolus
MPHOSPH6	Q99547	0.543735	0.270228	0.186037	2% 1,6-HD	Nucleolus
MPP1	Q00013	0.336973	0	0.663027	10% 1,6-HD
MRE11A	P49959	0.521613	0	0.478387	2% 1,6-HD	Nucleolus
MRFAP1	Q9Y605	0.540542	0.234193	0.225265	2% 1,6-HD
MRPL1	Q9BYD6	0	0	1	10% 1,6-HD
MRPL14	Q6P1L8	0.248309	0.586732	0.164959	5% 1,6-HD
MRPL30	Q8TCC3	0	1	0	5% 1,6-HD
MRPL32	Q9BYC8	0.359252	0.640748	0	5% 1,6-HD
MRPL33	O75394	0	1	0	5% 1,6-HD
MRPL40	Q9NQ50	0.270212	0.522142	0.207646	5% 1,6-HD	Nucleolus
MRPL41	Q8IXM3	0.405	0.281363	0.313637	common
MRPL42	Q9Y6G3	0.416138	0.583862	0	5% 1,6-HD
MRPL43		0.0790779	0.920922	0	5% 1,6-HD
MRPL46	Q9H2W6	0.257025	0.375605	0.36737	common
MRPL49	Q13405	0.333894	0.52771	0.138396	5% 1,6-HD
MRPL50	Q8N5N7	0.346842	0.503584	0.149574	5% 1,6-HD
MRPL53	Q96EL3	0.341462	0.451376	0.207162	common
MRPL54	Q6P161	0.76129	0	0.23871	2% 1,6-HD
MRPS18B	Q9Y676	0	1	0	5% 1,6-HD
MRPS23	Q9Y3D9	0.469491	0.287877	0.242631	common
MRPS27	Q92552	1	0	0	2% 1,6-HD	Nucleolus
MRPS28	Q9Y2Q9	0.334852	0.522666	0.142482	5% 1,6-HD
MRPS36	P82909	0.472605	0.290742	0.236653	common
MRPS6	P82932	0	1	0	5% 1,6-HD
MRRF	Q96E11	0.333265	0.298837	0.367898	common	Nucleolus
MRTO4	Q9UKD2	0	0	1	10% 1,6-HD	Nucleolus
MSH2	P43246	0	0	1	10% 1,6-HD	Paraspeckle
MSH6	P52701	0	0	1	10% 1,6-HD
MSN	P26038	0.271374	0.174809	0.553817	10% 1,6-HD
MST4	Q9P289	0.394201	0.218168	0.387631	common
MT1G	P13640	1	0	0	2% 1,6-HD
MTA2	O94776	0.264573	0	0.735427	10% 1,6-HD
MTDH	Q86UE4	0.564928	0.266103	0.168969	2% 1,6-HD
MTFR1L	Q9H019	0.312778	0.687222	0	5% 1,6-HD
MTHFD1	P11586	0.266228	0.297396	0.436376	common
MTHFD2	P13995	0.344177	0	0.655823	10% 1,6-HD
MTPN	P58546	0.252696	0.576555	0.170748	5% 1,6-HD
MUCL1	Q96DR8	0.741556	0.18647	0.0719737	2% 1,6-HD
MVB12A	Q96EY5	0	0	1	10% 1,6-HD
MYBBP1A	Q9BQG0	0	0	1	10% 1,6-HD	Nucleolus
MYCBP	Q99417	0.146372	0.639331	0.214297	5% 1,6-HD	Paraspeckle
MYH10	P35580	0.705831	0.0512866	0.242882	2% 1,6-HD
MYL4	P12829	0.417027	0.326007	0.256966	common
MYL6B	P14649	0.500349	0.273278	0.226373	2% 1,6-HD
MYO18A	Q92614	0	1	0	5% 1,6-HD
MZT1	Q08AG7	0.645572	0.354428	0	2% 1,6-HD
MZT2A	Q6P582	0.367567	0.367051	0.265383	common
NAA10	P41227	0.25893	0.243287	0.497784	common	Cajal body
NAA15	Q9BXJ9	0	1	0	5% 1,6-HD
NAA50	Q9GZZ1	0	0	1	10% 1,6-HD
NACA		0.469397	0.324948	0.205655	common
NACC1	Q96RE7	0.337023	0.28979	0.373186	common
NAP1L1	P55209	0.474906	0.28183	0.243264	common
NAP1L4	Q99733	0.373801	0.330603	0.295596	common
NAPG	Q99747	0.202954	0.547982	0.249064	5% 1,6-HD
NARS	O43776	0.403491	0	0.596509	10% 1,6-HD
NAT10	Q9H0A0	0.673468	0	0.326532	2% 1,6-HD	Nucleolus
NBPF7		1	0	0	2% 1,6-HD
NCAPH	Q15003	0.597491	0.402509	0	2% 1,6-HD
NCBP1	Q09161	0	0	1	10% 1,6-HD	Nuclear speckle
NCBP2	P52298	0.424545	0.25738	0.318075	common	Nuclear speckle
NCCRP1	Q6ZVX7	0.346641	0.30777	0.345589	common
NCK1	P16333	0.475533	0	0.524467	10% 1,6-HD	Receptor cluster
NCK2	O43639	0	0.315257	0.684743	10% 1,6-HD
NCL	P19338	0.462471	0.306486	0.231043	common	Nucleolus
NCLN	Q969V3	1	0	0	2% 1,6-HD
NCOA5	Q9HCD5	0.335776	0	0.664224	10% 1,6-HD
NCOA6	Q14686	0.513136	0.113629	0.373235	2% 1,6-HD
NCOR1	O75376	0.590592	0	0.409408	2% 1,6-HD
NCSTN	Q92542	0	1	0	5% 1,6-HD
NDE1	Q9NXR1	0.469162	0.315207	0.215631	common
NDUFA2	O43678	0.322352	0.589783	0.0878643	5% 1,6-HD
NDUFA3	O95167	0	1	0	5% 1,6-HD
NDUFA4	O00483	0	1	0	5% 1,6-HD
NDUFA5	Q16718	0.200759	0.728797	0.0704437	5% 1,6-HD
NDUFA7	O95182	0.30358	0.69642	0	5% 1,6-HD
NDUFA8	P51970	0.272273	0.564917	0.16281	5% 1,6-HD
NDUFAF3	Q9BU61	0.259344	0.599399	0.141257	5% 1,6-HD
NDUFB1	O75438	0.33703	0.66297	0	5% 1,6-HD
NDUFB10	O96000	0.257324	0.623689	0.118987	5% 1,6-HD
NDUFB11	Q9NX14	0.199504	0.666035	0.134461	5% 1,6-HD
NDUFB4	O95168	0	1	0	5% 1,6-HD
NDUFB7	P17568	0	1	0	5% 1,6-HD
NDUFS1	P28331	0	1	0	5% 1,6-HD
NDUFS2	O75306	0	1	0	5% 1,6-HD
NDUFS4	O43181	0.351855	0.537659	0.110486	5% 1,6-HD
NDUFS6	O75380	0.295059	0.611724	0.0932169	5% 1,6-HD
NDUFS7	O75251	0	0.718839	0.281161	5% 1,6-HD
NDUFS8	O00217	0.295069	0.545807	0.159124	5% 1,6-HD
NDUFV1	P49821	0	1	0	5% 1,6-HD
NDUFV2	P19404	0.273345	0.605123	0.121532	5% 1,6-HD
NEBL		0.422359	0.249577	0.328064	common
NECAP2	Q9NVZ3	0.446854	0.332132	0.221014	common
NEDD8-MDP1		0	1	0	5% 1,6-HD
NEFH	P12036	0.663487	0.336513	0	2% 1,6-HD
NELFE	P18615	0.57111	0.290129	0.138761	2% 1,6-HD
NENF	Q9UMX5	0.452649	0.306293	0.241058	common
NEU2	Q9Y3R4	0	0	1	10% 1,6-HD
NFATC2	Q13469	0	0.542676	0.457324	5% 1,6-HD
NFATC3	Q12968	0.304949	0.695051	0	5% 1,6-HD
NFE2	Q16621	0.37835	0.316687	0.304963	common
NFKB1	P19838	0	1	0	5% 1,6-HD
NFU1	Q9UMS0	1	0	0	2% 1,6-HD
NFYA	P23511	0	1	0	5% 1,6-HD	PML nuclear body
NFYB	P25208	0.488775	0.236278	0.274947	common
NFYC	Q13952	0	0.504855	0.495145	5% 1,6-HD
NGRN	Q9NPE2	0	1	0	5% 1,6-HD
NHP2	Q9NX24	0.412637	0.333021	0.254342	common	Nucleolus
NIPBL	Q6KC79	0.399513	0.256111	0.344377	common
NKAP	Q8N5F7	0.485433	0	0.514567	10% 1,6-HD	Nuclear speckle
NKTR	P30414	0.718819	0	0.281181	2% 1,6-HD
NME1	P15531	0.282698	0.463752	0.25355	common	Paraspeckle
NMT1	P30419	0	0	1	10% 1,6-HD
NOL7	Q9UMY1	0.357596	0.313283	0.329121	common	Nucleolus
NOLC1	Q14978	0.487261	0.298792	0.213948	common	Nucleolus
NOMO2	Q5JPE7	0	1	0	5% 1,6-HD
NONO	Q15233	0.313523	0.10908	0.577397	10% 1,6-HD	Paraspeckle
NOP16		0.708074	0.291926	0	2% 1,6-HD
NOP2	P46087	0.573839	0	0.426161	2% 1,6-HD
NOP56	O00567	1	0	0	2% 1,6-HD	Nucleolus
NOSIP	Q9Y314	0.364826	0.307155	0.328019	common
NPEPPS	P55786	0	0	1	10% 1,6-HD
NPM1	P06748	0.369653	0.315359	0.314988	common	Nucleolus
NPM3	O75607	0.456467	0.282816	0.260717	common	Nucleolus
NRBF2	Q96F24	0.287439	0.368355	0.344206	common
NRF1	Q16656	0.412305	0.244745	0.34295	common
NSL1	Q96IY1	0.534762	0.18135	0.283888	2% 1,6-HD
NSMCE2	Q96MF7	0.618113	0.381887	0	2% 1,6-HD	PML nuclear body
NSRP1	Q9H0G5	0.567402	0.432598	0	2% 1,6-HD	Nuclear speckle
NUCB2	P80303	0	1	0	5% 1,6-HD
NUDC	Q9Y266	0.355532	0.319454	0.325014	common
NUDCD2	Q8WVJ2	0.375759	0.624241	0	5% 1,6-HD
NUDT16L1	Q9BRJ7	0	0	1	10% 1,6-HD	Nucleolus
NUDT21	O43809	0	0.2755	0.7245	10% 1,6-HD	Paraspeckle
NUDT4	Q9NZJ9	0	1	0	5% 1,6-HD
NUDT5	Q9UKK9	0.427616	0.310852	0.261531	common
NUDT9	Q9BW91	1	0	0	2% 1,6-HD
NUP107	P57740	0	0.410114	0.589886	10% 1,6-HD	Nuclear pore complex
NUP155	O75694	0	1	0	5% 1,6-HD	Nuclear body
NUP210	Q8TEM1	0	0	1	10% 1,6-HD
NUP214	P35658	0.370385	0.25133	0.378285	common
NUP35	Q8NFH5	0.255549	0.154707	0.589744	10% 1,6-HD
NUP43	Q8NFH3	0	0	1	10% 1,6-HD
NUP50	Q9UKX7	0.416344	0.243	0.340656	common	Nuclear pore complex
NUP54	Q7Z3B4	0	0	1	10% 1,6-HD
NUP62	P37198	0.443034	0.325987	0.230979	common	Nuclear pore complex
NUP93	Q8N1F7	0.62321	0.323889	0.0529014	2% 1,6-HD	Nuclear pore complex
NUP98	P52948	0.451251	0.214907	0.333842	common	Nuclear pore complex
NUPL1	Q9BVL2	0.367232	0.371149	0.261619	common
OARD1	Q9Y530	0	0	1	10% 1,6-HD	Nucleolus
OAT	P04181	0	0.351308	0.648692	10% 1,6-HD
OCIAD1	Q9NX40	0.666926	0.274013	0.0590615	2% 1,6-HD
OLA1	Q9NTK5	0	0	1	10% 1,6-HD	Nucleolus
ORC2	Q13416	0.681145	0	0.318855	2% 1,6-HD
ORC6	Q9Y5N6	0	1	0	5% 1,6-HD	Nucleolus
OTUD5	Q96G74	0.35461	0.432813	0.212577	common	Nucleolus
OTUD6B	Q8N6M0	0.490558	0.249253	0.260189	common
P4HB	P07237	0.449891	0.3414	0.208709	common
PA2G4	Q9UQ80	0.2746	0.0949087	0.630491	10% 1,6-HD	Nucleolus
PABPC1	P11940	0	0	1	10% 1,6-HD
PABPC4	Q13310	1	0	0	2% 1,6-HD
PACSIN2	Q9UNF0	0.503937	0.285789	0.210274	2% 1,6-HD
PAF1	Q8N7H5	0.496099	0.264444	0.239457	common
PAFAH1B1	P43034	0	0	1	10% 1,6-HD
PAFAH1B3	Q15102	0.500179	0.3352	0.16462	2% 1,6-HD
PAGE1	O75459	0.474188	0.525812	0	5% 1,6-HD	Nucleolus
PAGE5	Q96GU1	0.362215	0.421298	0.216487	common
PAICS	P22234	0.254331	0.327005	0.418664	common
PAIP1	Q9H074	0	1	0	5% 1,6-HD
PAK2	Q13177	0.415503	0	0.584497	10% 1,6-HD
PARP1	P09874	0.460742	0.223631	0.315626	common	Nucleolus
PAXBP1	Q9Y5B6	0.653492	0	0.346508	2% 1,6-HD	Splicesome
PCBD2	Q9H0N5	0.494743	0.505257	0	5% 1,6-HD
PCBP1	Q15365	0.327513	0.285611	0.386877	common
PCBP2		0.247319	0.180728	0.571953	10% 1,6-HD
PCDH11X	Q9BZA7	1	0	0	2% 1,6-HD
PCM1	Q15154	0.456259	0.320294	0.223447	common
PCMT1	P22061	0.363024	0.275249	0.361727	common	Nuclear stress body
PCNA	P12004	0.266977	0.343445	0.389579	common
PCYT1B	Q9Y5K3	0.400356	0.599644	0	5% 1,6-HD
PDAP1	Q13442	0.513948	0.308721	0.177331	2% 1,6-HD
PDCD10	Q9BUL8	0.308029	0.427971	0.264001	common
PDCD5	O14737	0.534941	0.246658	0.218401	2% 1,6-HD
PDCD6IP		0	1	0	5% 1,6-HD
PDHA1	P08559	0	0.608838	0.391162	5% 1,6-HD
PDHX	O00330	0.313674	0.535718	0.150609	5% 1,6-HD
PDIA3	P30101	0.354654	0.336087	0.309259	common	Nuclear body
PDIA4	P13667	0.333321	0.349181	0.317499	common
PDIA6	Q15084	0.284071	0.399123	0.316806	common	Paraspeckle
PDLIM1	O00151	0.340277	0.431257	0.228466	common
PDLIM4	P50479	0.379642	0.335557	0.284801	common
PDLIM5	Q96HC4	0.360194	0.348566	0.29124	common
PDLIM7	Q9NR12	0.490314	0.292329	0.217357	common	Nucleolus
PDS5A	Q29RF7	0.41911	0.230999	0.349891	common
PDZD2	O15018	1	0	0	2% 1,6-HD
PELO	Q9BRX2	0	0	1	10% 1,6-HD
PELP1	Q8IZL8	0	1	0	5% 1,6-HD	Nucleolus
PER3	P56645	1	0	0	2% 1,6-HD
PEX14	O75381	1	0	0	2% 1,6-HD	Cajal body
PEX19	P40855	0	1	0	5% 1,6-HD
PFDN1	O60925	0	0.680683	0.319317	5% 1,6-HD	Nucleolus
PFDN2	Q9UHV9	0.231065	0.405758	0.363177	common
PFDN5	Q99471	0.299356	0.420898	0.279746	common
PGAM5	Q96HS1	0	1	0	5% 1,6-HD
PGD	P52209	0	0.404733	0.595267	10% 1,6-HD
PGK1	P00558	0.278381	0.309033	0.412586	common	Nucleolus
PGRMC1	O00264	0	0	1	10% 1,6-HD	Nucleolus
PGRMC2	O15173	0.447571	0.552429	0	5% 1,6-HD
PHAX	Q9H814	1	0	0	2% 1,6-HD	Nucleolus
PHB	P35232	0.217305	0.612663	0.170032	5% 1,6-HD
PHB2	Q99623	0.134153	0.692163	0.173684	5% 1,6-HD	Nuclear stress body
PHF23	Q9BUL5	0	1	0	5% 1,6-HD
PHF3	Q92576	0.649349	0	0.350651	2% 1,6-HD
PHF6	Q8IWS0	0	0.164412	0.835588	10% 1,6-HD	Nucleolus
PHGDH	O43175	1	0	0	2% 1,6-HD	Paraspeckle
PHPT1	Q9NRX4	0	1	0	5% 1,6-HD	Nuclear speckle
PICALM	Q13492	0.182847	0.256809	0.560344	10% 1,6-HD
PIN1	Q13526	0.301181	0.219165	0.479654	common	Nuclear speckle
PIN4	Q9Y237	0.423841	0.266489	0.30967	common	Nucleolus
PINX1	Q96BK5	1	0	0	2% 1,6-HD	Nucleolus
PIP	P12273	0.555441	0.290097	0.154462	2% 1,6-HD
PIR	O00625	1	0	0	2% 1,6-HD
PITHD1	Q9GZP4	0	1	0	5% 1,6-HD
PITRM1	Q5JRX3	0	0	1	10% 1,6-HD
PKM		0.459222	0.241971	0.298807	common
PKP1	Q13835	0.242088	0.498879	0.259033	common
PKP3	Q9Y446	0.52677	0.305546	0.167684	2% 1,6-HD
PLBD1	Q6P4A8	0	0	1	10% 1,6-HD
PLBD2	Q8NHP8	0	0	1	10% 1,6-HD
PLCB3	Q01970	0	0	1	10% 1,6-HD
PLD3	Q8IV08	0.411794	0.306525	0.281681	common
PLEKHO2	Q8TD55	1	0	0	2% 1,6-HD
PLG	P00747	0.413964	0.287754	0.298282	common
PLRG1	O43660	0.575133	0	0.424867	2% 1,6-HD	Nuclear speckle
PNISR	Q8TF01	0.449502	0.245613	0.304886	common	Nuclear speckle
PNKD		0	1	0	5% 1,6-HD
PNKP	Q96T60	0	0	1	10% 1,6-HD	Nuclear speckle
PNN	Q9H307	0.354846	0.0652475	0.579907	10% 1,6-HD	Nuclear speckle
PNPO	Q9NVS9	0.453178	0.546822	0	5% 1,6-HD
PNPT1	Q8TCS8	0	0.594853	0.405147	5% 1,6-HD
POF1B	Q8WVV4	0.563252	0.168734	0.268014	2% 1,6-HD
POLDIP3	Q9BY77	0.329255	0.168569	0.502176	10% 1,6-HD	Nuclear speckle
POLE3	Q9NRF9	0.38977	0.347383	0.262847	common	Nucleolus
POLE4	Q9NR33	0.448783	0.316699	0.234518	common
POLR1D		0.334297	0.419468	0.246235	common
POLR2A		0	0	1	10% 1,6-HD
POLR2D	O15514	0.521011	0.0214936	0.457495	2% 1,6-HD	Nuclear body
POLR2E	P19388	0	0	1	10% 1,6-HD	Nuclear body
POLR2F	P61218	0	0.191718	0.808282	10% 1,6-HD	Nucleolus
POLR2I	P36954	1	0	0	2% 1,6-HD
POLR2K	P53803	0.467178	0.249615	0.283208	common	Nucleolus
POLR2M		1	0	0	2% 1,6-HD
POLR3D	P05423	0.532958	0	0.467042	2% 1,6-HD
POLR3G	O15318	0.345527	0.362104	0.292369	common
PPA1	Q15181	0.345387	0.326934	0.327679	common	Paraspeckle
PPAN-P2RY11		0.468781	0.240017	0.291202	common
PPDPF	Q9H3Y8	1	0	0	2% 1,6-HD	Nucleolus
PPIA	P62937	0.429166	0.277138	0.293696	common
PPIB	P23284	0.281526	0.192427	0.526048	10% 1,6-HD	Nucleolus
PPID	Q08752	0.406964	0.228146	0.36489	common	Nucleolus
PPIG	Q13427	0.400817	0.0948043	0.504379	10% 1,6-HD	Nuclear speckle
PPIH	O43447	0.255797	0.187729	0.556474	10% 1,6-HD	Nuclear speckle
PPIL1	Q9Y3C6	0	0	1	10% 1,6-HD	Nucleolus
PPIL2	Q13356	0.36922	0.298039	0.332741	common	Splicesome
PPIL3		0.353099	0.264596	0.382305	common
PPM1G	O15355	0.370661	0.376064	0.253275	common
PPP1CA		0.194962	0.139339	0.665699	10% 1,6-HD
PPP1CC	P36873	0	0	1	10% 1,6-HD	Nucleolus
PPP1R10	Q96QC0	0.358659	0	0.641341	10% 1,6-HD
PPP1R11	O60927	0.460391	0.539609	0	5% 1,6-HD	PML nuclear body
PPP1R12A	O14974	0.459799	0.286553	0.253648	common
PPP1R12C	Q9BZL4	0.486911	0.310403	0.202686	common
PPP1R14A	Q96A00	0	1	0	5% 1,6-HD
PPP1R14C	Q8TAE6	0.637039	0.362961	0	2% 1,6-HD
PPP1R18	Q6NYC8	0.490146	0.286345	0.223509	common
PPP1R2	P41236	0.414535	0.3137	0.271765	common
PPP1R8	Q12972	0.285984	0.196457	0.517559	10% 1,6-HD
PPP1R9B	Q96SB3	0.458331	0.310295	0.231374	common
PPP3R1	P63098	0.527863	0.241625	0.230513	2% 1,6-HD	PML nuclear body
PPP4R2	Q9NY27	0.187545	0.163512	0.648943	10% 1,6-HD
PPWD1	Q96BP3	0	0	1	10% 1,6-HD	Splicesome
PQBP1	O60828	0.457394	0.242809	0.299797	common
PRDX1	Q06830	0.381594	0.363804	0.254602	common
PRDX2	P32119	0.403084	0.383687	0.213228	common	Paraspeckle
PRDX3	P30048	0.448628	0.307735	0.243637	common	Paraspeckle
PRDX4	Q13162	1	0	0	2% 1,6-HD	Paraspeckle
PRDX5	P30044	0.313293	0.456013	0.230694	common
PRDX6	P30041	0.365057	0.228709	0.406233	common
PRG4	Q92954	0.581301	0.418699	0	2% 1,6-HD
PRKAR2A	P13861	0	1	0	5% 1,6-HD
PRKDC	P78527	0.160311	0.197021	0.642668	10% 1,6-HD
PRKRIP1	Q9H875	0.536025	0	0.463975	2% 1,6-HD
PRMT1	Q99873	0	0	1	10% 1,6-HD
PROSC	O94903	0.44608	0.55392	0	5% 1,6-HD	Paraspeckle
PROSER2	Q86WR7	0.506934	0.275494	0.217572	2% 1,6-HD
PRPF19	Q9UMS4	0	0	1	10% 1,6-HD	Nucleolus
PRPF3	O43395	0.366906	0.3187	0.314394	common
PRPF38A	Q8NAV1	0	0	1	10% 1,6-HD	Splicesome
PRPF4	O43172	0	0	1	10% 1,6-HD
PRPF4B	Q13523	0.685618	0.0940346	0.220348	2% 1,6-HD	Nucleolus
PRPF6	O94906	0	0	1	10% 1,6-HD	Cajal body
PRPF8	Q6P2Q9	0	0	1	10% 1,6-HD
PRRC2C	Q9Y520	0.478137	0.248164	0.273699	common
PRSS2	P07478	0.515033	0.0506121	0.434355	2% 1,6-HD
PRSS3	P35030	0.343178	0.288749	0.368073	common	Nuclear stress body
PSIP1	O75475	0.377616	0.10089	0.521494	10% 1,6-HD
PSMA1	P25786	0.318663	0.319433	0.361904	common	Nuclear stress body
PSMA4	P25789	0.29789	0.304744	0.397366	common
PSMA5	P28066	0.35535	0.318612	0.326038	common
PSMA6	P60900	0.318819	0.322291	0.358889	common
PSMA7	O14818	0.330621	0.210482	0.458897	common	Nucleolus
PSMB1	P20618	0	0	1	10% 1,6-HD
PSMB3	P49720	1	0	0	2% 1,6-HD
PSMB4	P28070	0	0	1	10% 1,6-HD	Nuclear speckle
PSMB6	P28072	0.566769	0.433231	0	2% 1,6-HD
PSMB7	Q99436	0.282324	0.31333	0.404345	common
PSMC2	P35998	1	0	0	2% 1,6-HD	Nucleolus
PSMC3	P17980	0.57467	0.299495	0.125835	2% 1,6-HD	Nucleolus
PSMC3IP	Q9P2W1	0.269745	0.346315	0.38394	common	Nucleolus
PSMC4	P43686	0	0	1	10% 1,6-HD
PSMD4	P55036	0.481911	0.315416	0.202673	common	Paraspeckle
PSME1	Q06323	0.336222	0.663778	0	5% 1,6-HD
PSME3	P61289	1	0	0	2% 1,6-HD	Nuclear speckle
PSPC1	Q8WXF1	0.410292	0.203461	0.386247	common	Paraspeckle
PSRC1	Q6PGN9	0	0.463678	0.536322	10% 1,6-HD
PSTPIP2	Q9H939	0.125906	0.318964	0.555129	10% 1,6-HD
PTBP1	P26599	0.341142	0.122479	0.536379	10% 1,6-HD	Nuclear body
PTBP3	O95758	0	0	1	10% 1,6-HD
PTMS	P20962	0	1	0	5% 1,6-HD	Nucleolus
PTPN18	Q99952	0.444473	0.347946	0.207582	common
PTPN2	P17706	1	0	0	2% 1,6-HD
PTPN4	P29074	1	0	0	2% 1,6-HD
PTRF	Q6NZI2	0.524657	0.247461	0.227881	2% 1,6-HD
PTRHD1	Q6GMV3	0.739887	0	0.260113	2% 1,6-HD
PTTG1	O95997	0.525032	0.266484	0.208483	2% 1,6-HD	Nucleolus
PUF60		0.203984	0	0.796016	10% 1,6-HD
PURA	Q00577	0.500175	0	0.499825	2% 1,6-HD
PURB	Q96QR8	0	0.638365	0.361635	5% 1,6-HD
PYCR1	P32322	0	0	1	10% 1,6-HD
PYCR2	Q96C36	0.389191	0	0.610809	10% 1,6-HD
PYGO2	Q9BRQ0	1	0	0	2% 1,6-HD
QKI	Q96PU8	0.295474	0.102224	0.602302	10% 1,6-HD
RAB11B	Q15907	0.51141	0	0.48859	2% 1,6-HD
RAB12	Q6IQ22	0.429897	0	0.570103	10% 1,6-HD
RAB15	P59190	0	1	0	5% 1,6-HD
RAB21	Q9UL25	0.21219	0.395998	0.391812	common	Nuclear stress body
RAB3IL1		0.279487	0.139316	0.581196	10% 1,6-HD
RAB5C	P51148	0.127586	0.518715	0.353699	5% 1,6-HD
RABIF	P47224	0	1	0	5% 1,6-HD
RAC1	P63000	0	0.630806	0.369194	5% 1,6-HD
RACGAP1	Q9H0H5	0.444794	0.555206	0	5% 1,6-HD
RAD21	O60216	0.608287	0	0.391713	2% 1,6-HD
RAD23A	P54725	0.549923	0.275821	0.174256	2% 1,6-HD
RAD23B	P54727	0.472503	0.275751	0.251746	common	Proteasome containing foci
RAD50	Q92878	0	0	1	10% 1,6-HD
RAE1	P78406	0.262272	0.10069	0.637038	10% 1,6-HD	Nuclear body
RALY	Q9UKM9	0.235996	0.0747842	0.68922	10% 1,6-HD
RAN	P62826	0.17247	0.315198	0.512331	10% 1,6-HD
RANBP1	P43487	0.452074	0.303479	0.244446	common
RANBP2	P49792	0.398436	0.222482	0.379082	common	Nuclear pore complex
RANBP3	Q9H6Z4	1	0	0	2% 1,6-HD	Nuclear body
RANGAP1	P46060	0	0.487622	0.512378	10% 1,6-HD
RB1	P06400	0	0	1	10% 1,6-HD
RBBP4		0.298691	0.322046	0.379263	common
RBBP6	Q7Z6E9	0.448522	0.23988	0.311598	common	Splicesome
RBBP7		0.47314	0	0.52686	10% 1,6-HD
RBM12	Q9NTZ6	0	0	1	10% 1,6-HD	Paraspeckle
RBM14	Q96PK6	0.391752	0.22066	0.387588	common	Paraspeckle
RBM15	Q96T37	0	0	1	10% 1,6-HD	Nuclear speckle
RBM22	Q9NW64	0	0	1	10% 1,6-HD	Splicesome
RBM25	P49756	0.389892	0	0.610108	10% 1,6-HD
RBM26	Q5T8P6	0.634982	0	0.365018	2% 1,6-HD
RBM27	Q9P2N5	0	0	1	10% 1,6-HD	Nucleolus
RBM3	P98179	0.436195	0.210585	0.353221	common	Paraspeckle
RBM33	Q96EV2	1	0	0	2% 1,6-HD
RBM38	Q9H0Z9	0.440029	0.297409	0.262562	common
RBM39	Q14498	1	0	0	2% 1,6-HD	Nucleolus
RBM4	Q9BWF3	0.467185	0.32836	0.204455	common
RBM42	Q9BTD8	0.375491	0	0.624509	10% 1,6-HD
RBM4B	Q9BQ04	0.419611	0.24342	0.336969	common	Paraspeckle
RBM6	P78332	0.544664	0	0.455336	2% 1,6-HD	Paraspeckle
RBM7	Q9Y580	0	0	1	10% 1,6-HD	Paraspeckle
RBMX	P38159	0.214896	0.0853243	0.69978	10% 1,6-HD	Paraspeckle
RBMXL1	Q96E39	0.215934	0	0.784066	10% 1,6-HD
RBX1	P62877	0.344042	0.234449	0.421509	common	Nuclear speckle
RCC1	P18754	0.23953	0.100777	0.659694	10% 1,6-HD
RCC2	Q9P258	0.12826	0.166128	0.705612	10% 1,6-HD
RCN2	Q14257	0	1	0	5% 1,6-HD	Paraspeckle
RCOR1	Q9UKL0	0.319279	0.160288	0.520433	10% 1,6-HD
RCOR3	Q9P2K3	0	0	1	10% 1,6-HD	Nuclear body
RDX	P35241	0	0.615687	0.384313	5% 1,6-HD
RERE	Q9P2R6	0.408961	0.232457	0.358581	common
REXO2	Q9Y3B8	0.40066	0.59934	0	5% 1,6-HD	Nucleolus
RFC1	P35251	1	0	0	2% 1,6-HD	Nucleolus
RFC2	P35250	0	0	1	10% 1,6-HD	Nucleolus
RFC4	P35249	0.303808	0.254396	0.441796	common
RFESD		0	1	0	5% 1,6-HD
RFX5	P48382	1	0	0	2% 1,6-HD
RFXAP	O00287	0.513989	0.206529	0.279482	2% 1,6-HD
RGS10	O43665	0.486503	0.513497	0	5% 1,6-HD
RHOG	P84095	0	1	0	5% 1,6-HD
RHOT2	Q8IXI1	0	1	0	5% 1,6-HD
RIF1	Q5UIP0	0.675218	0	0.324782	2% 1,6-HD	DNA damage foci
RMDN3	Q96TC7	0	1	0	5% 1,6-HD
RMI2	Q96E14	0.401956	0.299041	0.299003	common
RNASE4	P34096	0	0	1	10% 1,6-HD
RNASEH2C	Q8TDP1	0.431972	0.307096	0.260932	common
RNASET2	O00584	0.395878	0.506399	0.0977224	5% 1,6-HD
RNF113A	O15541	0.559641	0.440359	0	2% 1,6-HD	Splicesome
RNF138	Q8WVD3	0	0.289651	0.710349	10% 1,6-HD
RNF168	Q8IYW5	0	1	0	5% 1,6-HD
RNF2	Q99496	0.386218	0	0.613782	10% 1,6-HD	Polycomb body
RNF20	Q5VTR2	0.45347	0	0.54653	10% 1,6-HD
RNF25	Q96BH1	1	0	0	2% 1,6-HD
RNF4	P78317	0.553376	0.446624	0	2% 1,6-HD
RNF40	O75150	0.258642	0	0.741358	10% 1,6-HD	Nucleolus
RNF7	Q9UBF6	0.448131	0.27176	0.280109	common
RNH1	P13489	0.432872	0.332369	0.234759	common
RNPS1	Q15287	0.500066	0.197939	0.301995	2% 1,6-HD	Nuclear speckle
ROCK2	O75116	0	1	0	5% 1,6-HD
ROMO1	P60602	0	1	0	5% 1,6-HD
RPA2	P15927	0.382004	0	0.617996	10% 1,6-HD	PML nuclear body
RPA3	P35244	0.23271	0.289729	0.477561	common	Paraspeckle
RPAP3	Q9H6T3	0.454704	0	0.545296	10% 1,6-HD
RPL10A	P62906	0	1	0	5% 1,6-HD	Nucleolus
RPL11	P62913	0.338579	0.316659	0.344763	common	Nucleolus
RPL12	P30050	0.294128	0.359835	0.346037	common	Nuclear body
RPL13	P26373	0.277331	0.384055	0.338614	common	Nucleolus
RPL13A	P40429	0.4364	0	0.5636	10% 1,6-HD	Nucleolus
RPL14	P50914	0	1	0	5% 1,6-HD	Nuclear body
RPL15	P61313	0	0.372819	0.627181	10% 1,6-HD	Nucleolus
RPL17-C18ORF32		0.250784	0.390592	0.358624	common
RPL18	Q07020	0	0.950457	0.0495432	5% 1,6-HD	Nucleolus
RPL18A	Q02543	0	0.526105	0.473895	5% 1,6-HD	Nucleolus
RPL22	P35268	0.270794	0.329855	0.399352	common	Nucleolus
RPL23	P62829	0.289361	0.409404	0.301235	common
RPL23A	P62750	0.368415	0.366752	0.264833	common	Nucleolus
RPL24	P83731	0.22866	0.308489	0.462851	common	Paraspeckle
RPL26	P61254	0.532134	0.467866	0	2% 1,6-HD
RPL27	P61353	0.350066	0	0.649934	10% 1,6-HD	Paraspeckle
RPL27A	P46776	0	0.545435	0.454565	5% 1,6-HD	Nuclear body
RPL28	P46779	0.288005	0.276169	0.435826	common	Nucleolus
RPL29	P47914	0.361991	0.409526	0.228483	common	Nucleolus
RPL3	P39023	0	0	1	10% 1,6-HD	Nucleolus
RPL31	P62899	0.415195	0.329744	0.255061	common	Nucleolus
RPL35	P42766	0.344575	0.282012	0.373413	common	Nuclear body
RPL35A	P18077	0	0.64535	0.35465	5% 1,6-HD	Nucleolus
RPL36	Q9Y3U8	0.227688	0.527748	0.244564	5% 1,6-HD	Nucleolus
RPL36A-HNRNPH2		0.321491	0.390371	0.288138	common
RPL37A	P61513	1	0	0	2% 1,6-HD
RPL38	P63173	0.455647	0.299127	0.245226	common
RPL4	P36578	0	0.504507	0.495493	5% 1,6-HD	Nuclear body
RPL5	P46777	0	0	1	10% 1,6-HD	Nucleolus
RPL6	Q02878	0	0.499225	0.500775	10% 1,6-HD	Nucleolus
RPL7	P18124	0.249922	0.368852	0.381226	common	Nucleolus
RPL7A	P62424	0.253016	0.474822	0.272162	common	Nucleolus
RPL8	P62917	0.253295	0.366576	0.380129	common	Nucleolus
RPLP0	P05388	0.19461	0.533862	0.271527	5% 1,6-HD	Nuclear body
RPLP1	P05386	1	0	0	2% 1,6-HD
RPN1	P04843	0.906418	0.059363	0.0342188	2% 1,6-HD
RPRD1A	Q96P16	0	0	1	10% 1,6-HD
RPRD1B	Q9NQG5	0.507061	0.102925	0.390014	2% 1,6-HD
RPS10	P46783	0.309941	0.288294	0.401765	common	Nucleolus
RPS11	P62280	0	1	0	5% 1,6-HD
RPS12	P25398	0.491719	0.26698	0.241301	common	Nucleolus
RPS13	P62277	0	0	1	10% 1,6-HD	Nucleolus
RPS14	P62263	0.355401	0.210622	0.433977	common	Nucleolus
RPS15A	P62244	0	0	1	10% 1,6-HD
RPS18	P62269	0	0	1	10% 1,6-HD
RPS19BP1	Q86WX3	0	0	1	10% 1,6-HD	Nucleolus
RPS2	P15880	0.429637	0	0.570363	10% 1,6-HD	Nuclear body
RPS21	P63220	0.45875	0.3053	0.23595	common
RPS25	P62851	0.242692	0.464427	0.292881	common	Nucleolus
RPS27A	P62979	0.41267	0.324717	0.262612	common
RPS28	P62857	0.456792	0.283023	0.260185	common
RPS4X	P62701	0.571167	0	0.428833	2% 1,6-HD
RPS5	P46782	0.621785	0.378215	0	2% 1,6-HD	Nuclear body
RPS6	P62753	0	0.518491	0.481509	5% 1,6-HD
RPS8	P62241	0.512479	0	0.487521	2% 1,6-HD	Paraspeckle
RPSA	P08865	0.215811	0.222818	0.561371	10% 1,6-HD	Nucleolus
RRP15	Q9Y3B9	0.56474	0.164127	0.271134	2% 1,6-HD	Nucleolus
RRP1B	Q14684	0	1	0	5% 1,6-HD	Nucleolus
RRP8	O43159	0.159957	0.73932	0.100723	5% 1,6-HD	Nucleolus
RSL1D1	O76021	0.32009	0	0.67991	10% 1,6-HD	Nucleolus
RSRC1	Q96IZ7	0.53438	0	0.46562	2% 1,6-HD
RSRC2	Q7L4I2	0.40184	0.341621	0.256539	common	Nucleolus
RTCB	Q9Y3I0	0.296148	0	0.703852	10% 1,6-HD
RTF1	Q92541	0.599141	0	0.400859	2% 1,6-HD
RTFDC1	Q9BY42	0.547874	0.259415	0.192711	2% 1,6-HD	Nucleolus
RUNX1	Q01196	0	0	1	10% 1,6-HD
RUVBL1	Q9Y265	0.348744	0.289765	0.361491	common	Nucleolus
RUVBL2	Q9Y230	0.359796	0	0.640204	10% 1,6-HD	Nuclear speckle
RWDD4	Q6NW29	0.367679	0.336136	0.296186	common
RYBP	Q8N488	0.534936	0.0813394	0.383725	2% 1,6-HD
S100A10	P60903	0.461537	0.326157	0.212306	common
S100A11	P31949	0.338865	0.526471	0.134664	5% 1,6-HD
S100A13	Q99584	0.614988	0.290403	0.0946088	2% 1,6-HD	Nucleolus
S100A16	Q96FQ6	0	1	0	5% 1,6-HD	Nucleolus
S100A6	P06703	0	1	0	5% 1,6-HD
S100A7	P31151	0.584662	0.415338	0	2% 1,6-HD
S100A8	P05109	0.533207	0.247752	0.219041	2% 1,6-HD
S100A9	P06702	0.166019	0.833981	0	5% 1,6-HD
S100P	P25815	0.539374	0.460626	0	2% 1,6-HD
S100PBP	Q96BU1	1	0	0	2% 1,6-HD
SAMM50	Q9Y512	0	1	0	5% 1,6-HD
SAMSN1	Q9NSI8	0.558294	0.249091	0.192615	2% 1,6-HD
SAP130	Q9H0E3	0	0	1	10% 1,6-HD
SAP18	O00422	0	1	0	5% 1,6-HD	Nuclear speckle
SAP30	O75446	0.392915	0	0.607085	10% 1,6-HD
SAP30BP	Q9UHR5	0.575627	0.163446	0.260927	2% 1,6-HD	Splicesome
SARS	P49591	0	0	1	10% 1,6-HD
SBDS	Q9Y3A5	0.253716	0.202294	0.54399	10% 1,6-HD	Nucleolus
SBSN	Q6UWP8	0.159218	0.658615	0.182167	5% 1,6-HD
SCAF11	Q99590	0.572556	0.140302	0.287142	2% 1,6-HD
SCOC	Q9UIL1	0.298104	0.279538	0.422358	common
SCRIB	Q14160	0	0.597199	0.402801	5% 1,6-HD
SDF4	Q9BRK5	0.458112	0.301304	0.240584	common
SDHA	P31040	0	1	0	5% 1,6-HD	Nucleolus
SDHB	P21912	0.259739	0.523661	0.2166	5% 1,6-HD
SDPR	O95810	0.514996	0.237424	0.24758	2% 1,6-HD
SEC13	P55735	0.423446	0	0.576554	10% 1,6-HD	Nuclear pore complex
SEC16A	O15027	0.441393	0.558607	0	5% 1,6-HD
SEC23B	Q15437	0	0	1	10% 1,6-HD
SEC24C	P53992	0	0	1	10% 1,6-HD
SEC31A	O94979	0.382161	0.395456	0.222383	common
SEC61B	P60468	0	0.70036	0.29964	5% 1,6-HD
SELRC1	Q96BR5	0.391351	0.378569	0.23008	common
SEPTIN11	Q9NVA2	0.232067	0.242559	0.525374	10% 1,6-HD	Nucleolus
SEPTIN2	Q15019	0.097983	0.239173	0.662844	10% 1,6-HD	Nucleolus
SEPTIN5		0	0	1	10% 1,6-HD
SEPTIN6	Q14141	0.309799	0.274141	0.41606	common
SEPTIN7	Q16181	0.238267	0.230197	0.531537	10% 1,6-HD	Nucleolus
SEPTIN8	Q92599	0.29224	0.378528	0.329232	common
SEPTIN9	Q9UHD8	0.251775	0.208462	0.539763	10% 1,6-HD
SERBP1		0.739345	0.0436319	0.217023	2% 1,6-HD
SERPINA12	Q8IW75	0	0.547729	0.452271	5% 1,6-HD
SERPINB12	Q96P63	0.326662	0.394453	0.278885	common
SERPINB2	P05120	0	1	0	5% 1,6-HD
SERPINB3	P29508	0	0	1	10% 1,6-HD
SERPINB4	P48594	0.383714	0.616286	0	5% 1,6-HD
SERPINB8	P50452	0	1	0	5% 1,6-HD
SERPINC1	P01008	0.552329	0	0.447671	2% 1,6-HD
SERPINH1	P50454	0.402427	0.275311	0.322262	common
SET		0.464757	0.302184	0.233059	common
SETD1A	O15047	0	0	1	10% 1,6-HD	Nuclear speckle
SETDB1	Q15047	0	1	0	5% 1,6-HD
SF3A1	Q15459	0.25123	0.151766	0.597004	10% 1,6-HD	Nuclear body
SF3A2	Q15428	0.293398	0	0.706602	10% 1,6-HD	Paraspeckle
SF3A3	Q12874	0.193662	0.225265	0.581073	10% 1,6-HD	Nucleolus
SF3B14	Q9Y3B4	0.189047	0.0601023	0.750851	10% 1,6-HD	Nucleolus
SF3B3	Q15393	0.198264	0.1178	0.683937	10% 1,6-HD
SF3B5	Q9BWJ5	0.53492	0.201192	0.263888	2% 1,6-HD	Splicesome
SFXN1	Q9H9B4	0.159338	0.625745	0.214917	5% 1,6-HD
SGTA	O43765	0.51719	0.283592	0.199218	2% 1,6-HD
SH3GL1	Q99961	0.362677	0.423872	0.213451	common
SHMT2	P34897	0.334853	0	0.665147	10% 1,6-HD	Nucleolus
SHQ1	Q6PI26	0.623171	0	0.376829	2% 1,6-HD
SIN3A	Q96ST3	0	0	1	10% 1,6-HD	Nucleolus
SKA1	Q96BD8	0.502208	0.126653	0.371138	2% 1,6-HD
SKA2	Q8WVK7	0.392191	0.265617	0.342192	common
SKA3	Q8IX90	0.552635	0.222656	0.224709	2% 1,6-HD
SKIV2L2	P42285	0	0	1	10% 1,6-HD	Nucleolus
SLAIN2	Q9P270	0.462577	0.235097	0.302326	common
SLBP	Q14493	0.444822	0.555178	0	5% 1,6-HD
SLC25A1	P53007	0	0.876624	0.123376	5% 1,6-HD
SLC25A11	Q02978	0.322436	0.348874	0.328689	common
SLC25A13	Q9UJS0	0	1	0	5% 1,6-HD
SLC25A3	Q00325	0	0.70196	0.29804	5% 1,6-HD	PML nuclear body
SLC25A6	P12236	0	0.727305	0.272695	5% 1,6-HD
SLC4A1AP	Q9BWU0	0.459674	0.204128	0.336198	common	Paraspeckle
SLC9A3R2	Q15599	0.496638	0.299082	0.20428	common
SLIRP	Q9GZT3	0.322319	0.608259	0.0694213	5% 1,6-HD
SLTM	Q9NWH9	0.351057	0.2871	0.361842	common	Nucleolus
SMAD4	Q13485	0	0	1	10% 1,6-HD
SMAP1	Q8IYB5	0.454483	0	0.545517	10% 1,6-HD
SMAP2	Q8WU79	0.305641	0.204352	0.490007	common
SMARCA1	P28370	0	0	1	10% 1,6-HD
SMARCA4	P51532	0.301744	0.125714	0.572542	10% 1,6-HD	Nuclear speckle
SMARCB1	Q12824	0	0	1	10% 1,6-HD	Nucleolus
SMARCC1	Q92922	0.28066	0	0.71934	10% 1,6-HD	Nuclear stress body
SMARCC2	Q8TAQ2	0.249214	0.205869	0.544917	10% 1,6-HD	Nuclear stress body
SMARCD2	Q92925	0	0	1	10% 1,6-HD
SMC1A	Q14683	0.342123	0	0.657877	10% 1,6-HD
SMC2	O95347	0	0	1	10% 1,6-HD	Nucleolus
SMC3	Q9UQE7	0	0	1	10% 1,6-HD
SMCHD1	A6NHR9	0	0	1	10% 1,6-HD
SMPD4	Q9NXE4	0	0	1	10% 1,6-HD
SMTN		0.492936	0	0.507064	10% 1,6-HD
SMU1	Q2TAY7	0	0	1	10% 1,6-HD
SNAP29	O95721	0.469406	0.311556	0.219037	common
SNAPIN	O95295	0.444392	0.319116	0.236492	common	Nucleolus
SNCA	P37840	0	0	1	10% 1,6-HD
SND1	Q7KZF4	0.228251	0.202548	0.569201	10% 1,6-HD
SNRNP200	O75643	0.299427	0.0590809	0.641492	10% 1,6-HD	Nuclear body
SNRNP27	Q8WVK2	0.551096	0.103137	0.345767	2% 1,6-HD	Splicesome
SNRNP40	Q96DI7	0	0	1	10% 1,6-HD	Paraspeckle
SNRNP70	P08621	0.330124	0.0448564	0.62502	10% 1,6-HD	Nuclear speckle
SNRPA	P09012	0.628846	0.300538	0.070616	2% 1,6-HD	Nucleolus
SNRPA1	P09661	0.320573	0.115528	0.563899	10% 1,6-HD	Nuclear body
SNRPB	P14678	0.223595	0.0528073	0.723598	10% 1,6-HD	Splicesome
SNRPB2	P08579	0.25183	0.0460549	0.702115	10% 1,6-HD	Cajal body
SNRPC	P09234	0.528836	0.15608	0.315084	2% 1,6-HD	Nuclear body
SNRPD1	P62314	0	0	1	10% 1,6-HD
SNRPD2	P62316	0.355073	0.0379936	0.606934	10% 1,6-HD
SNRPD3	P62318	0.170114	0.066358	0.763528	10% 1,6-HD	Splicesome
SNRPE	P62304	0.29893	0	0.70107	10% 1,6-HD	Cajal body
SNRPF	P62306	0.410668	0.236397	0.352935	common
SNRPG	P62308	0.296699	0.24402	0.459281	common	Paraspeckle
SNW1	Q13573	0.360228	0.0920041	0.547768	10% 1,6-HD	Nuclear body
SNX12	Q9UMY4	0.423386	0.271244	0.305371	common
SNX15	Q9NRS6	0	1	0	5% 1,6-HD	Nucleolus
SNX3	O60493	0.406391	0.278013	0.315596	common
SOD2	P04179	0.477265	0.522735	0	5% 1,6-HD
SORBS1		0.779498	0.113184	0.107318	2% 1,6-HD
SOX6	P35712	0	0	1	10% 1,6-HD
SP1	P08047	0.523745	0.132361	0.343894	2% 1,6-HD
SP100		0.558687	0.277877	0.163435	2% 1,6-HD
SP3	Q02447	0.527638	0.159572	0.312789	2% 1,6-HD
SPAG7	O75391	0.500892	0.247069	0.252039	2% 1,6-HD
SPC24	Q8NBT2	0.439023	0.350025	0.210952	common	Nucleolus
SPC25	Q9HBM1	0.228564	0.247435	0.524001	10% 1,6-HD
SPECC1	Q5M775	1	0	0	2% 1,6-HD
SPEN	Q96T58	0.616907	0	0.383093	2% 1,6-HD
SPP2	Q13103	0.45607	0.279952	0.263978	common
SPRR1B	P22528	0.451269	0.32497	0.223761	common
SPRR2G	Q9BYE4	0.483755	0.275035	0.24121	common
SPTAN1		0.327923	0.28442	0.387657	common
SPTBN1	Q01082	0.465666	0.235278	0.299056	common
SREK1	Q8WXA9	0.481077	0	0.518923	10% 1,6-HD
SRF	P11831	0.660157	0	0.339843	2% 1,6-HD
SRGN	P10124	0.439407	0.560593	0	5% 1,6-HD
SRI	P30626	0	0.627044	0.372956	5% 1,6-HD
SRP19	P09132	0	0.155698	0.844302	10% 1,6-HD	Nucleolus
SRP9	P49458	0.45813	0.285506	0.256364	common
SRPRB	Q9Y5M8	0.712177	0	0.287823	2% 1,6-HD
SRRM1	Q8IYB3	0.334519	0.251074	0.414407	common	Nuclear speckle
SRRM2	Q9UQ35	0.354131	0.26676	0.379109	common	Nuclear speckle
SRRT	Q9BXP5	0.112043	0.126608	0.761349	10% 1,6-HD
SRSF10	O75494	0.535473	0.136802	0.327725	2% 1,6-HD	Nuclear speckle
SRSF11	Q05519	0.593295	0.12564	0.281065	2% 1,6-HD	Paraspeckle
SRSF2	Q01130	0.52888	0.288345	0.182775	2% 1,6-HD	Nuclear speckle
SRSF3	P84103	0.340135	0.202725	0.45714	common	Nuclear speckle
SRSF4	Q08170	0.647082	0	0.352918	2% 1,6-HD	Nuclear speckle
SRSF5	Q13243	0.508527	0.192609	0.298864	2% 1,6-HD	Nuclear body
SRSF7	Q16629	0.500153	0.134888	0.364958	2% 1,6-HD
SRSF8	Q9BRL6	0	0	1	10% 1,6-HD
SS18L2	Q9UHA2	0.397099	0.232407	0.370494	common	Nucleolus
SSB	P05455	0.273377	0.177079	0.549544	10% 1,6-HD	Nucleolus
SSBP1	Q04837	0.309914	0.486837	0.203248	common
SSBP3	Q9BWW4	0.599535	0.400465	0	2% 1,6-HD
SSBP4	Q9BWG4	0.22787	0.19045	0.58168	10% 1,6-HD
SSNA1	O43805	0.472075	0.527925	0	5% 1,6-HD
SSR1	P43307	1	0	0	2% 1,6-HD
SSRP1	Q08945	0.734504	0	0.265496	2% 1,6-HD	Nucleolus
SSSCA1	O60232	0.479954	0.520046	0	5% 1,6-HD
SSU72	Q9NP77	0.478695	0.207749	0.313556	common
SSX2	Q16385	0.40454	0	0.59546	10% 1,6-HD	Nucleolus
ST13	P50502	0.45444	0.326669	0.218891	common
STAT5A	P42229	0	1	0	5% 1,6-HD
STAU1	O95793	1	0	0	2% 1,6-HD
STIM1	Q13586	1	0	0	2% 1,6-HD
STIP1	P31948	0.437437	0.311009	0.251554	common
STOML2	Q9UJZ1	0.369449	0.349824	0.280727	common
STRA13	A8MT69	0	0	1	10% 1,6-HD
STRAP	Q9Y3F4	0.280719	0.241905	0.477376	common
STRBP	Q96SI9	0	0	1	10% 1,6-HD
STUB1	Q9UNE7	0.41295	0.264153	0.322897	common
STX7	O15400	0.604152	0.395848	0	2% 1,6-HD
SUB1	P53999	0.418591	0.227243	0.354166	common	Nucleolus
SUCLG1	P53597	0.453717	0.247951	0.298332	common
SUCLG2	Q96I99	1	0	0	2% 1,6-HD
SUGP2	Q8IX01	0.382216	0	0.617784	10% 1,6-HD
SUGT1	Q9Y2Z0	0.200701	0.431591	0.367709	common
SUMF2		0.417313	0.336213	0.246474	common
SUMO1	P63165	0.704296	0.183773	0.111931	2% 1,6-HD	PML nuclear body
SUMO2	P61956	0.578706	0.279326	0.141968	2% 1,6-HD	Cajal body
SUPT4H1	P63272	0	0.101136	0.898864	10% 1,6-HD
SUPT7L	O94864	0	1	0	5% 1,6-HD
SURF6	O75683	0.445395	0	0.554605	10% 1,6-HD	Nucleolus
SYF2	O95926	0.579513	0	0.420487	2% 1,6-HD	Splicesome
SYNCRIP	O60506	0.124215	0.263407	0.612378	10% 1,6-HD
SYNE1	Q8NF91	1	0	0	2% 1,6-HD
TACC3	Q9Y6A5	0.509362	0.250287	0.24035	2% 1,6-HD
TACO1	Q9BSH4	0.304137	0.352328	0.343535	common
TADA3	O75528	0.446491	0.289339	0.26417	common	Nuclear body
TAF10	Q12962	0.623105	0.25396	0.122935	2% 1,6-HD
TAF4	O00268	0.348151	0	0.651849	10% 1,6-HD
TAF7	Q15545	0.555651	0.223595	0.220754	2% 1,6-HD
TAF8	Q7Z7C8	0.371883	0.509607	0.11851	5% 1,6-HD
TAF9		0.347095	0.214468	0.438437	common
TAL1	P17542	0.584939	0.220745	0.194316	2% 1,6-HD
TARBP2	Q15633	0	0.424412	0.575588	10% 1,6-HD
TARDBP	Q13148	0.161929	0.113084	0.724987	10% 1,6-HD	Paraspeckle
TARS		0.173276	0.230182	0.596542	10% 1,6-HD
TAX1BP3	O14907	1	0	0	2% 1,6-HD	Nucleolus
TBCA	O75347	0.386466	0.511027	0.102508	5% 1,6-HD
TBL1XR1	Q9BZK7	0.639419	0.360581	0	2% 1,6-HD
TCEA1	P23193	0.421268	0.235471	0.343261	common
TCEB1	Q15369	0.200348	0.408061	0.391591	common	Nucleolus
TCEB2	Q15370	0.381778	0.382414	0.235808	common
TCERG1	O14776	0.130039	0.0573614	0.812599	10% 1,6-HD	Nucleolus
TCF12	Q99081	0.487402	0.267362	0.245236	common
TCF3		0.786319	0.213681	0	2% 1,6-HD
TCP1	P17987	0.338149	0.231588	0.430262	common
TERF2IP	Q9NYB0	0.475034	0.239051	0.285915	common
TFAM	Q00059	0.220317	0.376211	0.403473	common
TFAP4	Q01664	0.632527	0	0.367473	2% 1,6-HD
TGIF1	Q15583	0.667632	0.332368	0	2% 1,6-HD	PML nuclear body
TGIF2	Q9GZN2	0	0	1	10% 1,6-HD
TGM1	P22735	0.461867	0.292316	0.245818	common
TGM2	P21980	0.509475	0.490525	0	2% 1,6-HD
TGM3	Q08188	0.272754	0.359623	0.367623	common
THOC1	Q96FV9	0	0	1	10% 1,6-HD	Splicesome
THOC2	Q8NI27	0.471809	0.203347	0.324844	common
THOC3	Q96J01	0.354623	0	0.645377	10% 1,6-HD	Splicesome
THOC5	Q13769	0	0	1	10% 1,6-HD	Splicesome
THOC6	Q86W42	0	0	1	10% 1,6-HD
THOC7	Q6I9Y2	0.325895	0.0967855	0.57732	10% 1,6-HD	Splicesome
THRAP3	Q9Y2W1	0.523476	0.103986	0.372539	2% 1,6-HD	Nuclear speckle
THUMPD1	Q9NXG2	0	0	1	10% 1,6-HD
THYN1	Q9P016	0.0844695	0.0445071	0.871023	10% 1,6-HD	Nucleolus
TIA1	P31483	0.799995	0.200005	0	2% 1,6-HD
TIAL1	Q01085	0	0	1	10% 1,6-HD
TIMM10	P62072	0.175683	0.792292	0.0320252	5% 1,6-HD
TIMM10B	Q9Y5J6	0.312916	0.566529	0.120555	5% 1,6-HD
TIMM13	Q9Y5L4	0.491442	0.21773	0.290828	common	Nucleolus
TIMM44	O43615	0.462936	0.265671	0.271393	common
TIMM50	Q3ZCQ8	0	1	0	5% 1,6-HD	Nuclear speckle
TIMM8A	O60220	0.413111	0.218785	0.368104	common
TIMM8B	Q9Y5J9	0.458192	0.235056	0.306752	common
TIMM9	Q9Y5J7	0.32299	0.57327	0.10374	5% 1,6-HD
TIMP1	P01033	0.402642	0.25586	0.341498	common	Nuclear body
TIPIN	Q9BVW5	0.372001	0.291715	0.336284	common
TJAP1	Q5JTD0	0.520017	0	0.479983	2% 1,6-HD
TJP2	Q9UDY2	1	0	0	2% 1,6-HD
TK1	P04183	0	1	0	5% 1,6-HD
TKT	P29401	0.282958	0.254637	0.462405	common
TLN1	Q9Y490	0.24579	0.262993	0.491217	common	Paraspeckle
TMA16	Q96EY4	0	0	1	10% 1,6-HD	Nucleolus
TMA7	Q9Y2S6	0.455508	0.255447	0.289045	common	Nucleolus
TMEM109	Q9BVC6	0	1	0	5% 1,6-HD
TMEM237	Q96Q45	0.7157	0	0.2843	2% 1,6-HD
TMF1	P82094	0.362346	0.637654	0	5% 1,6-HD
TMOD1	P28289	0.398543	0.394616	0.206841	common	Paraspeckle
TMPO		0.327948	0.293334	0.378717	common
TMSB4X	P62328	0.395134	0.386678	0.218188	common
TNIK	Q9UKE5	1	0	0	2% 1,6-HD
TNIP1	Q15025	1	0	0	2% 1,6-HD
TNKS1BP1	Q9C0C2	0.478888	0.272474	0.248638	common
TNPO1	Q92973	0	0.427763	0.572237	10% 1,6-HD
TOE1	Q96GM8	0	0	1	10% 1,6-HD	Nuclear speckle
TOLLIP	Q9H0E2	0	0	1	10% 1,6-HD
TOMM22	Q9NS69	0.218427	0.620325	0.161248	5% 1,6-HD	Nuclear stress body
TOMM34	Q15785	0.252801	0.255812	0.491387	common
TOMM40	O96008	0	1	0	5% 1,6-HD
TOMM5	Q8N4H5	0	1	0	5% 1,6-HD
TOMM6	Q96B49	0.286147	0.359698	0.354155	common
TOP1	P11387	0.521839	0.452579	0.0255819	2% 1,6-HD	Nucleolus
TOP2A	P11388	0.469998	0.211145	0.318857	common	Nucleolus
TPCN1	Q9ULQ1	0	0	1	10% 1,6-HD
TPD52L1	Q16890	0.350195	0.261615	0.38819	common
TPD52L2		0.527966	0.307003	0.165031	2% 1,6-HD
TPI1	P60174	0.318295	0.480972	0.200734	common
TPM1		0.412967	0.547864	0.0391684	5% 1,6-HD
TPM4	P67936	0	0.661235	0.338765	5% 1,6-HD
TPP1	O14773	1	0	0	2% 1,6-HD
TPPP3	Q9BW30	0.542227	0.24886	0.208913	2% 1,6-HD	Nucleolus
TPR	P12270	0.52568	0.202324	0.271996	2% 1,6-HD	Nuclear pore complex
TPT1	P13693	0.467429	0.266635	0.265935	common
TPX2	Q9ULW0	0.294858	0.335337	0.369805	common
TRA2A	Q13595	0.521916	0.18434	0.293745	2% 1,6-HD
TRABD	Q9H4I3	0	1	0	5% 1,6-HD
TRAFD1	O14545	0.41868	0.377896	0.203424	common
TRIAP1	O43715	0	1	0	5% 1,6-HD
TRIM44	Q96DX7	0.433735	0.566265	0	5% 1,6-HD	Nuclear body
TRIP10	Q15642	0	0.48392	0.51608	10% 1,6-HD
TRIP12	Q14669	1	0	0	2% 1,6-HD
TRIP6	Q15654	0.322364	0.252964	0.424672	common
TRMT112	Q9UI30	0.368006	0.335682	0.296313	common	Nucleolus
TRPM2	O94759	0	1	0	5% 1,6-HD
TSR2	Q969E8	0.415956	0.363183	0.220861	common	Nucleolus
TSSC4	Q9Y5U2	0.398229	0.273086	0.328685	common
TTC1	Q99614	0.382855	0.382944	0.2342	common
TTC9C	Q8N5M4	0	0	1	10% 1,6-HD
TUBA1C	Q9BQE3	0	0	1	10% 1,6-HD
TUBB	P07437	0.267775	0.264531	0.467693	common	Nuclear body
TUBB2A	Q13885	0	0	1	10% 1,6-HD	Paraspeckle
TUBB4B	P68371	0.495045	0	0.504955	10% 1,6-HD	Paraspeckle
TUFM	P49411	0.158848	0.260057	0.581095	10% 1,6-HD
TXLNA	P40222	0.472715	0.254671	0.272614	common
TXLNG	Q9NUQ3	0.382602	0.227516	0.389881	common
TXN	P10599	0.378576	0.338278	0.283146	common
TXN2	Q99757	0	1	0	5% 1,6-HD
TXNDC12	O95881	0.467815	0.532185	0	5% 1,6-HD	Paraspeckle
TXNDC9	O14530	0.261025	0	0.738975	10% 1,6-HD
TXNL1	O43396	0.443792	0	0.556208	10% 1,6-HD
TXNL4A	P83876	0	0	1	10% 1,6-HD	Splicesome
U2AF1	Q01081	0.428001	0.200496	0.371503	common	Nuclear speckle
U2AF2	P26368	0.30187	0.191664	0.506467	10% 1,6-HD	Nuclear body
U2SURP	O15042	0.377502	0.20212	0.420378	common	Paraspeckle
UBAC1	Q9BSL1	0.571801	0.428199	0	2% 1,6-HD
UBAP2	Q5T6F2	0.3429	0.393965	0.263135	common
UBAP2L	Q14157	0.439504	0.32158	0.238916	common	Paraspeckle
UBE2A	P49459	0.312083	0.278176	0.409741	common
UBE2I	P63279	0.299737	0.186651	0.513613	10% 1,6-HD
UBE2L3	P68036	0.104349	0.594485	0.301165	5% 1,6-HD
UBE2M	P61081	0.39925	0	0.60075	10% 1,6-HD
UBE2N	P61088	0	1	0	5% 1,6-HD	Nucleolus
UBE2NL		0.309611	0	0.690389	10% 1,6-HD
UBE2S	Q16763	0.30941	0	0.69059	10% 1,6-HD
UBE2V2	Q15819	0.285773	0.402474	0.311753	common
UBFD1	O14562	0.452583	0.283064	0.264353	common	Nucleolus
UBL4A	P11441	0.447024	0.316265	0.236711	common
UBL5	Q9BZL1	0.602155	0.21776	0.180085	2% 1,6-HD
UBQLN1	Q9UMX0	0.351832	0.26241	0.385758	common	UBQLN puncta
UBQLN2	Q9UHD9	0.171975	0.228374	0.599651	10% 1,6-HD
UBQLN4	Q9NRR5	0.423582	0.365837	0.210581	common	UBQLN puncta
UBXN1	Q04323	0.438068	0.358389	0.203543	common
UBXN10	Q96LJ8	1	0	0	2% 1,6-HD
UBXN7	O94888	0.273001	0.406231	0.320768	common
UCHL3	P15374	1	0	0	2% 1,6-HD
UCHL5	Q9Y5K5	0	0	1	10% 1,6-HD
UFD1L	Q92890	0.501627	0.281587	0.216786	2% 1,6-HD	Nucleolus
UPF3B	Q9BZI7	1	0	0	2% 1,6-HD
UQCRB		0.321497	0.579851	0.0986521	5% 1,6-HD
UQCRC1	P31930	0	0.529899	0.470101	5% 1,6-HD
UQCRC2	P22695	0	0.710248	0.289752	5% 1,6-HD
UQCRH	P07919	0.21152	0.701144	0.0873365	5% 1,6-HD
UQCRQ	O14949	0	0	1	10% 1,6-HD
URI1	O94763	0.448094	0.551906	0	5% 1,6-HD
USF2	Q15853	1	0	0	2% 1,6-HD
USMG5	Q96IX5	0	0.706081	0.293919	5% 1,6-HD
USP1	O94782	1	0	0	2% 1,6-HD
USP14	P54578	0.440735	0.321503	0.237762	common
USP15	Q9Y4E8	0	1	0	5% 1,6-HD	Paraspeckle
USP39	Q53GS9	0	0	1	10% 1,6-HD	Splicesome
USP48	Q86UV5	0	0	1	10% 1,6-HD
UTP14A	Q9BVJ6	0.42915	0.25043	0.320419	common	Nucleolus
VARS	P26640	0.238118	0.210423	0.551459	10% 1,6-HD
VASP	P50552	0.319797	0.296942	0.383261	common
VBP1	P61758	0.343092	0.431654	0.225254	common
VCL	P18206	0.347648	0.290532	0.36182	common
VCP	P55072	0.186182	0.257346	0.556473	10% 1,6-HD
VDAC1	P21796	0.2191	0.631777	0.149123	5% 1,6-HD	Nucleolus
VDAC2	P45880	0.217984	0.584318	0.197698	5% 1,6-HD	Nucleolus
VDAC3	Q9Y277	0	1	0	5% 1,6-HD
VIM	P08670	0.454192	0.345505	0.200303	common	Nuclear body
VPS25	Q9BRG1	0	0	1	10% 1,6-HD
VPS28		0.374588	0	0.625412	10% 1,6-HD
VPS37B	Q9H9H4	0.310347	0.256467	0.433186	common
VPS37C	A5D8V6	0.57195	0	0.42805	2% 1,6-HD
VPS72	Q15906	0.659702	0.340298	0	2% 1,6-HD
VRK1	Q99986	1	0	0	2% 1,6-HD	Nucleolus
VTN	P04004	0.715778	0.155426	0.128796	2% 1,6-HD
WAPAL	Q7Z5K2	1	0	0	2% 1,6-HD
WARS	P23381	0	1	0	5% 1,6-HD	Paraspeckle
WASF2	Q9Y6W5	0.582851	0.232905	0.184244	2% 1,6-HD
WBP2	Q969T9	0.558734	0.441266	0	2% 1,6-HD
WBP4	O75554	0.463832	0.213001	0.323167	common	Nuclear speckle
WDHD1	O75717	0.789166	0	0.210834	2% 1,6-HD
WDR5	P61964	0	0	1	10% 1,6-HD	Paraspeckle
WDR55	Q9H6Y2	0	0.406947	0.593053	10% 1,6-HD	Nucleolus
WDR70	Q9NW82	1	0	0	2% 1,6-HD
WDR82	Q6UXN9	0	0	1	10% 1,6-HD
WDR83	Q9BRX9	0	0	1	10% 1,6-HD	Splicesome
WIBG	Q9BRP8	0.482826	0.271276	0.245898	common	Nucleolus
WIPF2	Q8TF74	0.565632	0	0.434368	2% 1,6-HD
WTAP	Q15007	0.24229	0.523339	0.234371	5% 1,6-HD	Nuclear speckle
WWC2	Q6AWC2	0	1	0	5% 1,6-HD
XRCC4	Q13426	0	1	0	5% 1,6-HD
XRCC5	P13010	0.1686	0.169505	0.661895	10% 1,6-HD
XRCC6	P12956	0.194873	0.119007	0.68612	10% 1,6-HD
XRN2	Q9H0D6	0.480365	0	0.519635	10% 1,6-HD	Nucleolus
YARS	P54577	0.209726	0.243139	0.547135	10% 1,6-HD
YBX1	P67809	0.405282	0.251267	0.343451	common
YBX3	P16989	0.466801	0.23983	0.293369	common
YLPM1	P49750	0.349613	0.0848544	0.565533	10% 1,6-HD
YTHDF1	Q9BYJ9	0	0	1	10% 1,6-HD
YTHDF2	Q9Y5A9	0.550682	0.161226	0.288092	2% 1,6-HD
YWHAB	P31946	0.352358	0.339587	0.308055	common	Nuclear body
YWHAE	P62258	0.173165	0.302155	0.52468	10% 1,6-HD	Nucleolus
YWHAG	P61981	0	0.509712	0.490288	5% 1,6-HD
YWHAH	Q04917	0.247981	0.32752	0.4245	common
YWHAQ	P27348	0.352626	0.356687	0.290687	common
YWHAZ	P63104	0.386617	0.387527	0.225856	common	Nucleolus
YY1	P25490	0.438575	0.245042	0.316383	common	Nuclear speckle
ZBTB3	Q9H5J0	0.571987	0	0.428013	2% 1,6-HD
ZC3H11A	O75152	0.343716	0.0808651	0.575419	10% 1,6-HD
ZC3H13	Q5T200	0.570636	0.188096	0.241268	2% 1,6-HD
ZC3H14	Q6PJT7	0.359316	0.0944613	0.546223	10% 1,6-HD	Nuclear speckle
ZC3H15	Q8WU90	0.466491	0.207249	0.32626	common	Paraspeckle
ZC3H18	Q86VM9	0.5116	0.20161	0.28679	2% 1,6-HD	Splicesome
ZC3H4	Q9UPT8	0.399925	0.345569	0.254505	common	Paraspeckle
ZC3HAV1	Q7Z2W4	0.525489	0.474511	0	2% 1,6-HD
ZCCHC8	Q6NZY4	0.456827	0.228474	0.3147	common
ZCCHC9	Q8N567	0.486877	0	0.513123	10% 1,6-HD	Nucleolus
ZEB1	P37275	0.718646	0	0.281354	2% 1,6-HD
ZEB2	O60315	1	0	0	2% 1,6-HD	Nucleolus
ZFAND3	Q9H8U3	1	0	0	2% 1,6-HD
ZFAND5	O76080	0.593194	0	0.406806	2% 1,6-HD
ZFAND6	Q6FIF0	0.541012	0.137911	0.321077	2% 1,6-HD
ZFP91	Q96JP5	1	0	0	2% 1,6-HD
ZFR	Q96KR1	0.196144	0.107965	0.695891	10% 1,6-HD
ZFYVE19	Q96K21	0.716133	0.283867	0	2% 1,6-HD
ZGPAT	Q8N5A5	1	0	0	2% 1,6-HD	Cajal body
ZHX3	Q9H4I2	0.585304	0	0.414696	2% 1,6-HD
ZKSCAN3	Q9BRR0	0	1	0	5% 1,6-HD
ZMAT2	Q96NC0	0.350549	0.379844	0.269607	common	Nucleolus
ZMYM3	Q14202	0.560559	0	0.439441	2% 1,6-HD
ZMYND8	Q9ULU4	0.441395	0	0.558605	10% 1,6-HD
ZNF143	P52747	0.462502	0.267387	0.270111	common
ZNF207	O43670	0.171549	0.186969	0.641483	10% 1,6-HD	Nucleolus
ZNF217	O75362	0	0	1	10% 1,6-HD
ZNF239	Q16600	0	1	0	5% 1,6-HD
ZNF259	O75312	0.531599	0.395199	0.0732012	2% 1,6-HD
ZNF326	Q5BKZ1	0.294213	0.12196	0.583827	10% 1,6-HD
ZNF330	Q9Y3S2	0.414794	0	0.585206	10% 1,6-HD	Nucleolus
ZNF346	Q9UL40	0.32591	0	0.67409	10% 1,6-HD	Nuclear body
ZNF428	Q96B54	0.451565	0.266687	0.281747	common	Nucleolus
ZNF507	Q8TCN5	0	0.659216	0.340784	5% 1,6-HD	Nucleolus
ZNF592	Q92610	0	0	1	10% 1,6-HD
ZNF598		1	0	0	2% 1,6-HD
ZNF609	O15014	0.569761	0.260568	0.169671	2% 1,6-HD
ZNF638	Q14966	0.465916	0	0.534084	10% 1,6-HD	Nuclear speckle
ZNF687	Q8N1G0	0	0	1	10% 1,6-HD
ZNF691	Q5VV52	0.572296	0.427704	0	2% 1,6-HD	Nucleolus
ZNF706	Q9Y5V0	0.444194	0.294424	0.261382	common
ZNF74		0.72174	0	0.27826	2% 1,6-HD
ZNF787	Q6DD87	0	1	0	5% 1,6-HD
ZNF830	Q96NB3	0.280993	0.254208	0.464799	common	Splicesome
ZRANB2		0.370736	0.329878	0.299386	common
ZWINT	O95229	0.410334	0.274218	0.315447	common
ZYX	Q15942	0.286805	0.399903	0.313292	common	Paraspeckle
ZZZ3	Q8IYH5	1	0	0	2% 1,6-HD	Nucleolus
