# Supplementary material for: Investigating phase separation properties of chromatin-associated proteins using gradient elution of 1,6-hexanediol
Source: BMC Genomics. 2023 Aug 28;24:493. doi: 10.1186/s12864-023-09600-1 (PMC10464338; doi:10.1186/s12864-023-09600-1)
Supplement: Supplementary file 8 — Additional file 8: Table S4. List of matched GO terms of all representative proteins. [file 12864_2023_9600_MOESM8_ESM.xlsx]

## Sheet: Additional file 8 Table S4
Table S4. List of matched GO terms of all representative proteins

## Sheet: 2% 1,6-HD
Category	Term	Count	%	PValue	Genes	List Total	Pop Hits	Pop Total	Fold Enrichment	Bonferroni	Benjamini	FDR
GOTERM_CC_DIRECT	GO:0005654~nucleoplasm	219	48.8839	2.43122e-50	LTV1, MDC1, RAMAC, GABPB2, GORAB, WIPF2, PHAX, MICOS13, GABPB1, BACH1, NFU1, GOLGA3, ZNF609, PCLAF, KAT8, MED1, WDHD1, SAP30BP, SCAF11, NSMCE2, MED8, DNTTIP2, MRTFA, MED9, MED7, DDX39A, PSME3, RFX5, CCDC86, ATF7, RPL26, ANAPC16, MEAF6, ANP32A, CDCA5, RTF1, HTATSF1, GATA1, NCAPH, DSN1, COMMD8, PPP3R1, HSPH1, COMMD9, RAD21, MIER1, S100A13, LYAR, EAF1, UPF3B, WAPL, H1-5, MLLT10, MEX3B, ZZZ3, RNPS1, …	428	3962	20587	2.65876	1.13538e-47	1.13538e-47	1.04786e-47
GOTERM_CC_DIRECT	GO:0005634~nucleus	253	56.4732	1.04739e-38	LTV1, MDC1, RAMAC, GABPB2, JPT2, H2AC19, PHAX, GABPB1, BACH1, NFU1, ZNF609, PCLAF, KAT8, ATXN7L3, MED1, WDHD1, SAP30BP, NSMCE2, MED8, MRTFA, KRT7, MED9, MED7, AZGP1, CFDP1, DDX39A, DDIT3, PSME3, RFX5, CCDC86, MT1G, ATF7, MEAF6, ANP32A, CDCA5, RTF2, ZC3HAV1, HTATSF1, GATA1, SAMSN1, ZBTB3, MTDH, HSPH1, PRDX4, WDR70, RAD21, BLOC1S2, MIER1, S100A13, LYAR, BTF3, CDK18, FYB1, UPF3B, WAPL, MANF, H1-5, M…	428	5991	20587	2.03128	4.89133e-36	2.44567e-36	2.25713e-36
GOTERM_CC_DIRECT	GO:0005829~cytosol	179	39.9554	1.36773e-11	LTV1, MRE11, GORAB, ZFAND6, WIPF2, JPT2, GMNN, PDCD5, CPOX, BUB1B, PHAX, BACH1, NFU1, GOLGA3, PTTG1, COTL1, TGM2, RPS8, RPS5, KRT7, MRTFA, VRK1, KRT77, KRT73, EML4, EEF1A1, NUP93, SHQ1, DDIT3, CDC37, PSME3, CHMP4C, SRSF2, TNIK, RPL26, SRSF5, S100A8, S100A7, BLM, ANAPC16, CDCA5, RPN1, ZC3HAV1, FOXO3, SKA3, SAMSN1, CORO1A, NCAPH, SKA1, CCNB2, DSN1, PPP3R1, ATXN2, COMMD8, PRDX4, HSPH1, COMMD9, PDZD2…	428	5521	20587	1.5595	6.38729e-09	2.1291e-09	1.96498e-09
GOTERM_CC_DIRECT	GO:0005737~cytoplasm	176	39.2857	5.86999e-10	MRE11, RIF1, GORAB, JPT2, ZFAND5, GMNN, PDCD5, CPOX, BUB1B, BZW2, BACH1, NFU1, PTTG1, HMGN1, WDHD1, RPS8, RPS5, KRT7, MRTFA, VRK1, EML4, EEF1A1, SHQ1, DDX39A, MAP7D3, DKC1, DDIT3, CDC37, ZFYVE19, PSME3, SRSF2, SUCLG2, MT1G, ATF7, TNIK, RPL26, PKP3, SRSF7, HDGFL2, GTSF1, S100A7, BLM, ANP32A, ANAPC16, MAX, CDCA5, BOD1L1, CREM, ZC3HAV1, FOXO3, SAMSN1, CORO1A, NCAPH, MTDH, CCNB2, ATXN2, PRDX4, HSPH1,…	428	5634	20587	1.50261	2.74129e-07	6.85322e-08	6.32492e-08
GOTERM_CC_DIRECT	GO:0016607~nuclear speck	32	7.14286	2.00927e-09	NSL1, RNF113A, SUMO1, VPS72, RSRC1, POLR2D, DHX15, PACSIN2, ZC3H18, ZC3H13, SRSF10, SRSF11, S100PBP, FNBP4, RBM39, EAF1, CDC5L, PRPF4B, PLRG1, CWC15, KIF22, DDX39A, SYF2, THRAP3, RFXAP, SRSF2, SRSF4, TRIP12, RNPS1, SRSF5, NSRP1, SRSF7	428	430	20587	3.57957	9.38327e-07	1.87665e-07	1.73199e-07
GOTERM_CC_DIRECT	GO:0005730~nucleolus	60	13.3929	1.25857e-07	GORAB, CETN3, PINX1, NAT10, CHD3, SYNE1, GOLGA3, SUMO1, DHX15, MED1, MRPS27, RFC1, SCAF11, ZFP91, DNTTIP2, VRK1, EEF1A1, GCFC2, ZEB2, DKC1, C1D, CCDC86, FAM32A, RPL26, SRSF5, TOP1, BLM, SP100, MEAF6, PRKRIP1, NOP2, DDX21, CAPG, RTF1, EXOSC7, DSN1, HIRIP3, HAUS7, DDRGK1, DNAJC21, TRA2A, EXOSC8, S100A13, MBIP, POLR2I, LYAR, NOP56, CBX5, NIFK, NOP16, UPF3B, SSRP1, GTF2H5, H1-5, ZZZ3, CDKN2AIPNL, CEP…	428	1391	20587	2.07479	5.87734e-05	9.79585e-06	9.04071e-06
GOTERM_CC_DIRECT	GO:0000776~kinetochore	17	3.79464	1.51786e-07	CBX5, MEAF6, ANAPC16, PINX1, BUB1B, KIF22, SKA3, SKA1, NSL1, CENPC, GPATCH11, CENPF, DSN1, CFDP1, TPR, CHMP4C, KAT8	428	155	20587	5.27554	7.08818e-05	1.01263e-05	9.34571e-06
GOTERM_CC_DIRECT	GO:0000785~chromatin	49	10.9375	2.79478e-07	GMEB1, RIF1, MCM7, CHD3, BACH1, HHEX, HMGN5, BCL7A, MED10, BCL7B, TGM2, HMGN1, TGIF1, ZGPAT, ZHX3, KIF22, LEMD2, ZEB2, NCOR1, ZEB1, CREB1, TAL1, DDIT3, RFX5, ATF7, WBP2, MAX, SRF, CDCA5, CREM, FOXO3, GATA1, CUX1, RAD21, E2F3, CBX3, CBX1, MBD2, FOXJ2, HMGA1, USF2, MEIS2, WAPL, H1-5, CENPF, TFAP4, SP1, SP3, TCF3	428	1054	20587	2.23617	0.000130508	1.63145e-05	1.50569e-05
GOTERM_CC_DIRECT	GO:0017053~transcriptional repressor complex	11	2.45536	5.4454e-07	SPEN, NCOR1, CBX5, TFAP4, TBL1XR1, SP1, C1D, MIER1, GMNN, SP3, GATA1	428	62	20587	8.53395	0.000254268	2.82556e-05	2.60774e-05
GOTERM_CC_DIRECT	GO:0000781~chromosome, telomeric region	17	3.79464	6.82881e-07	BLM, SP100, MRE11, CBX5, RIF1, MCM7, CBX3, NSMCE2, CBX1, PINX1, NAT10, PURA, ORC2, MCM3, MCM4, ATF7	428	173	20587	4.72664	0.000318855	3.12244e-05	2.88174e-05
GOTERM_CC_DIRECT	GO:0070847~core mediator complex	8	1.78571	7.35479e-07	MED22, MED1, MED11, MED10, MED8, MED9, MED29, MED7	428	26	20587	14.8001	0.00034341	3.12244e-05	2.88174e-05
GOTERM_CC_DIRECT	GO:0005694~chromosome	20	4.46429	1.72853e-06	MDC1, BLM, NIFK, MCM7, ANAPC16, CDCA5, BOD1L1, DDX21, DNTTIP2, PRPF4B, SSRP1, WAPL, H1-5, RAD21, EXOSC8, MCM3, CCDC86, MCM4, TOP1, NELFE	428	255	20587	3.77259	0.000806897	6.72685e-05	6.20829e-05
GOTERM_CC_DIRECT	GO:0016592~mediator complex	9	2.00893	2.46221e-06	MED22, MED1, MED11, THRAP3, MED10, MED8, MED9, MED29, MED7	428	43	20587	10.0675	0.00114919	8.84503e-05	8.16318e-05
GOTERM_CC_DIRECT	GO:0005681~spliceosomal complex	14	3.125	2.92043e-06	SF3B5, PRKRIP1, CDC5L, PLRG1, CWC15, HTATSF1, LSM5, LSM4, TRA2A, DHX15, SRSF2, BUD13, SNRPC, SNRPA	428	129	20587	5.22021	0.00136292	9.74173e-05	8.99077e-05
GOTERM_CC_DIRECT	GO:0072686~mitotic spindle	14	3.125	7.24602e-06	KIF23, CAPG, KIF22, SKA3, SKA1, WAPL, EML4, NCOR1, ZZZ3, TBL1XR1, TPR, MBIP, TACC3, IKBKG	428	140	20587	4.81005	0.00337818	0.000225593	0.000208202
GOTERM_CC_DIRECT	GO:0005813~centrosome	29	6.47321	1.72601e-05	LUZP1, CETN2, BOD1L1, CETN3, PHAX, CHD3, SKA3, SYNE1, MECP2, CCNB2, HAUS7, CCDC85B, BLOC1S2, ORC2, LEO1, PCLAF, CEP55, KIF23, SORBS1, WAPL, MZT1, HAUS1, NUP93, CENPF, ZFYVE19, MCM3, CEP83, DYNLRB1, CEP85	428	558	20587	2.49985	0.00802814	0.000503779	0.000464944
GOTERM_CC_DIRECT	GO:0001650~fibrillar center	13	2.90179	7.11696e-05	NOP56, SPECC1, FOXJ2, PLRG1, PEX14, MTDH, DAB2, DSN1, DKC1, EXOSC8, LEO1, TAX1BP3, TOP1	428	150	20587	4.16871	0.0326911	0.0018614	0.00171791
GOTERM_CC_DIRECT	GO:0016605~PML body	11	2.45536	7.17458e-05	SP100, BLM, MRE11, CBX5, SUMO1, MAX, NSMCE2, SUMO2, SP3, CHD3, RNF4	428	106	20587	4.99156	0.0329514	0.0018614	0.00171791
GOTERM_CC_DIRECT	GO:0000940~condensed chromosome outer kinetochore	5	1.11607	7.91572e-05	CENPF, BOD1L1, BUB1B, SKA3, SKA1	428	12	20587	20.0419	0.0362929	0.0019456	0.00179562
GOTERM_CC_DIRECT	GO:0000932~P-body	10	2.23214	0.000201499	MEX3B, YTHDF2, PSMC3, PSMC2, POLR2D, LSM1, IGF2BP2, TOP1, LSM4, SYNE1	428	98	20587	4.90821	0.089817	0.00470501	0.00434231
GOTERM_CC_DIRECT	GO:0032993~protein-DNA complex	7	1.5625	0.000244691	HHEX, MAX, SP1, DDIT3, SP3, TOP1, GATA1	428	43	20587	7.83031	0.107996	0.00525258	0.00484767
GOTERM_CC_DIRECT	GO:0090575~RNA polymerase II transcription factor complex	11	2.45536	0.000247445	CREB1, MAX, CBX3, DDIT3, RFX5, RFXAP, HMGA1, ATF7, E2F3, TCF3, BACH1	428	123	20587	4.30167	0.109143	0.00525258	0.00484767
GOTERM_CC_DIRECT	GO:1904813~ficolin-1-rich granule lumen	11	2.45536	0.00026427	EEF1A1, CST3, ASAH1, PRDX4, COMMD9, PSMC3, PSMC2, COTL1, HBB, PDAP1, PLEKHO2	428	124	20587	4.26698	0.116117	0.00536583	0.00495219
GOTERM_CC_DIRECT	GO:0000792~heterochromatin	7	1.5625	0.000451403	H1-5, MECP2, CBX5, CBX3, MBD2, CBX1, ORC2	428	48	20587	7.01465	0.190107	0.00878355	0.00810645
GOTERM_CC_DIRECT	GO:0005819~spindle	11	2.45536	0.00101044	CENPF, MAP7D3, CBX3, CBX1, PINX1, BUB1B, VRK1, KIF23, LEMD2, MZT1, HAUS1	428	147	20587	3.59935	0.376318	0.0188281	0.0173766
GOTERM_CC_DIRECT	GO:0070062~extracellular exosome	68	15.1786	0.00104824	PDCD5, H2AC19, BRK1, HBB, MYL6B, ICAM1, RPS4X, CSRP1, COTL1, PHGDH, TGM2, BCAS1, RFC1, RPS8, RPS5, CAD, STX7, VPS37C, KRT7, KRT77, F2, KRT73, EEF1A1, AZGP1, THRAP3, CDC37, RPL37A, TAX1BP3, TNIK, RPL26, SRSF7, S100A8, CUTA, ASAH1, LUZP1, STAU1, SERPINC1, PRKRIP1, CAPG, CORO1A, PSMB6, CST3, VTN, PRDX4, HSPH1, PSMB3, PACSIN2, APOD, CKB, MYH10, WASF2, ATP6V1F, SPEN, DUT, KRT13, DSTN, A2ML1, BAIAP2, U…	428	2219	20587	1.47401	0.387243	0.0188281	0.0173766
GOTERM_CC_DIRECT	GO:0034451~centriolar satellite	10	2.23214	0.00113432	RBM39, YTHDF2, PDZD2, TACC3, UPF3B, RAD23A, CHD3, SKA1, DLGAP5, CEP55	428	124	20587	3.87907	0.411411	0.0196195	0.0181071
GOTERM_CC_DIRECT	GO:0030496~midbody	12	2.67857	0.00172184	EML4, CENPF, ZFYVE19, RAD21, CCDC124, CHMP4C, DTNBP1, NAT10, KIF23, MYH10, CEP55, CENPC	428	185	20587	3.12003	0.55282	0.0287179	0.0265041
GOTERM_CC_DIRECT	GO:1990904~ribonucleoprotein complex	12	2.67857	0.00187458	RPS4X, ATXN2, CBX5, HNRNPUL1, RPS8, RPS5, PABPC4, LSM1, ZC3H18, PHAX, RPL26, NSRP1	428	187	20587	3.08666	0.583659	0.0301872	0.0278601
GOTERM_CC_DIRECT	GO:0000974~Prp19 complex	4	0.892857	0.00217056	SYF2, CDC5L, PLRG1, CWC15	428	13	20587	14.8001	0.637508	0.0337883	0.0311837
GOTERM_CC_DIRECT	GO:0005635~nuclear envelope	12	2.67857	0.0029247	POLR2M, NUP93, CENPF, CBX5, SUMO1, CBX3, TPR, LBR, LEMD2, LMNB2, SYNE1, MAPK3	428	198	20587	2.91518	0.745343	0.0440592	0.0406628
GOTERM_CC_DIRECT	GO:0000178~exosome (RNase complex)	4	0.892857	0.00405825	EXOSC7, C1D, EXOSC8, MPHOSPH6	428	16	20587	12.0251	0.850291	0.0592251	0.0546596
GOTERM_CC_DIRECT	GO:0022626~cytosolic ribosome	7	1.5625	0.00495089	RPS4X, RPS8, RPLP1, RPS5, RPL37A, APOD, RPL26	428	76	20587	4.43031	0.901511	0.0700627	0.0646617
GOTERM_CC_DIRECT	GO:0031965~nuclear membrane	13	2.90179	0.00514939	RIF1, ATP2A3, PLRG1, LEMD3, LEMD2, LMNB2, MTDH, SYNE1, NUP93, NUDT9, SUMO1, TPR, LBR	428	244	20587	2.56273	0.910273	0.0707284	0.0652761
GOTERM_CC_DIRECT	GO:0090543~Flemming body	5	1.11607	0.00636171	ZFYVE19, CHMP4C, KIF23, CAPG, CEP55	428	36	20587	6.68062	0.949228	0.0848834	0.0783399
GOTERM_CC_DIRECT	GO:0005684~U2-type spliceosomal complex	4	0.892857	0.00670633	SF3B5, RNF113A, BUD13, HTATSF1	428	19	20587	10.1264	0.956821	0.086996	0.0802897
GOTERM_CC_DIRECT	GO:0000502~proteasome complex	6	1.33929	0.00697643	PSMB6, PSMC3, PSMB3, PSME3, PSMC2, RAD23A	428	58	20587	4.97591	0.961971	0.0880539	0.081266
GOTERM_CC_DIRECT	GO:0005667~transcription factor complex	12	2.67857	0.00910742	CREB1, TAL1, NCOA6, DDIT3, HMGA1, CREM, TAF7, E2F3, TCF3, SSBP3, GATA1, MED7	428	231	20587	2.49873	0.986055	0.111925	0.103297
GOTERM_CC_DIRECT	GO:0034774~secretory granule lumen	8	1.78571	0.0101435	EEF1A1, PRDX4, COMMD9, PSMC3, PSMC2, COTL1, S100P, S100A8	428	115	20587	3.34612	0.991445	0.121462	0.112099
GOTERM_CC_DIRECT	GO:0000775~chromosome, centromeric region	6	1.33929	0.010499	CENPF, CBX3, CDCA5, RAD21, CBX1, WAPL	428	64	20587	4.50942	0.992766	0.122576	0.113127
GOTERM_CC_DIRECT	GO:0042555~MCM complex	3	0.669643	0.011063	MCM7, MCM3, MCM4	428	8	20587	18.0377	0.994457	0.12601	0.116296
GOTERM_CC_DIRECT	GO:0016604~nuclear body	15	3.34821	0.0116365	MDC1, SP100, RIF1, UQCC2, SCAF11, NSMCE2, EAF1, RNF4, MED7, CENPC, MTDH, NUDT9, DSN1, SUMO1, NELFE	428	339	20587	2.12834	0.995772	0.129387	0.119413
GOTERM_CC_DIRECT	GO:0010494~cytoplasmic stress granule	7	1.5625	0.0128956	TIA1, ATXN2, YTHDF2, MCRIP2, STAU1, PABPC4, IGF2BP2	428	93	20587	3.62047	0.997669	0.140052	0.129256
GOTERM_CC_DIRECT	GO:0005637~nuclear inner membrane	7	1.5625	0.0156144	NUP93, CBX3, TPR, LEMD3, LBR, LEMD2, LMNB2	428	97	20587	3.47117	0.999357	0.165726	0.15295
GOTERM_CC_DIRECT	GO:0005925~focal adhesion	17	3.79464	0.0170234	MDC1, RPS8, RPLP1, RPS5, HMGA1, KIF23, SORBS1, ICAM1, RPS4X, DAB2, CSRP2, CSRP1, RPL37A, PACSIN2, S100A7, TGM2, MAPK3	428	426	20587	1.9195	0.999671	0.176665	0.163047
GOTERM_CC_DIRECT	GO:0071005~U2-type precatalytic spliceosome	5	1.11607	0.0198468	SF3B5, RNF113A, BUD13, LSM5, LSM4	428	50	20587	4.81005	0.999914	0.201488	0.185956
GOTERM_CC_DIRECT	GO:0071162~CMG complex	3	0.669643	0.0208563	MCM7, MCM3, MCM4	428	11	20587	13.1183	0.999947	0.207232	0.191257
GOTERM_CC_DIRECT	GO:0071007~U2-type catalytic step 2 spliceosome	4	0.892857	0.023766	SYF2, CDC5L, PLRG1, CWC15	428	30	20587	6.4134	0.999987	0.226069	0.208642
GOTERM_CC_DIRECT	GO:0031209~SCAR complex	3	0.669643	0.0246885	ABI1, BRK1, WASF2	428	12	20587	12.0251	0.999991	0.226069	0.208642
GOTERM_CC_DIRECT	GO:0000176~nuclear exosome (RNase complex)	3	0.669643	0.0246885	EXOSC7, C1D, EXOSC8	428	12	20587	12.0251	0.999991	0.226069	0.208642
GOTERM_CC_DIRECT	GO:0044615~nuclear pore nuclear basket	3	0.669643	0.0246885	CETN2, TPR, CETN3	428	12	20587	12.0251	0.999991	0.226069	0.208642
GOTERM_CC_DIRECT	GO:0005721~pericentric heterochromatin	4	0.892857	0.0259174	CBX5, CBX3, CBX1, CENPC	428	31	20587	6.20651	0.999995	0.232758	0.214815
GOTERM_CC_DIRECT	GO:0032991~macromolecular complex	23	5.13393	0.0286649	RBM39, BLM, FYB1, CBX5, CAVIN1, MBD2, LENG8, RAD23A, FOXO3, LSM4, CORO1A, PEX14, ATP5IF1, MLLT10, HSPH1, NCLN, VPS72, MIER1, ZC3H18, IKBKG, TCF3, WASF2, LAMTOR5	428	683	20587	1.61978	0.999999	0.252576	0.233105
GOTERM_CC_DIRECT	GO:0098574~cytoplasmic side of lysosomal membrane	3	0.669643	0.0331264	EEF1A1, BLOC1S2, BORCS6	428	14	20587	10.3072	1	0.286482	0.264397
GOTERM_CC_DIRECT	GO:0071013~catalytic step 2 spliceosome	6	1.33929	0.0347344	SYF2, CDC5L, PRPF4B, PLRG1, CWC15, ESS2	428	87	20587	3.31727	1	0.294927	0.272191
GOTERM_CC_DIRECT	GO:0034399~nuclear periphery	3	0.669643	0.0377076	NUP93, SP100, TPR	428	15	20587	9.62009	1	0.308938	0.285122
GOTERM_CC_DIRECT	GO:0005665~DNA-directed RNA polymerase II, core complex	3	0.669643	0.0377076	POLR2M, POLR2D, POLR2I	428	15	20587	9.62009	1	0.308938	0.285122
GOTERM_CC_DIRECT	GO:0045171~intercellular bridge	6	1.33929	0.044265	EAF1, KIF23, DNAJC8, SKA1, WAPL, CEP55	428	93	20587	3.10326	1	0.356409	0.328935
GOTERM_CC_DIRECT	GO:0033276~transcription factor TFTC complex	3	0.669643	0.0527614	TAF10, TAF7, ATXN7L3	428	18	20587	8.01674	1	0.41762	0.385427
GOTERM_CC_DIRECT	GO:0000922~spindle pole	7	1.5625	0.0572583	CENPF, RAD21, BOD1L1, TACC3, IKBKG, CEP85, HAUS1	428	132	20587	2.55078	1	0.438224	0.404442
GOTERM_CC_DIRECT	GO:0016581~NuRD complex	3	0.669643	0.0581797	MBD2, CHD3	428	19	20587	7.59481	1	0.438224	0.404442
GOTERM_CC_DIRECT	GO:0005639~integral component of nuclear inner membrane	3	0.669643	0.0581797	LEMD3, LBR, LEMD2	428	19	20587	7.59481	1	0.438224	0.404442
GOTERM_CC_DIRECT	GO:0000118~histone deacetylase complex	4	0.892857	0.0628354	NCOR1, CBX5, TBL1XR1, MBD2	428	44	20587	4.37277	1	0.46578	0.429874
GOTERM_CC_DIRECT	GO:0046540~U4/U6 x U5 tri-snRNP complex	4	0.892857	0.0663298	SNRNP27, LSM5, LSM4, SNRPA	428	45	20587	4.2756	1	0.484	0.44669
GOTERM_CC_DIRECT	GO:0005874~microtubule	12	2.67857	0.0760853	EML4, CCT6A, TPPP3, HSPH1, STIM1, DNAH5, KIF23, DYNLRB1, KIF22, BAIAP2, EIF3A, HAUS1	428	324	20587	1.7815	1	0.544281	0.502324
GOTERM_CC_DIRECT	GO:0000444~MIS12/MIND type complex	2	0.446429	0.080425	DSN1, NSL1	428	4	20587	24.0502	1	0.544281	0.502324
GOTERM_CC_DIRECT	GO:1990589~ATF4-CREB1 transcription factor complex	2	0.446429	0.080425	CREB1, CREM	428	4	20587	24.0502	1	0.544281	0.502324
GOTERM_CC_DIRECT	GO:0035985~senescence-associated heterochromatin focus	2	0.446429	0.080425	CBX3, HMGA1	428	4	20587	24.0502	1	0.544281	0.502324
GOTERM_CC_DIRECT	GO:0043025~neuronal cell body	13	2.90179	0.0815646	POLR2M, HOMER1, STAU1, CAD, DTNBP1, UPF3B, PHAX, BAIAP2, PURA, APOD, CKB, SRSF10, ZPR1	428	367	20587	1.70383	1	0.544281	0.502324
GOTERM_CC_DIRECT	GO:0005680~anaphase-promoting complex	3	0.669643	0.0815839	ANAPC13, ANAPC16, BUB1B	428	23	20587	6.27397	1	0.544281	0.502324
GOTERM_CC_DIRECT	GO:0048471~perinuclear region of cytoplasm	22	4.91071	0.0871567	ANP32A, TAF10, STX7, MRFAP1, BUB1B, MEIS2, TPD52L2, MANF, MTDH, DAB2, CENPF, ATXN2, TPPP3, SERBP1, PCLAF, MCM3, S100A13, APOD, TNIK, HIF1AN, TGM2, ZPR1	428	735	20587	1.43974	1	0.57327	0.529078
GOTERM_CC_DIRECT	GO:0000124~SAGA complex	3	0.669643	0.0941944	SF3B5, TAF10, ATXN7L3	428	25	20587	5.77206	1	0.610955	0.563858
GOTERM_CC_DIRECT	GO:0070390~transcription export complex 2	2	0.446429	0.0995018	CETN2, CETN3	428	5	20587	19.2402	1	0.627937	0.579531
GOTERM_CC_DIRECT	GO:1990726~Lsm1-7-Pat1 complex	2	0.446429	0.0995018	LSM1, LSM5	428	5	20587	19.2402	1	0.627937	0.579531

## Sheet: 5% 1,6-HD
Category	Term	Count	%	PValue	Genes	List Total	Pop Hits	Pop Total	Fold Enrichment	Bonferroni	Benjamini	FDR
GOTERM_CC_DIRECT	GO:0005743~mitochondrial inner membrane	81	23.4104	1.68636e-57	SLC25A1, SLC25A3, COX4I1, PHB2, MRPL32, MRPL33, MRPL42, CHCHD3, MRPL40, CHCHD6, MRPS28, MRPS18B, MRPL49, SDHA, ATAD3A, MRPS6, SDHB, MRPL43, COX6B1, HADHB, AFG3L2, HADHA, MRPL50, COX7A2L, NDUFS8, NDUFS7, NDUFS6, NDUFS4, UQCRC1, NDUFS2, MT-CO2, NDUFS1, UQCRC2, SLC25A6, SLC25A13, TOMM40, NDUFB7, UQCRB, NDUFB10, NDUFB11, TIMM9, NDUFB4, NDUFB1, MRPL14, TIMM10, PHB, COX5A, UQCRH, TIMM50, APOO, ATP5F1A,…	338	481	20587	10.2569	7.36938e-55	4.33318e-55	3.97622e-55
GOTERM_CC_DIRECT	GO:0005739~mitochondrion	125	36.1272	1.98315e-57	CISD1, MTFR1L, PHB2, TOMM22, TXN2, GCSH, CHCHD4, CHCHD3, FAM162A, CHCHD6, PDHX, MIX23, MRPS18B, SDHA, ATAD3A, SDHB, COX6B1, AFG3L2, COX7A2L, FDX1, UQCRC1, VDAC3, VDAC2, MT-CO2, VDAC1, UQCRC2, URI1, NDUFB11, HTRA2, MRPL14, PHB, UQCRH, TIMM50, APOO, RHOT2, NCSTN, ATP5MK, CYC1, NDUFV2, NDUFV1, DECR1, DNAJC19, PDHA1, PNPT1, RMDN3, NFKB1, MRPL30, MAVS, SFXN1, ACO2, ALDH18A1, GRSF1, SLC25A1, SLC25A3, C…	338	1440	20587	5.28718	8.66637e-55	4.33318e-55	3.97622e-55
GOTERM_CC_DIRECT	GO:0005747~mitochondrial respiratory chain complex I	19	5.49133	7.52746e-20	NDUFA8, NDUFA7, NDUFB7, NDUFB10, NDUFA5, NDUFB11, NDUFA4, NDUFB4, NDUFA3, NDUFA2, NDUFB1, NDUFS8, NDUFS7, NDUFS6, NDUFS4, NDUFS2, NDUFS1, NDUFV2, NDUFV1	338	51	20587	22.6913	3.2895e-17	1.0965e-17	1.00617e-17
GOTERM_CC_DIRECT	GO:0005753~mitochondrial proton-transporting ATP synthase complex	11	3.17919	3.63694e-13	ATP5PF, ATP5F1A, ATP5F1B, ATP5PD, ATP5PB, ATP5PO, ATP5MK, ATP5F1C, ATP5F1D, ATP5F1E, MT-ATP8	338	21	20587	31.9043	1.58941e-10	3.97336e-11	3.64603e-11
GOTERM_CC_DIRECT	GO:0005829~cytosol	152	43.9306	6.63282e-13	RPL4, WWC2, CASC3, APEH, RPL10A, ACTB, RRP8, WASHC2A, NUDT4, UBE2L3, LAMP1, RPL18A, FAM162A, CHCHD6, ARHGDIA, FTH1, RPL36, BANF1, RPS11, ATP6V1E2, B2M, KRT71, MEF2C, TPM4, TPM1, RPS6, KNL1, LZTFL1, CARHSP1, DYNC1LI2, PSME1, S100A6, GEMIN6, CARS1, PHPT1, S100A9, SLBP, URI1, HSPA4L, HPCA, GMPS, C1ORF198, HTRA2, BOLA2B, BLOC1S4, APOO, EIF1AD, LDHA, ORC6, BAG2, RACGAP1, S100A16, PRKAR2A, EPB41L2, BAG…	338	5521	20587	1.67688	2.89839e-10	5.79709e-11	5.31952e-11
GOTERM_CC_DIRECT	GO:0005758~mitochondrial intermembrane space	16	4.62428	1.28395e-11	NDUFA8, MIX23, NDUFB7, PNPT1, AGK, TIMM9, RNASET2, COX17, HTRA2, IMMT, TRIAP1, TIMM10, REXO2, CHCHD4, TIMM10B, NDUFS1	338	88	20587	11.0742	5.61086e-09	9.35143e-10	8.58106e-10
GOTERM_CC_DIRECT	GO:0070062~extracellular exosome	79	22.8324	4.20413e-11	SLC25A1, RPL4, ARF3, SLC25A3, CPNE7, RPLP0, CTSZ, DBI, RPL10A, APEH, ACTB, JCHAIN, HEBP2, HINT1, CHCHD3, KRT28, GM2A, LAMP1, ADGRE5, ARHGDIA, FTH1, FLOT2, TMEM109, DIP2B, RAC1, RPS11, B2M, YWHAG, KRT71, PDCD6IP, TPM4, RNASET2, DCXR, RHOG, C17ORF80, LSR, SCRIB, SERPINB8, S100A6, PSME1, VDAC3, VDAC1, PHPT1, S100A9, LTF, RAB5C, GSTP1, SRI, PHB, SBSN, NAPG, CDC42, NCSTN, LDHA, ATP5F1A, SAMM50, ATP5F1…	338	2219	20587	2.16843	1.83721e-08	2.62458e-09	2.40837e-09
GOTERM_CC_DIRECT	GO:0031966~mitochondrial membrane	18	5.20231	1.20437e-09	AGK, NDUFA4, COX4I1, NDUFA2, HTRA2, COX6C, COX5A, SDHB, COX6B1, NGRN, MAVS, ATP5F1B, FAM162A, VDAC2, MT-CO2, VDAC1, CCDC90B	338	160	20587	6.85218	5.26309e-07	6.57886e-08	6.0369e-08
GOTERM_CC_DIRECT	GO:0005759~mitochondrial matrix	27	7.80347	1.69106e-09	ECHS1, TXN2, GCSH, ATP5F1A, ATP5F1B, C1QBP, DLAT, DECR1, PDHX, PNPT1, PDHA1, ATP5PB, GLRX2, REXO2, SOD2, ATP5F1C, ATP5F1D, ATP5F1E, NDUFS8, NDUFS7, FDX1, NDUFS2, NDUFS1, HAGH, ACO2, FXN	338	391	20587	4.20594	7.38991e-07	8.21101e-08	7.53459e-08
GOTERM_CC_DIRECT	GO:0005840~ribosome	18	5.20231	3.35255e-09	RPL4, MRPS28, RPS6, RPLP0, MRPL49, MRPS18B, RPL35A, MRPL14, RPL10A, MRPL43, MRPL32, MRPL42, RPL18A, RPL27A, RPL36, RPL14, RPS11, RPL18	338	171	20587	6.4114	1.46507e-06	1.46507e-07	1.34437e-07
GOTERM_CC_DIRECT	GO:0005751~mitochondrial respiratory chain complex IV	9	2.60116	5.73501e-09	COX7A2L, NDUFA4, COX4I1, MT-CO2, UQCRC2, COX6C, COX5A, COX6B1	338	26	20587	21.0836	2.5062e-06	2.27836e-07	2.09067e-07
GOTERM_CC_DIRECT	GO:0005741~mitochondrial outer membrane	19	5.49133	7.72834e-09	CYB5B, TOMM40, AGK, BAD, ARG1, CISD1, RMDN3, PHB2, TOMM22, FAM210B, HADHB, MAVS, RHOT2, SAMM50, VDAC3, VDAC2, PGAM5, VDAC1, TOMM5	338	204	20587	5.67283	3.37728e-06	2.8144e-07	2.58255e-07
GOTERM_CC_DIRECT	GO:0022626~cytosolic ribosome	11	3.17919	4.43189e-07	RPL4, RPL18A, RPL27A, RPS6, RPLP0, RPL36, RPL14, RPL35A, RPL10A, RPS11, RPL18	338	76	20587	8.81567	0.000193655	1.4898e-05	1.36707e-05
GOTERM_CC_DIRECT	GO:0045261~proton-transporting ATP synthase complex, catalytic core F(1)	5	1.44509	1.03108e-06	ATP5F1A, ATP5F1B, ATP5PO, ATP5F1C, ATP5F1D	338	6	20587	50.7569	0.000450482	3.21845e-05	2.95332e-05
GOTERM_CC_DIRECT	GO:0005925~focal adhesion	23	6.6474	2.35744e-06	RPL4, PDCD6IP, TPM4, RDX, RPLP0, RHOG, RPL10A, REXO2, IGF2R, ACTB, CDC42, NCSTN, ADGRE5, PRKAR2A, EPB41L2, FLOT2, CDC42EP1, RAC1, ARHGEF2, RPS11, RPL18, B2M, YWHAG	338	426	20587	3.28848	0.00102967	6.868e-05	6.30222e-05
GOTERM_CC_DIRECT	GO:0070469~respiratory chain	7	2.02312	3.21355e-06	NDUFA8, NDUFS8, NDUFS7, NDUFB10, NDUFS4, NDUFS2, MT-CO2	338	26	20587	16.3984	0.00140334	8.74283e-05	8.02259e-05
GOTERM_CC_DIRECT	GO:0005762~mitochondrial large ribosomal subunit	9	2.60116	3.4011e-06	MRPL30, MRPL42, MRPL50, MRPL40, MRPL49, MRPL14, MRPL43, MRPL32, MRPL33	338	56	20587	9.78883	0.00148518	8.74283e-05	8.02259e-05
GOTERM_CC_DIRECT	GO:0022625~cytosolic large ribosomal subunit	9	2.60116	5.08775e-06	RPL4, RPL18A, RPL27A, RPLP0, RPL36, RPL14, RPL35A, RPL10A, RPL18	338	59	20587	9.29109	0.00222088	0.000123519	0.000113344
GOTERM_CC_DIRECT	GO:0042645~mitochondrial nucleoid	8	2.31214	9.15297e-06	HADHB, HADHA, ATP5F1B, VDAC2, VDAC1, SOD2, GRSF1, ATAD3A	338	46	20587	10.5927	0.00399188	0.000210518	0.000193176
GOTERM_CC_DIRECT	GO:0000275~mitochondrial proton-transporting ATP synthase complex, catalytic core F(1)	4	1.15607	4.24294e-05	ATP5F1A, ATP5F1C, ATP5F1D, ATP5F1E	338	5	20587	48.7266	0.0183712	0.000927083	0.00085071
GOTERM_CC_DIRECT	GO:0001401~mitochondrial sorting and assembly machinery complex	5	1.44509	4.48752e-05	APOO, SAMM50, CHCHD3, CHCHD6, IMMT	338	13	20587	23.4263	0.0194199	0.000933832	0.000856903
GOTERM_CC_DIRECT	GO:0005750~mitochondrial respiratory chain complex III	5	1.44509	6.20159e-05	UQCRB, UQCRC1, CYC1, UQCRC2, UQCRH	338	14	20587	21.753	0.0267378	0.00123186	0.00113038
GOTERM_CC_DIRECT	GO:0005744~mitochondrial inner membrane presequence translocase complex	5	1.44509	0.000109872	DNAJC19, ROMO1, TIMM10, TIMM50, SLC25A6	338	16	20587	19.0338	0.0468821	0.00208757	0.00191559
GOTERM_CC_DIRECT	GO:0044284~mitochondrial crista junction	4	1.15607	0.000144917	APOO, CHCHD3, CHCHD6, IMMT	338	7	20587	34.8047	0.0613696	0.00253316	0.00232448
GOTERM_CC_DIRECT	GO:0042721~mitochondrial inner membrane protein insertion complex	4	1.15607	0.000144917	TIMM10B, AGK, TIMM9, TIMM10	338	7	20587	34.8047	0.0613696	0.00253316	0.00232448
GOTERM_CC_DIRECT	GO:0061617~MICOS complex	4	1.15607	0.000339418	APOO, CHCHD3, CHCHD6, IMMT	338	9	20587	27.0703	0.137871	0.00570483	0.00523487
GOTERM_CC_DIRECT	GO:0016020~membrane	87	25.1445	0.000440418	RPL4, SLC25A3, CALCOCO2, COX4I1, RPLP0, GOLIM4, CLTA, RPL10A, ACTB, TMEM263, TOMM22, LAMP1, ADGRE5, RPL18A, ARHGDIA, C1QBP, RPL36, MYO18A, FLOT2, DIP2B, SEC61B, RAC1, RPS11, B2M, YWHAG, PELP1, IKBIP, PDCD6IP, TPM4, CCDC115, RPS6, C17ORF80, LSR, SCRIB, ARFGAP1, FAM210B, DYNC1LI2, NDUFS8, KIF2A, VDAC3, VDAC2, MT-CO2, NDUFS1, VDAC1, SLC25A6, TOMM40, GOSR1, HTRA2, SRI, PHB, NAPG, CDC42, RHOT2, NCSTN,…	338	3739	20587	1.41723	0.17511	0.00712824	0.00654102
GOTERM_CC_DIRECT	GO:0035580~specific granule lumen	7	2.02312	0.000523199	ERP44, ARG1, CTSZ, GGH, B2M, NFKB1, LTF	338	62	20587	6.87674	0.204431	0.00816565	0.00749296
GOTERM_CC_DIRECT	GO:0005761~mitochondrial ribosome	5	1.44509	0.000679849	NDUFA7, MRPL40, MRPL49, MRPL43, MRPL32	338	25	20587	12.1817	0.257101	0.0102446	0.00940067
GOTERM_CC_DIRECT	GO:0000276~mitochondrial proton-transporting ATP synthase complex, coupling factor F(o)	4	1.15607	0.000857065	ATP5PF, ATP5PD, ATP5PB, MT-ATP8	338	12	20587	20.3028	0.312503	0.0124846	0.0114561
GOTERM_CC_DIRECT	GO:0046930~pore complex	4	1.15607	0.00138401	TOMM40, VDAC3, VDAC2, VDAC1	338	14	20587	17.4024	0.454051	0.01951	0.0179028
GOTERM_CC_DIRECT	GO:0005737~cytoplasm	118	34.104	0.00170207	RPL4, CPNE7, WWC2, CASC3, RPL10A, PHB2, ACTB, NUDT4, UBE2L3, GCSH, LAMP1, RPL18A, ARHGDIA, FTH1, RPL36, BANF1, DIP2B, RPS11, MEF2C, RPS6, MITF, LZTFL1, CARHSP1, DYNC1LI2, PSME1, S100A6, GEMIN6, CARS1, S100A9, SLBP, URI1, HSPA4L, COX17, HPCA, PHB, BOLA2B, BLOC1S4, LDHA, S100A16, PRKAR2A, BAG1, G3BP2, ZKSCAN3, FADD, APOE, S100A11, STAT5A, PNPT1, XRCC4, SETDB1, SEC16A, RDX, NFATC3, RMDN3, NFATC2, TB…	338	5634	20587	1.27568	0.525	0.0226331	0.0207686
GOTERM_CC_DIRECT	GO:0005746~mitochondrial respiratory chain	4	1.15607	0.00170914	COX7A2L, UQCRB, UQCRC1, UQCRH	338	15	20587	16.2422	0.526466	0.0226331	0.0207686
GOTERM_CC_DIRECT	GO:0042788~polysomal ribosome	5	1.44509	0.0017662	PNPT1, RPL18A, RPL36, RPL10A, RPL18	338	32	20587	9.51692	0.538149	0.0227009	0.0208308
GOTERM_CC_DIRECT	GO:0015934~large ribosomal subunit	4	1.15607	0.00249314	MRPL30, RPL27A, RPL10A, MRPL32	338	17	20587	14.3314	0.664073	0.0305415	0.0280255
GOTERM_CC_DIRECT	GO:0045254~pyruvate dehydrogenase complex	3	0.867052	0.00258589	PDHX, PDHA1, DLAT	338	5	20587	36.545	0.677451	0.0305415	0.0280255
GOTERM_CC_DIRECT	GO:0030118~clathrin coat	3	0.867052	0.00258589	CLTB, CLTA, IGF2R	338	5	20587	36.545	0.677451	0.0305415	0.0280255
GOTERM_CC_DIRECT	GO:0005634~nucleus	122	35.2601	0.00382648	RPL4, CPNE7, CASC3, RPL10A, PHB2, ACTB, NUDT4, UBE2L3, CHCHD3, ARHGDIA, FTH1, ARL6IP4, BANF1, DIP2B, BSN, MEF2C, RPS6, MITF, KNL1, SUPT7L, MAGEB2, S100A6, VDAC3, VDAC2, GEMIN6, VDAC1, S100A9, SLBP, URI1, HSPA4L, HTRA2, PHB, BOLA2B, EIF1AD, LDHA, RACGAP1, S100A16, BAG1, ZKSCAN3, CYC1, ZNF787, FADD, APOE, S100A11, BCL9L, DECR1, STAT5A, PDHA1, PNPT1, XRCC4, SETDB1, NFATC3, GGH, RMDN3, NFATC2, NFKB1,…	338	5991	20587	1.24033	0.812763	0.0429932	0.0394515
GOTERM_CC_DIRECT	GO:0042719~mitochondrial intermembrane space protein transporter complex	3	0.867052	0.00383693	TIMM10B, TIMM9, TIMM10	338	6	20587	30.4541	0.813619	0.0429932	0.0394515
GOTERM_CC_DIRECT	GO:0005967~mitochondrial pyruvate dehydrogenase complex	3	0.867052	0.00700862	PDHX, PDHA1, DLAT	338	8	20587	22.8406	0.953743	0.0765692	0.0702614
GOTERM_CC_DIRECT	GO:0042470~melanosome	7	2.02312	0.00730097	NCSTN, RAB5C, PDCD6IP, LAMP1, GGH, RAC1, APOE	338	104	20587	4.0996	0.959328	0.0778176	0.071407
GOTERM_CC_DIRECT	GO:0030125~clathrin vesicle coat	3	0.867052	0.0110229	CLTB, CLTA, EPN1	338	10	20587	18.2725	0.992123	0.112023	0.102795
GOTERM_CC_DIRECT	GO:0005742~mitochondrial outer membrane translocase complex	3	0.867052	0.0110229	TOMM40, TOMM5, TOMM22	338	10	20587	18.2725	0.992123	0.112023	0.102795
GOTERM_CC_DIRECT	GO:1990904~ribonucleoprotein complex	9	2.60116	0.0120816	RPL4, SLBP, RPS6, RPLP0, G3BP2, NFATC2, SLIRP, GRSF1, ACTB	338	187	20587	2.93141	0.995067	0.119993	0.110108
GOTERM_CC_DIRECT	GO:0045277~respiratory chain complex IV	3	0.867052	0.0133278	MT-CO2, COX6B1	338	11	20587	16.6114	0.997158	0.128315	0.117744
GOTERM_CC_DIRECT	GO:0036464~cytoplasmic ribonucleoprotein granule	6	1.7341	0.0135068	CDC42, ROCK2, RPS6, RPLP0, RAC1, ACTB	338	86	20587	4.24942	0.997375	0.128315	0.117744
GOTERM_CC_DIRECT	GO:0005763~mitochondrial small ribosomal subunit	4	1.15607	0.0165012	MRPS28, MRPL42, MRPS18B, MRPS6	338	33	20587	7.38282	0.999305	0.153426	0.140787
GOTERM_CC_DIRECT	GO:0035578~azurophil granule lumen	6	1.7341	0.0168939	HEBP2, GM2A, ARG1, RNASET2, GGH, HRNR	338	91	20587	4.01593	0.999416	0.153805	0.141134
GOTERM_CC_DIRECT	GO:0005740~mitochondrial envelope	3	0.867052	0.0184986	TIMM10B, HADHB, TIMM9	338	13	20587	14.0558	0.999714	0.161677	0.148358
GOTERM_CC_DIRECT	GO:0034362~low-density lipoprotein particle	3	0.867052	0.0184986	APOO, LSR, APOE	338	13	20587	14.0558	0.999714	0.161677	0.148358
GOTERM_CC_DIRECT	GO:0030139~endocytic vesicle	5	1.44509	0.0253199	RAB5C, GOLIM4, HCLS1, FLOT2, IGF2R	338	68	20587	4.47855	0.999986	0.216957	0.199084
GOTERM_CC_DIRECT	GO:0031305~integral component of mitochondrial inner membrane	4	1.15607	0.0293114	APOO, SLC25A3, AGK, SFXN1	338	41	20587	5.94227	0.999998	0.243008	0.222989
GOTERM_CC_DIRECT	GO:0005754~mitochondrial proton-transporting ATP synthase, catalytic core	2	0.578035	0.0324719	ATP5F1A, ATP5F1B	338	2	20587	60.9083	0.999999	0.243008	0.222989
GOTERM_CC_DIRECT	GO:0099631~postsynaptic endocytic zone cytoplasmic component	2	0.578035	0.0324719	CLTB, CLTA	338	2	20587	60.9083	0.999999	0.243008	0.222989
GOTERM_CC_DIRECT	GO:0016507~mitochondrial fatty acid beta-oxidation multienzyme complex	2	0.578035	0.0324719	HADHB, HADHA	338	2	20587	60.9083	0.999999	0.243008	0.222989
GOTERM_CC_DIRECT	GO:0045271~respiratory chain complex I	2	0.578035	0.0324719	NDUFA5, NDUFV1	338	2	20587	60.9083	0.999999	0.243008	0.222989
GOTERM_CC_DIRECT	GO:0035632~mitochondrial prohibitin complex	2	0.578035	0.0324719	PHB, PHB2	338	2	20587	60.9083	0.999999	0.243008	0.222989
GOTERM_CC_DIRECT	GO:0045259~proton-transporting ATP synthase complex	2	0.578035	0.0324719	ATP5F1A, ATP5F1B	338	2	20587	60.9083	0.999999	0.243008	0.222989
GOTERM_CC_DIRECT	GO:0030496~midbody	8	2.31214	0.0328089	CDC42, ASPM, RACGAP1, SSNA1, RDX, CHMP2B, ANKRD54, CRMP1	338	185	20587	2.63387	1	0.243008	0.222989
GOTERM_CC_DIRECT	GO:0005819~spindle	7	2.02312	0.03421	ASPM, KIF2A, RACGAP1, CRMP1, CLTA, CEP170, ARHGEF2	338	147	20587	2.90039	1	0.249162	0.228637
GOTERM_CC_DIRECT	GO:0005793~endoplasmic reticulum-Golgi intermediate compartment	5	1.44509	0.0407053	ERP44, CCDC115, LMAN2, MYO18A, NUCB2	338	79	20587	3.85495	1	0.290506	0.266574
GOTERM_CC_DIRECT	GO:0005856~cytoskeleton	15	4.33526	0.0412159	TPM4, CALCOCO2, ROCK2, TPM1, RDX, RHOG, HTRA2, ACTB, HINT1, ARHGDIA, EPB41L2, CDC42EP1, RAC1, ARHGEF2, S100A9	338	509	20587	1.79494	1	0.290506	0.266574
GOTERM_CC_DIRECT	GO:0034361~very-low-density lipoprotein particle	3	0.867052	0.0457206	APOO, LSR, APOE	338	21	20587	8.70118	1	0.317141	0.291015
GOTERM_CC_DIRECT	GO:0000274~mitochondrial proton-transporting ATP synthase, stator stalk	2	0.578035	0.0483115	ATP5PD, ATP5PO	338	3	20587	40.6055	1	0.329877	0.302702
GOTERM_CC_DIRECT	GO:1904724~tertiary granule lumen	4	1.15607	0.0611641	FTH1, GGH, B2M, LTF	338	55	20587	4.42969	1	0.410603	0.376778
GOTERM_CC_DIRECT	GO:0005749~mitochondrial respiratory chain complex II, succinate dehydrogenase complex (ubiquinone)	2	0.578035	0.0638925	SDHA, SDHB	338	4	20587	30.4541	1	0.410603	0.376778
GOTERM_CC_DIRECT	GO:0098835~presynaptic endocytic zone membrane	2	0.578035	0.0638925	CLTB, CLTA	338	4	20587	30.4541	1	0.410603	0.376778
GOTERM_CC_DIRECT	GO:0005862~muscle thin filament tropomyosin	2	0.578035	0.0638925	TPM4, TPM1	338	4	20587	30.4541	1	0.410603	0.376778
GOTERM_CC_DIRECT	GO:0098685~Schaffer collateral - CA1 synapse	5	1.44509	0.0842437	SRGN, CDC42, ARHGDIA, BSN, ACTB	338	101	20587	3.01526	1	0.533544	0.48959
GOTERM_CC_DIRECT	GO:0016602~CCAAT-binding factor complex	2	0.578035	0.0942955	NFYA, NFYC	338	6	20587	20.3028	1	0.588674	0.540179

## Sheet: 10% 1,6-HD
Category	Term	Count	%	PValue	Genes	List Total	Pop Hits	Pop Total	Fold Enrichment	Bonferroni	Benjamini	FDR
GOTERM_CC_DIRECT	GO:0005654~nucleoplasm	271	58.2796	6.94799e-80	RB1, TCERG1, ATF2, RPL5, SMARCB1, ZMYND8, EIF4A3, RTCB, HNRNPU, HNRNPR, THUMPD1, SMC3, CCAR2, SMC2, TIAL1, PPP4R2, SNRPD2, RPS18, SNRPD1, LONP1, RCC1, KAT7, SNRPD3, SOX6, JUNB, RPS13, DDX17, MBNL1, SMARCC1, AQR, SMARCC2, METTL3, RUNX1, HOXB9, DDX39B, EWSR1, ZC3H11A, XRN2, CSNK2B, RPL27, VPS25, ASF1A, PRKDC, CSTF3, SUPT4H1, DCUN1D1, PCBP2, GAR1, CSTF1, SURF6, RBM12, TOE1, XRCC6, PRPF38A, XRCC5, SE…	461	3962	20587	3.05455	3.87698e-77	3.87698e-77	3.32114e-77
GOTERM_CC_DIRECT	GO:0005634~nucleus	317	68.172	1.30746e-70	RB1, STEEP1, TCERG1, ATF2, RPL5, SMARCB1, RPL3, ZMYND8, EIF4A3, RTCB, HNRNPU, THYN1, HNRNPR, SMC3, CCAR2, RPL6, SMC2, TIAL1, PPP4R2, SNRPD2, RPS18, SNRPD1, SAP130, RCC1, KAT7, SNRPD3, SOX6, JUNB, PELO, RPS13, DDX17, MBNL1, SMARCC1, AQR, ACTN1, METTL3, P3H1, SND1, RUNX1, HOXB9, DDX39B, EWSR1, XRN2, CSNK2B, RPL27, VPS25, ASF1A, DCUN1D5, CTBP2, SHMT2, PRKDC, CSTF3, SUPT4H1, DCUN1D1, PCBP2, NAA50, AP…	461	5991	20587	2.36294	7.29564e-68	3.64782e-68	3.12484e-68
GOTERM_CC_DIRECT	GO:0071013~catalytic step 2 spliceosome	42	9.03226	1.52005e-44	DDX5, SF3B3, SF3B6, DDX23, EIF4A3, PPWD1, HNRNPU, WDR83, HNRNPR, PRPF19, PRPF8, EFTUD2, PNN, SYNCRIP, SNRPD2, SNRPD1, RALY, MTREX, SNRPB2, SNRPD3, HNRNPA1, SF3A3, SF3A1, AQR, PPIL1, SF3A2, MAGOHB, LSM2, SNRNP40, PRPF6, SNW1, HNRNPH1, HNRNPF, SNRPA1, SNRPE, PABPC1, HNRNPC, CACTIN, SNRNP200, RBMX, RBM22, SNRPB	461	87	20587	21.5587	8.48189e-42	2.8273e-42	2.42195e-42
GOTERM_CC_DIRECT	GO:0005681~spliceosomal complex	43	9.24731	1.95679e-37	DDX5, SF3B3, SF3B6, WDR83, HNRNPR, PRPF19, USP39, PRPF8, EFTUD2, SNRPD2, U2AF2, SNRNP70, SNRPD1, PPP1R8, SNRPB2, SNRPD3, TXNL4A, HNRNPA1, CTNNBL1, SF3A3, SF3A1, AQR, PPIL1, SF3A2, API5, BUD31, MAGOHB, DNAJC17, PRPF4, PRPF6, SNW1, RBMXL1, DDX39B, PPIH, SNRPA1, SNRPE, SREK1, HNRNPC, HNRNPH3, CACTIN, SNRNP200, RBMX, SNRPB	461	129	20587	14.8858	1.09189e-34	2.72972e-35	2.33837e-35
GOTERM_CC_DIRECT	GO:0016607~nuclear speck	57	12.2581	6.41071e-27	RBM27, TCERG1, RBM25, EIF4A3, AKAP8L, DDX42, HNRNPU, PRPF19, EFTUD2, PNN, PPP1CC, SNRNP70, SAP130, MTREX, DDX17, RBM15, METTL3, THOC1, THOC3, THOC7, THOC6, PRPF4, PRPF6, DDX39B, ZNF638, PPIH, SNRPA1, PPIG, SREK1, CACTIN, SRSF8, FYTTD1, DDX5, POLDIP3, PRPF8, U2AF2, PPP1R8, NUP43, SNRPB2, ZC3H14, SF3A3, TOE1, SF3A1, CHTOP, SF3A2, API5, NONO, SETD1A, YLPM1, GATAD2B, GATAD2A, SMU1, SNRNP40, SNW1, APE…	461	430	20587	5.91968	3.57717e-24	7.15435e-25	6.12864e-25
GOTERM_CC_DIRECT	GO:1990904~ribonucleoprotein complex	38	8.17204	1.5418e-24	RPL5, DDX5, CELF2, DDX1, SRRT, EIF4A3, AKAP8L, HNRNPU, HNRNPR, ELAVL1, EFTUD2, SYNCRIP, PUF60, RUVBL2, PCBP2, IGF2BP1, RBM12, HNRNPA1, ZC3H14, HNRNPA0, DDX17, SSB, NCBP1, XRCC5, RPL13A, PA2G4, ILF2, HNRNPL, ILF3, HNRNPH1, HNRNPF, RBM42, RPL27, HNRNPH2, PABPC1, HNRNPH3, RBMX, HSPA1B	461	187	20587	9.07474	8.60327e-22	1.43388e-22	1.2283e-22
GOTERM_CC_DIRECT	GO:0005829~cytosol	224	48.172	6.51688e-24	RB1, CYFIP1, EIF4A1, RPL5, NUP107, RPL3, EIF4A3, RTCB, HNRNPU, SMC3, RPL6, SMC2, SNRPD2, RPS18, SNRPD1, LONP1, KAT7, SNRPD3, RPS13, DDX17, GSTK1, MBNL1, ACTN1, SND1, HMBS, CSNK2B, PLBD1, RPL27, TARS1, VPS25, VPS28, SHMT2, PRKDC, DCUN1D1, RPAP3, NEU2, BLOC1S1, PCBP2, NAA50, HARS1, XRCC6, XRCC5, RCC2, MAGOHB, HNRNPL, HNRNPF, TOLLIP, NMT1, HNRNPC, FARSA, RCOR3, HBS1L, ARPC1B, GDI2, OLA1, NKAP, SYNCR…	461	5521	20587	1.81185	3.63642e-21	5.19488e-22	4.4501e-22
GOTERM_CC_DIRECT	GO:0071005~U2-type precatalytic spliceosome	21	4.51613	1.57277e-20	SF3A3, SF3A1, SF3A2, PRPF38A, SF3B3, MAGOHB, PRPF8, LSM2, SMU1, EFTUD2, PRPF4, PRPF6, SNRPD2, SNRPD1, SNRPA1, SNRPB2, SNRPE, SNRPD3, SNRNP200, TXNL4A, SNRPB	461	50	20587	18.7561	8.77604e-18	1.09701e-18	9.39729e-19
GOTERM_CC_DIRECT	GO:0005737~cytoplasm	216	46.4516	1.49897e-19	STEEP1, ATF2, EIF4A1, RPL5, RPL3, ZMYND8, EIF4A3, RTCB, CCAR2, RPL6, SMC2, TIAL1, PPP4R2, RPS18, RCC1, SOX6, PELO, RPS13, MBNL1, SMARCC1, ACTN1, METTL3, P3H1, DDX39B, EWSR1, HMBS, CSNK2B, RPL27, TARS1, VPS25, VPS28, DCUN1D5, SHMT2, DCUN1D1, NEU2, PCBP2, NAA50, TOE1, APOBEC3D, HARS1, PA2G4, WDR55, HNRNPL, COL1A1, SMU1, SMTN, TOLLIP, NMT1, FARSA, INTS13, ARPC1B, GDI2, OLA1, PRPF19, TUBA1C, RACK1, A…	461	5634	20587	1.7121	8.36424e-17	9.2936e-18	7.96119e-18
GOTERM_CC_DIRECT	GO:0071007~U2-type catalytic step 2 spliceosome	16	3.44086	1.54044e-17	AQR, PPIL1, BUD31, PRPF19, PRPF8, EFTUD2, SNRNP40, SNW1, SNRPD2, SNRPD1, SNRPA1, SNRPB2, SNRPE, SNRPD3, SNRPB, RBM22	461	30	20587	23.8172	8.59568e-15	8.59568e-16	7.36333e-16
GOTERM_CC_DIRECT	GO:0000781~chromosome, telomeric region	29	6.23656	1.8023e-16	FEN1, PPP1R10, PRKDC, CHD4, CDC73, PPP1CC, SMCHD1, GAR1, RBBP7, MTA2, XRCC6, SSB, XRCC5, THOC1, RPA2, THOC3, THOC5, THOC7, GATAD2B, PPP1CA, THOC6, DDB1, RAD50, MSH2, WDR82, APEX1, CDK2, CDK1, MCM6	461	173	20587	7.4859	1.23901e-13	9.14259e-15	7.83182e-15
GOTERM_CC_DIRECT	GO:0046540~U4/U6 x U5 tri-snRNP complex	17	3.65591	1.02383e-15	DDX23, USP39, PRPF8, LSM2, EFTUD2, PRPF4, SNRNP40, PRPF6, SNRPD2, SNRPD1, RBM42, PPIH, SNRPE, SNRPD3, SNRNP200, TXNL4A, SNRPB	461	45	20587	16.8705	5.57554e-13	4.76083e-14	4.07827e-14
GOTERM_CC_DIRECT	GO:0070062~extracellular exosome	106	22.7957	4.64212e-14	CYFIP1, EIF4A1, RPL5, RPL3, CALML3, ACTG1, SMC2, FBL, NPEPPS, NARS1, SNRPD2, RPS18, RUVBL2, LAMP2, RPS13, GSTK1, G6PD, IST1, ACTN1, P3H1, RPSA, PGD, SND1, TUFM, HGS, CSNK2B, FSCN1, RPL27, PPIB, FKBP4, VPS25, TARS1, PLBD2, VPS28, KPNB1, FKBP5, DDX5, VCP, SHMT2, CORO1B, BAG6, PCBP2, NAA50, GOT1, MSN, PA2G4, EIF2S1, HNRNPL, CS, MOB1B, ARPC2, TOLLIP, CDK1, HNRNPC, FERMT3, YWHAE, HBS1L, DDX3X, ARPC1B,…	461	2219	20587	2.13324	2.58953e-11	1.99254e-12	1.70687e-12
GOTERM_CC_DIRECT	GO:0000776~kinetochore	23	4.94624	5.40556e-12	SMARCC1, SMARCD2, SEC13, NUP107, SMARCB1, SMARCC2, CENPX, SEPTIN2, ACTL6A, HNRNPU, RANGAP1, SMC1A, CKAP5, PHF6, SMARCA4, PPP1CC, SIN3A, ZNF207, NUP43, KIF2C, BUB3, PAFAH1B1, SPC25	461	155	20587	6.62656	3.01631e-09	2.1545e-10	1.84561e-10
GOTERM_CC_DIRECT	GO:0005686~U2 snRNP	12	2.58065	1.48207e-11	SF3A3, SF3A1, SF3B3, SF3A2, SNRPD2, SNRPD1, SF3B6, SNRPA1, SNRPB2, SNRPE, SNRPD3, SNRPB	461	29	20587	18.4789	8.26995e-09	5.51331e-10	4.72287e-10
GOTERM_CC_DIRECT	GO:0005682~U5 snRNP	11	2.36559	6.81552e-11	SNRNP40, PRPF6, SNRPD2, SNRPD1, DDX23, SNRPE, SNRPD3, TXNL4A, SNRNP200, PRPF8, SNRPB	461	25	20587	19.6492	3.80306e-08	2.37691e-09	2.03614e-09
GOTERM_CC_DIRECT	GO:0005925~focal adhesion	33	7.09677	2.50441e-09	YWHAE, CYFIP1, RPL5, RPL3, ARPC1B, GDI2, CORO1B, RPL6, ADD1, ACTG1, CORO1C, PPP1CC, RPS18, PCBP2, FLOT1, FLNA, MAPK1, FLNC, RPS2, RPS13, ACTR3, ACTR2, ACTN1, RPL13A, MSN, DNM2, ARPC2, RPL27, PABPC1, PPIB, MAPRE2, HSPA1B, LIMS1	461	426	20587	3.45937	1.39746e-06	8.22035e-08	7.0418e-08
GOTERM_CC_DIRECT	GO:0010494~cytoplasmic stress granule	15	3.22581	1.88279e-08	YTHDF1, VCP, MBNL1, SSB, DDX3X, DDX1, ELAVL1, EIF2S1, TIAL1, DDX19B, IGF2BP1, IGF2BP3, PABPC1, TARDBP, KPNB1	461	93	20587	7.20278	1.05059e-05	5.83665e-07	4.99985e-07
GOTERM_CC_DIRECT	GO:0000346~transcription export complex	7	1.50538	2.34511e-08	CHTOP, DDX39B, THOC1, THOC3, THOC5, THOC7, THOC6	461	10	20587	31.2601	1.30856e-05	6.88722e-07	5.8998e-07
GOTERM_CC_DIRECT	GO:0016363~nuclear matrix	17	3.65591	2.50667e-08	SMARCC1, SMARCD2, SMARCB1, SMARCC2, NONO, AKAP8L, ACTL6A, THOC1, HNRNPU, SMC3, SMC1A, SMARCA4, SNW1, RUVBL2, ZNF326, MATR3, PPIG	461	127	20587	5.97774	1.39871e-05	6.9936e-07	5.99093e-07
GOTERM_CC_DIRECT	GO:0071006~U2-type catalytic step 1 spliceosome	7	1.50538	9.93259e-08	YJU2, EIF4A3, MAGOHB, PRPF19, SNRNP200, PRPF8, RBM22	461	12	20587	26.0501	5.54223e-05	2.63923e-06	2.26085e-06
GOTERM_CC_DIRECT	GO:0005730~nucleolus	63	13.5484	1.48156e-07	ZNF330, SRP19, RPL5, ACADVL, FEN1, SMARCB1, RPL3, EIF4A3, OLA1, ADAR, PHF6, SMC2, FBL, PTBP1, PPP1CC, SIN3A, ZNF207, MTREX, RPS13, DDX17, RPL13A, ILF2, CKAP5, UCHL5, ILF3, WDR82, EWSR1, XRN2, MRTO4, SBDS, RPL27, DDX5, SF3B3, RPS19BP1, PRKDC, PNKP, ZCCHC9, DDX23, TMA16, DNAJB1, OARD1, EXOSC9, FLNA, SURF6, BRIX1, ZNF346, ZC3H14, RNF20, NAA50, TOE1, CHTOP, XRCC6, XRCC5, RCC2, PA2G4, SMARCA4, WDR55, …	461	1391	20587	2.02258	8.26675e-05	3.62603e-06	3.10617e-06
GOTERM_CC_DIRECT	GO:0005643~nuclear pore	14	3.01075	1.4946e-07	ENY2, SEC13, UBE2I, NUP107, NUP210, RANGAP1, IPO7, DDX19B, NUP35, NUP43, NUP54, RAE1, RAN, KPNB1	461	93	20587	6.7226	8.33952e-05	3.62603e-06	3.10617e-06
GOTERM_CC_DIRECT	GO:0071011~precatalytic spliceosome	8	1.72043	1.60129e-07	SMU1, PRPF38A, SNRPD2, SNRPD1, SF3B6, SNRPE, SNRPD3, LSM2	461	20	20587	17.8629	8.93481e-05	3.723e-06	3.18924e-06
GOTERM_CC_DIRECT	GO:0016514~SWI/SNF complex	9	1.93548	2.22198e-07	RB1, SMARCC1, SMARCD2, SMARCB1, SMARCC2, ACTL6A, ARID1B, SMARCA4, BICRA	461	30	20587	13.3972	0.000123979	4.95945e-06	4.24842e-06
GOTERM_CC_DIRECT	GO:0016020~membrane	128	27.5269	3.06799e-07	EIF4A1, RPL5, NUP107, EIF4A3, HNRNPU, IPO7, RPL6, ACTG1, EFTUD2, PNN, FBL, RPS18, RUVBL2, LAMP2, LONP1, KPNA2, RPS13, GTF2I, DDX17, GSTK1, G6PD, AQR, NUP210, AIP, P3H1, RPSA, ILF2, RNF40, SND1, TUFM, ILF3, PRPF6, MSH2, HNRNPUL2, XRN2, RPL27, MATR3, PPIB, SNRNP200, KPNB1, FKBP5, KHDRBS1, DDX5, PRKDC, DDX1, MGST2, PRPF8, NEU2, BAG6, CCNB1, PCBP2, XRCC6, API5, XRCC5, RCC2, NONO, B3GALT6, PA2G4, EIF2…	461	3739	20587	1.52879	0.000171179	6.58439e-06	5.64039e-06
GOTERM_CC_DIRECT	GO:0032991~macromolecular complex	38	8.17204	7.24482e-07	KHDRBS1, RPL5, SMARCD2, VCP, FEN1, SMARCB1, RPL3, PRKDC, HDAC1, SRRT, HNRNPU, CHD4, PPP1CC, CHAF1A, RCC1, MTA2, SNCA, SMARCC1, XRCC6, SMARCC2, XRCC5, ACTL6A, P3H1, CKAP5, GATAD2B, SMARCA4, DNM2, DDB1, PLCB3, TOLLIP, HNRNPC, TAF4, PPIB, FKBP4, RBMX, RAN, HSPA1B, ASF1A	461	683	20587	2.48459	0.000404179	1.49726e-05	1.2826e-05
GOTERM_CC_DIRECT	GO:0035861~site of double-strand break	12	2.58065	1.60937e-06	ACTR3, DDB1, ACTR2, ATF2, SMCHD1, VCP, RAD50, ARPC2, RNF138, PNKP, RPA2, PRPF19	461	80	20587	6.69859	0.000897625	3.20724e-05	2.74742e-05
GOTERM_CC_DIRECT	GO:0000785~chromatin	49	10.5376	2.40369e-06	RB1, ATF2, SMARCB1, PPP1R10, ZMYND8, AKAP8L, CHD4, SMC3, CCAR2, SMC2, CHAF1A, PPP4R2, SIN3A, RCC1, SOX6, JUNB, BRD3, SMARCC1, TGIF2, SMARCC2, IST1, BUD31, ACTL6A, ARID1B, RUNX1, MSH6, HOXB9, WDR82, ASF1A, SMARCD2, HDAC1, DDX23, FOXK2, FOXK1, BICRA, MTA2, BRD4, SMAD4, CENPX, SETD1A, RPA2, SMARCA1, GATAD2B, SMARCA4, HNRNPL, COPS5, HNRNPC, TAF4, RAN	461	1054	20587	2.0761	0.00134036	4.4962e-05	3.85158e-05
GOTERM_CC_DIRECT	GO:0005635~nuclear envelope	18	3.87097	2.41731e-06	SEC13, UBE2I, NUP107, NUP210, IST1, RTCB, MGST2, RANGAP1, IPO7, DDX19B, SMPD4, NUP35, NUP43, NUP54, RAE1, RAN, KPNB1, PAFAH1B1	461	198	20587	4.05975	0.00134795	4.4962e-05	3.85158e-05
GOTERM_CC_DIRECT	GO:0000445~THO complex part of transcription export complex	5	1.07527	3.56181e-06	THOC1, THOC3, THOC5, THOC7, THOC6	461	6	20587	37.2144	0.00198552	6.41126e-05	5.49208e-05
GOTERM_CC_DIRECT	GO:0005687~U4 snRNP	6	1.29032	6.04857e-06	SNRPD2, DDX39B, SNRPD1, SNRPE, SNRPD3, SNRPB	461	13	20587	20.611	0.00336942	0.000102276	8.76126e-05
GOTERM_CC_DIRECT	GO:0034709~methylosome	6	1.29032	6.04857e-06	SNRPD2, SNRPD1, PRMT1, SNRPE, SNRPD3, SNRPB	461	13	20587	20.611	0.00336942	0.000102276	8.76126e-05
GOTERM_CC_DIRECT	GO:0022626~cytosolic ribosome	11	2.36559	7.18751e-06	RPL5, RPS15A, RPL3, RPS18, RPL13A, RPSA, RPL27, RPL15, RPS2, RPL6, RPS13	461	76	20587	6.46355	0.00400261	0.00011796	0.000101048
GOTERM_CC_DIRECT	GO:0071564~npBAF complex	6	1.29032	9.23625e-06	SMARCC1, SMARCB1, SMARCC2, ACTL6A, ARID1B, SMARCA4	461	14	20587	19.1388	0.00514059	0.000143162	0.000122637
GOTERM_CC_DIRECT	GO:0035060~brahma complex	6	1.29032	9.23625e-06	SMARCC1, SMARCD2, SMARCB1, SMARCC2, ACTL6A, ARID1B	461	14	20587	19.1388	0.00514059	0.000143162	0.000122637
GOTERM_CC_DIRECT	GO:0030532~small nuclear ribonucleoprotein complex	6	1.29032	1.36003e-05	SNRPD2, SNRPD1, SNRPA1, SNRPE, SNRPD3, SNRPB	461	15	20587	17.8629	0.0075603	0.000205107	0.000175701
GOTERM_CC_DIRECT	GO:0016586~RSC complex	6	1.29032	1.94197e-05	SMARCC1, SMARCD2, SMARCB1, SMARCC2, ACTL6A, SMARCA4	461	16	20587	16.7465	0.0107778	0.000285162	0.000244279
GOTERM_CC_DIRECT	GO:1904813~ficolin-1-rich granule lumen	13	2.7957	2.2285e-05	ACTR2, XRCC6, VCP, DDX3X, ILF2, CAND1, CSNK2B, PSMB1, MAPK1, CCT8, ALDOA, HSPA1B, KPNB1	461	124	20587	4.68181	0.0123582	0.000318846	0.000273134
GOTERM_CC_DIRECT	GO:0035578~azurophil granule lumen	11	2.36559	3.59228e-05	SERPINB3, ACTR2, DYNC1H1, VCP, IST1, TOLLIP, GDI2, MAPK1, CCT8, PA2G4, TUBB4B	461	91	20587	5.39813	0.0198457	0.000501123	0.000429277
GOTERM_CC_DIRECT	GO:0005689~U12-type spliceosomal complex	7	1.50538	3.69749e-05	SF3B3, SNRPD2, SNRPD1, SF3B6, SNRPE, SNRPD3, SNRPB	461	29	20587	10.7793	0.020421	0.000503219	0.000431073
GOTERM_CC_DIRECT	GO:0016581~NuRD complex	6	1.29032	4.89088e-05	HDAC1, CHD4, RBBP7, MTA2, GATAD2B, GATAD2A	461	19	20587	14.1023	0.0269227	0.000646199	0.000553554
GOTERM_CC_DIRECT	GO:0000118~histone deacetylase complex	8	1.72043	4.97967e-05	SIN3A, HDAC1, ZNF217, RBBP7, MTA2, RCOR3, RCOR1, SAP30	461	44	20587	8.1195	0.0274047	0.000646199	0.000553554
GOTERM_CC_DIRECT	GO:0005685~U1 snRNP	7	1.50538	9.52425e-05	SNRPD2, SNRNP70, SNRPD1, SNRPB2, SNRPE, SNRPD3, SNRPB	461	34	20587	9.19414	0.0517602	0.00120785	0.00103468
GOTERM_CC_DIRECT	GO:0005697~telomerase holoenzyme complex	6	1.29032	0.0001048	GAR1, HNRNPU, SNRPE, SNRPD3, HNRNPC, SNRPB	461	22	20587	12.1793	0.0568041	0.00129952	0.00111321
GOTERM_CC_DIRECT	GO:0000347~THO complex	4	0.860215	0.000107187	THOC1, THOC5, THOC7, THOC6	461	5	20587	35.7258	0.05806	0.00130023	0.00111382
GOTERM_CC_DIRECT	GO:0005840~ribosome	14	3.01075	0.000128236	RPL5, RPL3, RPS19BP1, RPL13A, HSPA14, RPL6, RPS15A, RPS18, APEX1, RPL27, RPS2, RPL15, RPS13, NCK1	461	171	20587	3.65615	0.0690598	0.00152246	0.00130419
GOTERM_CC_DIRECT	GO:0005759~mitochondrial matrix	22	4.73118	0.000210219	GSTK1, ACADVL, FAHD1, OAT, ACSM3, FECH, SHMT2, PYCR1, ACOT13, PYCR2, CCAR2, CS, CCNB1, PITRM1, MTHFD2, BLOC1S1, LONP1, CDK1, ACADM, ABCE1, HADH, DLD	461	391	20587	2.51269	0.110695	0.00239367	0.0020505
GOTERM_CC_DIRECT	GO:0034715~pICln-Sm protein complex	4	0.860215	0.000210813	SNRPD2, SNRPD1, SNRPE, SNRPD3	461	6	20587	29.7715	0.110989	0.00239367	0.0020505
GOTERM_CC_DIRECT	GO:0005694~chromosome	17	3.65591	0.000214487	NONO, ZFR, SMC3, SMC1A, SMC2, MSH6, RSL1D1, SMCHD1, MSH2, RCC1, SURF6, HMG20B, BRIX1, KAT7, MCM6, BRD4	461	255	20587	2.97715	0.11281	0.00239367	0.0020505
GOTERM_CC_DIRECT	GO:0034774~secretory granule lumen	11	2.36559	0.000259061	CYFIP1, XRCC6, VCP, DDX3X, CAND1, XRCC5, CSNK2B, PSMB1, GDI2, CCT8, ALDOA	461	115	20587	4.27156	0.13461	0.00283443	0.00242806
GOTERM_CC_DIRECT	GO:0071565~nBAF complex	5	1.07527	0.000361707	SMARCC1, SMARCB1, SMARCC2, ARID1B, SMARCA4	461	16	20587	13.9554	0.182798	0.00381966	0.00327204
GOTERM_CC_DIRECT	GO:0072357~PTW/PP1 phosphatase complex	4	0.860215	0.000362799	PPP1CC, PPP1R10, WDR82, PPP1CA	461	7	20587	25.5184	0.183296	0.00381966	0.00327204
GOTERM_CC_DIRECT	GO:0005813~centrosome	27	5.80645	0.000372497	TXNDC9, DDX3X, OLA1, HNRNPU, CHD4, CCNB1, PPP4R2, RUVBL2, MVB12A, CCT8, CTNNBL1, CCT5, RTRAF, DYNC1H1, SMAD4, TGIF2, IST1, CKAP5, DYNLL2, DNM2, NUDT21, APEX1, CDK2, CDK1, KIF2C, HSPA1B, PAFAH1B1	461	558	20587	2.16084	0.187705	0.00384914	0.00329729
GOTERM_CC_DIRECT	GO:0015630~microtubule cytoskeleton	14	3.01075	0.000380733	SHMT2, SEPTIN2, SEPTIN5, TUBB4B, SEPTIN9, CKAP5, SEPTIN11, DNAJA1, TUBA1C, TUBB2A, PSRC1, MAPRE3, KIF2C, MAPRE2	461	191	20587	3.27331	0.191431	0.00386271	0.00330891
GOTERM_CC_DIRECT	GO:0005640~nuclear outer membrane	8	1.72043	0.000409132	SEC13, NUP107, SMPD4, NUP210, NUP35, NUP43, NUP54, RAE1	461	61	20587	5.85669	0.204148	0.0040767	0.00349223
GOTERM_CC_DIRECT	GO:0071004~U2-type prespliceosome	5	1.07527	0.000464692	SF3A1, SF3A2, SNRNP70, U2AF2, SNRPB	461	17	20587	13.1345	0.228453	0.00454909	0.00389689
GOTERM_CC_DIRECT	GO:0072669~tRNA-splicing ligase complex	4	0.860215	0.000570856	DDX1, RTCB, FAM98B, RTRAF	461	8	20587	22.3286	0.272854	0.00549203	0.00470464
GOTERM_CC_DIRECT	GO:0034719~SMN-Sm protein complex	5	1.07527	0.000586972	SNRPD2, SNRPD1, SNRPE, SNRPD3, SNRPB	461	18	20587	12.4048	0.279368	0.00555136	0.00475547
GOTERM_CC_DIRECT	GO:0016604~nuclear body	19	4.08602	0.000670084	TOE1, SRP19, INTS13, PPP1R10, SRRT, PPWD1, RPA2, YARS1, TARBP2, ADD1, RNF2, THOC6, NUDT21, SNW1, TOLLIP, HMG20B, SNRPA1, SNRPD3, SUGP2	461	339	20587	2.50291	0.312045	0.00623178	0.00533833
GOTERM_CC_DIRECT	GO:0005684~U2-type spliceosomal complex	5	1.07527	0.000730456	SF3A3, SF3A1, SF3B3, SF3A2, SF3B6	461	19	20587	11.7519	0.33485	0.00668187	0.0057239
GOTERM_CC_DIRECT	GO:0030496~midbody	13	2.7957	0.000964796	ZNF330, TXNDC9, IST1, SEPTIN2, RCC2, HNRNPU, DNM2, PPP1CC, PSRC1, CDK1, RACK1, MAPRE3, RAN	461	185	20587	3.13808	0.416445	0.00868316	0.00743826
GOTERM_CC_DIRECT	GO:0016580~Sin3 complex	5	1.07527	0.00130738	SIN3A, HDAC1, SAP130, RBBP7, SAP30	461	22	20587	10.1494	0.518089	0.0114836	0.00983723
GOTERM_CC_DIRECT	GO:0090734~site of DNA damage	6	1.29032	0.00131712	SPINDOC, OARD1, XRCC5, ZMYND8, CHD4, KAT7	461	37	20587	7.24172	0.520704	0.0114836	0.00983723
GOTERM_CC_DIRECT	GO:0005885~Arp2/3 protein complex	4	0.860215	0.00159989	ACTR3, ACTR2, ARPC2, ARPC1B	461	11	20587	16.239	0.590761	0.0137345	0.0117654
GOTERM_CC_DIRECT	GO:0022625~cytosolic large ribosomal subunit	7	1.50538	0.00199492	RPL5, MRPL1, RPL3, RPL13A, RPL27, RPL15, RPL6	461	59	20587	5.29832	0.671847	0.0168661	0.014448
GOTERM_CC_DIRECT	GO:0048471~perinuclear region of cytoplasm	30	6.45161	0.0023403	CYFIP1, VCP, CORO1B, LAMP2, IGF2BP1, RACK1, PAK2, SEC23B, SNCA, RTRAF, UBE2I, MSN, RANGAP1, SEPTIN9, TARBP2, CHERP, DNM2, DNAJA1, HNRNPL, COPS5, TOLLIP, APEX1, TRIP10, MAPRE3, PPIB, FKBP4, HSPA1B, LIMS1, PICALM, PAFAH1B1	461	735	20587	1.82275	0.729482	0.0194908	0.0166964
GOTERM_CC_DIRECT	GO:0070418~DNA-dependent protein kinase complex	3	0.645161	0.00290127	XRCC6, XRCC5, PRKDC	461	4	20587	33.493	0.802351	0.0238075	0.0203942
GOTERM_CC_DIRECT	GO:0031105~septin complex	4	0.860215	0.00335777	SEPTIN2, SEPTIN5, SEPTIN9, SEPTIN11	461	14	20587	12.7592	0.846919	0.0267662	0.0229288
GOTERM_CC_DIRECT	GO:0005940~septin ring	4	0.860215	0.00335777	SEPTIN2, SEPTIN5, SEPTIN9, SEPTIN11	461	14	20587	12.7592	0.846919	0.0267662	0.0229288
GOTERM_CC_DIRECT	GO:0022627~cytosolic small ribosomal subunit	6	1.29032	0.00351505	RPS15A, RPS18, RACK1, RPSA, RPS2, RPS13	461	46	20587	5.82486	0.859823	0.0276253	0.0236647
GOTERM_CC_DIRECT	GO:0043231~intracellular membrane-bounded organelle	36	7.74194	0.00362226	INTS13, VCP, SMARCB1, CELF2, RTCB, FOXK2, MGST2, NEU2, BAG6, EFTUD2, LAMP2, MVB12A, ZNF326, CPSF4, G6PD, SEC13, IST1, STRBP, ZFR, LRRC40, SMARCA1, RANGAP1, ILF2, RUNX1, MSH6, ILF3, MYBBP1A, HGS, ZNF638, TRIP10, FAM98B, PPIH, PPIG, PPIB, VPS25, PICALM	461	967	20587	1.66252	0.867991	0.0280725	0.0240478
GOTERM_CC_DIRECT	GO:0030027~lamellipodium	12	2.58065	0.0040461	ACTR3, ACTR2, CYFIP1, DDX3X, ARPC2, FSCN1, IGF2BP1, FLOT1, PABPC1, CORO1B, CORO1C, DNM2	461	192	20587	2.79108	0.89589	0.0309277	0.0264936
GOTERM_CC_DIRECT	GO:0032153~cell division site	4	0.860215	0.00412818	SEPTIN2, SEPTIN5, SEPTIN9, SEPTIN11	461	15	20587	11.9086	0.900569	0.0311287	0.0266658
GOTERM_CC_DIRECT	GO:0072686~mitotic spindle	10	2.15054	0.00427753	DIAPH1, TUBB2A, WDR5, CDK1, HNRNPU, MAPK1, SGF29, RANGAP1, TUBB4B, RTRAF	461	140	20587	3.1898	0.908552	0.0318248	0.0272621
GOTERM_CC_DIRECT	GO:0000243~commitment complex	3	0.645161	0.004764	SNRPD1, U2AF2, SNRPD3	461	5	20587	26.7944	0.930377	0.0349778	0.029963
GOTERM_CC_DIRECT	GO:0015629~actin cytoskeleton	14	3.01075	0.00574793	ACTR3, ACTR2, NCOA5, SEPTIN2, ARPC1B, SEPTIN9, CORO1C, SMTN, ARPC2, FSCN1, FLNA, HNRNPC, ALDOA, SNCA	461	259	20587	2.41391	0.959909	0.0416538	0.035682
GOTERM_CC_DIRECT	GO:0005819~spindle	10	2.15054	0.00586938	RB1, PSRC1, DCUN1D5, SEPTIN2, ZNF207, ACOT13, KIF2C, PRPF19, CCAR2, PAFAH1B1	461	147	20587	3.03791	0.96255	0.0419886	0.0359687
GOTERM_CC_DIRECT	GO:0005637~nuclear inner membrane	8	1.72043	0.00607688	SEC13, NUP107, NUP210, NUP35, MATR3, NUP43, NUP54, RAE1	461	97	20587	3.68307	0.966668	0.0429227	0.0367689
GOTERM_CC_DIRECT	GO:0005874~microtubule	16	3.44086	0.00654649	CCT3, DYNC1H1, RCC2, TUBB4B, SEPTIN9, DYNLL2, DNM2, TUBA1C, TUBB2A, ZNF207, KIF2C, CCT8, FKBP4, MAPRE2, CCT5, PAFAH1B1	461	324	20587	2.2053	0.974395	0.0456618	0.0391153
GOTERM_CC_DIRECT	GO:0070937~CRD-mediated mRNA stability complex	3	0.645161	0.00704059	SYNCRIP, IGF2BP1, HNRNPU	461	6	20587	22.3286	0.980601	0.0485018	0.0415482
GOTERM_CC_DIRECT	GO:0015030~Cajal body	7	1.50538	0.00798656	TOE1, EFTUD2, PRPF4, FBL, EWSR1, CDK2, DDX42	461	78	20587	4.0077	0.988603	0.0543475	0.0465558
GOTERM_CC_DIRECT	GO:0045202~synapse	22	4.73118	0.00850445	CYFIP1, RPL3, GDI2, RPL13A, EIF2S1, QKI, DARS1, CORO1C, TUFM, DNM2, PGRMC1, RPS15A, ARPC2, HNRNPUL2, HNRNPF, EEF1A2, MAPK1, RPL27, RPL15, HNRNPA0, PAFAH1B1, SNCA	461	530	20587	1.8537	0.991484	0.0571745	0.0489774
GOTERM_CC_DIRECT	GO:0005739~mitochondrion	47	10.1075	0.00930758	YWHAE, ACADVL, ENY2, FEN1, OAT, ACSM3, FECH, SHMT2, PNKP, DDX1, FOXK2, PPP1CC, PSMB4, MRPL1, PITRM1, LONP1, RACK1, MAPK1, ACADM, HADH, CHCHD1, SNCA, GSTK1, HARS1, USP48, FAHD1, NCBP1, CMC2, PYCR1, PYCR2, ATAD3B, TUFM, CS, DNAJA1, ILF3, UQCRQ, MTHFD2, APEX1, CDK1, NMT1, ZNF217, TARDBP, ACBD3, ABCE1, FKBP4, DLD, HSPA1B	461	1440	20587	1.45756	0.994582	0.0618289	0.0529646
GOTERM_CC_DIRECT	GO:0005683~U7 snRNP	3	0.645161	0.00971171	SNRPE, SNRPD3, SNRPB	461	7	20587	19.1388	0.995685	0.0637545	0.0546141
GOTERM_CC_DIRECT	GO:0000794~condensed nuclear chromosome	5	1.07527	0.0109121	RAD50, RCC1, SMC1A, SMC2, BRD4	461	39	20587	5.72529	0.997807	0.0706197	0.060495
GOTERM_CC_DIRECT	GO:0005911~cell-cell junction	11	2.36559	0.0110106	ACTR3, MPP1, PNN, ACTN1, FSCN1, FLOT1, FLNA, PAK2, NCK1, LIMS1, ACTG1	461	191	20587	2.57188	0.997925	0.0706197	0.060495
GOTERM_CC_DIRECT	GO:0070419~nonhomologous end joining complex	3	0.645161	0.0127587	XRCC6, XRCC5, PRKDC	461	8	20587	16.7465	0.999227	0.0809015	0.0693027
GOTERM_CC_DIRECT	GO:0035371~microtubule plus-end	4	0.860215	0.0158313	MAPRE3, KIF2C, CKAP5, MAPRE2	461	24	20587	7.44288	0.999864	0.0992568	0.0850264
GOTERM_CC_DIRECT	GO:0031080~nuclear pore outer ring	3	0.645161	0.0161634	SEC13, NUP107, NUP43	461	9	20587	14.8858	0.999888	0.100213	0.0858455
GOTERM_CC_DIRECT	GO:0001650~fibrillar center	9	1.93548	0.0196697	FBL, SMARCB1, NONO, GAR1, POLR2F, SNRPB2, RAE1, CHCHD1, SMARCA4	461	150	20587	2.67944	0.999985	0.120612	0.10332
GOTERM_CC_DIRECT	GO:0042564~NLS-dependent protein nuclear import complex	3	0.645161	0.0199085	MYBBP1A, KPNA2, KPNB1	461	10	20587	13.3972	0.999987	0.120749	0.103437
GOTERM_CC_DIRECT	GO:0005856~cytoskeleton	20	4.30108	0.0205936	CCT3, SEPTIN5, MSN, TUBB4B, SEPTIN9, DYNLL2, SEPTIN11, ADD1, CORO1B, ACTG1, PPP1CC, CFAP298, SMTN, PSRC1, DNAJC7, PSTPIP2, FSCN1, TRIP10, MAPK1, FLNC	461	509	20587	1.75471	0.999991	0.123562	0.105847
GOTERM_CC_DIRECT	GO:0005832~chaperonin-containing T-complex	3	0.645161	0.023977	CCT3, CCT8, CCT5	461	11	20587	12.1793	0.999999	0.142332	0.121926
GOTERM_CC_DIRECT	GO:0015935~small ribosomal subunit	4	0.860215	0.0263375	RPS18, RACK1, RPSA, RPS2	461	29	20587	6.15962	1	0.154698	0.132519
GOTERM_CC_DIRECT	GO:1990062~RPAP3/R2TP/prefoldin-like complex	3	0.645161	0.0283528	RUVBL2, POLR2E, RPAP3	461	12	20587	11.1643	1	0.164801	0.141173
GOTERM_CC_DIRECT	GO:0000974~Prp19 complex	3	0.645161	0.0330202	PRPF19, CTNNBL1, RBM22	461	13	20587	10.3055	1	0.189951	0.162718
GOTERM_CC_DIRECT	GO:0031252~cell leading edge	5	1.07527	0.0343141	DDX3X, ARPC2, PABPC1, CORO1B, PAFAH1B1	461	55	20587	4.05975	1	0.19538	0.167369
GOTERM_CC_DIRECT	GO:0005881~cytoplasmic microtubule	5	1.07527	0.0384027	DYNC1H1, TUBA1C, KIF2C, MAPRE2, PAFAH1B1	461	57	20587	3.9173	1	0.216452	0.185419
GOTERM_CC_DIRECT	GO:0000151~ubiquitin ligase complex	7	1.50538	0.0398621	RNF20, CAND1, DCUN1D5, MED31, DCUN1D1, RNF40, RNF2	461	112	20587	2.79108	1	0.220162	0.188597
GOTERM_CC_DIRECT	GO:0000502~proteasome complex	5	1.07527	0.0405471	VCP, PSMB4, PSMC4, TXNL1, PSMB1	461	58	20587	3.84976	1	0.220162	0.188597
GOTERM_CC_DIRECT	GO:0071339~MLL1 complex	4	0.860215	0.0427966	RUVBL2, WDR5, TAF4, RNF2	461	35	20587	5.10369	1	0.220162	0.188597
GOTERM_CC_DIRECT	GO:0005847~mRNA cleavage and polyadenylation specificity factor complex	3	0.645161	0.0431694	CPSF4, NUDT21, CPSF1	461	15	20587	8.93145	1	0.220162	0.188597
GOTERM_CC_DIRECT	GO:0000164~protein phosphatase type 1 complex	3	0.645161	0.0431694	PPP1CC, NCK1, PPP1CA	461	15	20587	8.93145	1	0.220162	0.188597
GOTERM_CC_DIRECT	GO:0030127~COPII vesicle coat	3	0.645161	0.0431694	SEC13, SEC24C, SEC23B	461	15	20587	8.93145	1	0.220162	0.188597
GOTERM_CC_DIRECT	GO:0048188~Set1C/COMPASS complex	3	0.645161	0.0431694	WDR82, SETD1A, WDR5	461	15	20587	8.93145	1	0.220162	0.188597
GOTERM_CC_DIRECT	GO:0036464~cytoplasmic ribonucleoprotein granule	6	1.29032	0.0435509	CHTOP, POLDIP3, HNRNPU, SNRPB2, PABPC1, RPL6	461	86	20587	3.11562	1	0.220162	0.188597
GOTERM_CC_DIRECT	GO:0098978~glutamatergic synapse	16	3.44086	0.0440791	EGLN1, VCP, CTBP2, ACTN1, EIF4A3, ELAVL1, DYNLL2, DNM2, PPP1CA, DNAJB1, PPP1CC, ARPC2, FLOT1, KPNA2, PAK2, PAFAH1B1	461	411	20587	1.73848	1	0.220162	0.188597
GOTERM_CC_DIRECT	GO:0097125~cyclin B1-CDK1 complex	2	0.430108	0.0441902	CCNB1, CDK1	461	2	20587	44.6573	1	0.220162	0.188597
GOTERM_CC_DIRECT	GO:0071001~U4/U6 snRNP	2	0.430108	0.0441902	PRPF4, PPIH	461	2	20587	44.6573	1	0.220162	0.188597
GOTERM_CC_DIRECT	GO:0043564~Ku70:Ku80 complex	2	0.430108	0.0441902	XRCC6, XRCC5	461	2	20587	44.6573	1	0.220162	0.188597
GOTERM_CC_DIRECT	GO:0044609~DBIRD complex	2	0.430108	0.0441902	ZNF326, CCAR2	461	2	20587	44.6573	1	0.220162	0.188597
GOTERM_CC_DIRECT	GO:0000791~euchromatin	5	1.07527	0.0473803	H2AZ1, RUVBL2, PSIP1, RBMX, RNF2	461	61	20587	3.66043	1	0.233967	0.200423
GOTERM_CC_DIRECT	GO:0043232~intracellular non-membrane-bounded organelle	3	0.645161	0.0486226	FLNA, HNRNPA1, TARDBP	461	16	20587	8.37324	1	0.235925	0.202101
GOTERM_CC_DIRECT	GO:0031011~Ino80 complex	3	0.645161	0.0486226	RUVBL2, ACTL6A, UCHL5	461	16	20587	8.37324	1	0.235925	0.202101
GOTERM_CC_DIRECT	GO:1904115~axon cytoplasm	5	1.07527	0.0522684	DYNC1H1, BLOC1S1, RANGAP1, ZC3H14, PAFAH1B1	461	63	20587	3.54423	1	0.251429	0.215382
GOTERM_CC_DIRECT	GO:0000775~chromosome, centromeric region	5	1.07527	0.0548117	ZNF330, KAT7, KIF2C, SMC1A, SMC3	461	64	20587	3.48885	1	0.26141	0.223932
GOTERM_CC_DIRECT	GO:1904949~ATPase complex	3	0.645161	0.0602179	VCP, RBBP7, SMARCA1	461	18	20587	7.44288	1	0.282366	0.241883
GOTERM_CC_DIRECT	GO:0031143~pseudopodium	3	0.645161	0.0602179	ACTN1, MAPK1, MSN	461	18	20587	7.44288	1	0.282366	0.241883
GOTERM_CC_DIRECT	GO:0032301~MutSalpha complex	2	0.430108	0.0655491	MSH6, MSH2	461	3	20587	29.7715	1	0.302284	0.258946
GOTERM_CC_DIRECT	GO:0044530~supraspliceosomal complex	2	0.430108	0.0655491	ADAR, RBMX	461	3	20587	29.7715	1	0.302284	0.258946
GOTERM_CC_DIRECT	GO:0005666~DNA-directed RNA polymerase III complex	3	0.645161	0.0663342	CRCP, POLR2E, POLR2F	461	19	20587	7.05115	1	0.303397	0.2599
GOTERM_CC_DIRECT	GO:0014069~postsynaptic density	11	2.36559	0.068148	EGLN1, ACTR2, DNAJB1, RPS18, PCBP2, NCK2, HNRNPH2, PAK2, RPL6, ADD1, RPS13	461	260	20587	1.88935	1	0.309159	0.264835
GOTERM_CC_DIRECT	GO:0000932~P-body	6	1.29032	0.0687296	APOBEC3D, YTHDF1, IGF2BP1, IGF2BP3, ELAVL1, LSM2	461	98	20587	2.73412	1	0.309283	0.264942
GOTERM_CC_DIRECT	GO:0005667~transcription factor complex	10	2.15054	0.0756016	RB1, XRCC6, SMAD4, PRKDC, APEX1, CDK2, MTA2, RCOR3, JUNB, RCOR1	461	231	20587	1.93322	1	0.336588	0.288332
GOTERM_CC_DIRECT	GO:0000922~spindle pole	7	1.50538	0.0760037	CCNB1, PSRC1, SBDS, HNRNPU, RAE1, CKAP5	461	132	20587	2.36819	1	0.336588	0.288332
GOTERM_CC_DIRECT	GO:0001725~stress fiber	5	1.07527	0.0774936	ACTN1, FSCN1, SEPTIN9, CORO1B, SEPTIN11	461	72	20587	3.1012	1	0.340484	0.291669
GOTERM_CC_DIRECT	GO:0042645~mitochondrial nucleoid	4	0.860215	0.0831872	ACADVL, SHMT2, LONP1, TUFM	461	46	20587	3.88324	1	0.362644	0.310652
GOTERM_CC_DIRECT	GO:0097452~GAIT complex	2	0.430108	0.0864317	SYNCRIP, RPL13A	461	4	20587	22.3286	1	0.370991	0.317803
GOTERM_CC_DIRECT	GO:0090724~central region of growth cone	2	0.430108	0.0864317	CYFIP1, PAFAH1B1	461	4	20587	22.3286	1	0.370991	0.317803
GOTERM_CC_DIRECT	GO:0005938~cell cortex	8	1.72043	0.0917727	DYNC1H1, SEPTIN2, FSCN1, TRIP10, FLNA, CORO1C, PAFAH1B1, SNCA	461	172	20587	2.07708	1	0.39091	0.334865
GOTERM_CC_DIRECT	GO:0044297~cell body	5	1.07527	0.0971215	CCT3, STEEP1, PGRMC1, CCT8, CCT5	461	78	20587	2.86265	1	0.410559	0.351697
GOTERM_CC_DIRECT	GO:0031965~nuclear membrane	10	2.15054	0.0980582	NUP107, RBM15, NUP210, RCC1, NUP35, NUP54, RANGAP1, TXNL4A, KPNB1, PAFAH1B1	461	244	20587	1.83022	1	0.411402	0.35242

## Sheet: common
Category	Term	Count	%	PValue	Genes	List Total	Pop Hits	Pop Total	Fold Enrichment	Bonferroni	Benjamini	FDR
GOTERM_CC_DIRECT	GO:0005829~cytosol	289	56.0078	7.79067e-47	SCOC, RNH1, RPL31, IKZF1, ENO1, FNBP1L, NUDT5, RPL8, RPL7, RPS14, PCMT1, PSMD4, RPL35, RPL38, RPS10, RPS12, AGFG1, NUP214, GABARAPL2, KRT4, RPL23, KRT2, RPL22, KRT1, KRT8, MIF, KRT5, SRRM1, CD2AP, KRT9, MYL4, DYNC1LI1, MTHFD1, PPA1, MAP1B, MAP1A, RPL24, TFAM, NUP98, RPL29, TLN1, RPL28, SPRR2G, SET, CDCA3, SLAIN2, C9ORF78, TXN, BCL10, GSPT1, GIGYF2, SKA2, SNX3, PRDX3, PRDX2, PRDX5, PDCD10, PRDX1, …	505	5593	20624	2.11025	4.61207e-44	4.61207e-44	3.99661e-44
GOTERM_CC_DIRECT	GO:0070062~extracellular exosome	153	29.6512	8.78873e-34	RNH1, RPL31, CTNND1, ARPC5L, ENO1, NUDT5, TGM1, RPS14, PCMT1, LGALS1, RUVBL1, KRT6B, TGM3, KRT6A, PDIA3, KRT2, RPL23, RPL22, KRT1, KRT8, KRT78, KRT5, MIF, NCCRP1, PDIA6, KRT9, CD2AP, C1ORF116, MTHFD1, PPA1, NCL, SUB1, UBE2V2, RPL24, CHMP4B, TLN1, RPL28, DSC1, PPIA, VCL, GLO1, AK1, NRF1, TXN, PLD3, HSP90B1, ACAT1, SNX3, PRDX2, PRDX5, PDCD10, PRDX1, PCBP1, PGK1, SPTBN1, S100A10, VASP, HSPA9, HSPA8,…	505	2219	20624	2.81589	5.20293e-31	2.60146e-31	2.25431e-31
GOTERM_CC_DIRECT	GO:0005737~cytoplasm	264	51.1628	2.10166e-32	RNH1, SLC4A1AP, RPL31, ARPC5L, ENO1, FNBP1L, RPL8, CCAR1, RPL7, RPS14, PCMT1, LSM12, LGALS1, RPL35, RPL38, UBAP2L, RPS10, RPS12, AGFG1, TMPO, GABARAPL2, TIPIN, RPL23, KRT2, RPL22, KRT1, CIRBP, KRT8, MIF, KRT5, KNSTRN, CD2AP, FLG2, DYNC1LI1, PPA1, MAP1A, RPL24, RPL29, TLN1, RPL28, SET, NOLC1, TXN, BCL10, ARPP19, GSPT1, SKA2, SNX3, PRDX3, PRDX2, PRDX5, ZNF706, PDCD10, PRDX1, PCBP1, MAP4, NRBF2, SPT…	505	5687	20624	1.89584	1.24418e-29	4.14728e-30	3.59384e-30
GOTERM_CC_DIRECT	GO:0005654~nucleoplasm	209	40.5039	4.82776e-30	SCOC, RNH1, SLC4A1AP, IKZF1, MKI67, CCAR1, RPS14, PSMD4, RPS10, RPS12, NUP214, SRRM2, TIPIN, RPL23, CIRBP, KRT8, MIF, MED4, SRRM1, SUB1, NUP98, ZNF830, SET, CSTF2, NOLC1, C9ORF78, TXN, ARPP19, PRDX3, PCBP1, DHX38, NRBF2, ZNF143, NFE2, ZRANB2, IRF2BP2, ZWINT, HNRNPM, RPS25, ANLN, TPX2, RPS28, ID1, PAF1, GRB2, RPS21, TOP2A, UBXN1, MED15, CLINT1, PQBP1, COIL, CASP14, TRMT112, NIPBL, PCM1, CHMP1B, DH…	505	4031	20624	2.11746	2.85803e-27	7.14509e-28	6.1916e-28
GOTERM_CC_DIRECT	GO:0001533~cornified envelope	25	4.84496	1.84327e-23	CSTA, SERPINB12, SPRR2G, HSPB1, TGM1, CASP14, DSP, CDSN, ANXA1, JUP, ANXA2, KRT2, KRT1, KAZN, KRT10, FLG2, KRT17, KRT16, NCL, KRT14, PKP1, DSG1, DSC1, SPRR1B, DSC3	505	60	20624	17.0165	1.09121e-20	2.18243e-21	1.89119e-21
GOTERM_CC_DIRECT	GO:0005634~nucleus	241	46.7054	6.07465e-19	IKZF1, ENO1, MKI67, NUDT5, CCAR1, RPL7, PSMD4, UBAP2L, TMPO, ISY1-RAB43, SRRM2, TIPIN, KRT4, KRT2, RPL22, KRT1, CIRBP, KRT8, KRT5, MED4, KNSTRN, SRRM1, KRT9, FLG2, SUB1, TFAM, ZNF830, SET, C9ORF78, TXN, BCL10, PRDX5, ZNF706, PRDX1, PCBP1, DHX38, SPTBN1, NFE2, JUP, SS18L2, IRF2BP2, PRDX6, HNRNPM, RPS25, TPX2, TRIP6, ID1, GRB2, TOP2A, UBXN1, MED15, PQBP1, COIL, CASP14, NIPBL, TMSB4X, DHX16, UBXN7, …	505	6033	20624	1.63142	3.59619e-16	5.99365e-17	5.19382e-17
GOTERM_CC_DIRECT	GO:0022626~cytosolic ribosome	23	4.45736	1.38738e-16	RPL31, RPL23, RPL12, RPL22, RPL11, RPL23A, RPL8, GSPT1, RPL7, RPS14, RPL7A, RPS25, RPL24, RPL35, RPL13, RPL38, FAU, RPL29, RPS27A, RPL28, RPS21, RPS10, RPS12	505	88	20624	10.674	6.57252e-14	1.17332e-14	1.01675e-14
GOTERM_CC_DIRECT	GO:0005925~focal adhesion	42	8.13953	8.90046e-14	AHNAK, RPL31, YWHAB, RPL12, ARPC5L, HSPB1, RPL8, HSP90B1, RPL7, RAB21, PDLIM1, RPS14, LIMA1, RPL7A, LASP1, YWHAQ, G3BP1, RPL38, RPS10, PDLIM7, PDIA3, VASP, HSPA9, HSPA8, NPM1, ANXA1, PPP1R12A, JUP, HSPA5, RPL23, RPL22, ARPC5, YWHAZ, ARPC3, CAT, TRIP6, ZYX, VIM, P4HB, TLN1, PPIA, VCL	505	428	20624	4.00762	5.27116e-11	6.58634e-12	5.70742e-12
GOTERM_CC_DIRECT	GO:0022625~cytosolic large ribosomal subunit	16	3.10078	1.74491e-11	RPL31, RPL23, RPL12, RPL22, RPL11, RPL23A, RPL8, RPL7, RPL7A, NHP2, RPL24, RPL35, RPL13, RPL38, RPL29, RPL28	505	62	20624	10.5393	1.03299e-08	1.14776e-09	9.94599e-10
GOTERM_CC_DIRECT	GO:1904813~ficolin-1-rich granule lumen	20	3.87597	1.80257e-10	HSPA8, HSP90AA1, DBNL, JUP, CALML5, IDH1, KRT1, C1ORF35, HMGB1, ARPC5, MIF, EEF2, PSMA5, PSMB7, PKM, IMPDH2, CAT, PPIA, VCL, CTSB	505	124	20624	6.58703	1.06712e-07	1.06712e-08	9.24717e-09
GOTERM_CC_DIRECT	GO:0005840~ribosome	23	4.45736	2.17765e-10	RPL36A-HNRNPH2, MRPS36, RPL31, RPL23, MRPS23, RPL22, RPL11, RPL23A, RPL8, MRPL46, RPS14, RPS25, RPS28, CANX, RPL24, RPL13, RPL38, FAU, RPL29, RPS27A, RPL28, RPS21, RPS10	505	171	20624	5.49305	1.28917e-07	1.17197e-08	1.01558e-08
GOTERM_CC_DIRECT	GO:1990904~ribonucleoprotein complex	23	4.45736	1.36232e-09	TOP2A, HSPA8, RBM14, NPM1, CPSF6, RPL22, YBX1, EEF2, RPL7, MRPL41, BOP1, HNRNPM, PCBP1, NCL, G3BP1, NUP62, RUVBL1, NHP2, SNRPG, NUP98, VIM, GAPDH, LSM14A	505	188	20624	4.99633	8.06496e-07	6.7208e-08	5.82394e-08
GOTERM_CC_DIRECT	GO:0005681~spliceosomal complex	19	3.68217	4.24317e-09	HSPA8, GPKOW, DDX46, CIRBP, U2AF1, C9ORF78, LSM3, SRRM1, RBM3, HNRNPM, ZMAT2, PRPF3, NCL, SNRPG, DHX16, DHX38, SNRPF, ZNF830, PPIL3	505	133	20624	5.83423	2.51195e-06	1.93227e-07	1.67442e-07
GOTERM_CC_DIRECT	GO:0042470~melanosome	17	3.29457	4.68737e-09	PDIA3, HSPA8, HSP90AA1, HSPA5, ANXA2, YWHAB, NAP1L1, YWHAZ, PDIA6, PDIA4, HSP90B1, PRDX1, CANX, ERP29, P4HB, CTSB, CCT4	505	104	20624	6.6757	2.77492e-06	1.98209e-07	1.71759e-07
GOTERM_CC_DIRECT	GO:0005882~intermediate filament	19	3.68217	8.66058e-09	DSP, KRT80, KRT4, JUP, KRT2, KRT8, KRT78, KRT5, KRT10, LMNB1, KRT9, KRT19, KRT18, KRT17, KRT16, KRT14, PKP1, VIM, KRT6A	505	139	20624	5.58239	5.12705e-06	3.41804e-07	2.96192e-07
GOTERM_CC_DIRECT	GO:0005856~cytoskeleton	39	7.55814	9.3845e-09	STOML2, HSPB1, FNBP1L, PPP1R18, ADD2, PDLIM1, LASP1, CAPZB, TMSB4X, TNKS1BP1, LRRFIP1, SPTAN1, PDLIM4, TMOD1, DSP, VASP, MARCKSL1, DBNL, JUP, TUBB, KRT1, KAZN, KRT10, SEPTIN8, KRT9, KRT19, KRT18, KRT17, KRT16, KIF4A, CDC42EP4, CAPZA1, KRT14, TRIP6, VIM, P4HB, TLN1, PPP1R12C, VCL	505	549	20624	2.90117	5.55561e-06	3.47227e-07	3.00891e-07
GOTERM_CC_DIRECT	GO:0034774~secretory granule lumen	17	3.29457	2.06698e-08	HSPA8, HSP90AA1, DBNL, AHSG, IDH1, C1ORF35, HMGB1, ARPC5, MIF, EEF2, PSMA5, PSMB7, PKM, IMPDH2, CAT, PPIA, VCL	505	115	20624	6.03716	1.22364e-05	7.19795e-07	6.23741e-07
GOTERM_CC_DIRECT	GO:0045095~keratin filament	16	3.10078	7.51924e-08	KRT80, KRT4, KRT2, KRT1, KRT8, KRT78, KRT5, KRT10, KRT9, CASP14, KRT18, KRT17, KRT16, KRT14, KRT6B, KRT6A	505	110	20624	5.94031	4.45129e-05	2.47299e-06	2.14298e-06
GOTERM_CC_DIRECT	GO:0000502~proteasome complex	12	2.32558	1.34335e-07	PSMA5, PSMA6, USP14, PSMB7, PSMA4, PSMA1, PSMD4, ADRM1, UBQLN1, HSPB1, RAD23B, PSMA7	505	58	20624	8.44957	7.95233e-05	4.1856e-06	3.62705e-06
GOTERM_CC_DIRECT	GO:0005643~nuclear pore	14	2.71318	4.71146e-07	EIF5A, RANBP2, NUP214, RANBP1, BICD2, NUP50, CHMP1B, NUP62, CHMP2A, CHMP4B, CHMP4A, NUP98, AGFG1, CHMP5	505	94	20624	6.08249	0.00027888	1.39459e-05	1.20849e-05
GOTERM_CC_DIRECT	GO:0005912~adherens junction	19	3.68217	5.13979e-07	DSP, ANXA1, CDCA3, ANXA2, JUP, CTNND1, PPP1R9B, PDLIM1, KRT18, CCDC85C, CDC42EP4, ZYX, PKP1, TNKS1BP1, PDLIM5, TLN1, PDLIM4, PDLIM7, VCL	505	181	20624	4.28703	0.000304229	1.44893e-05	1.25558e-05
GOTERM_CC_DIRECT	GO:0042788~polysomal ribosome	9	1.74419	7.55173e-07	RPL7A, RPS28, RPL31, RPL11, RPL24, RPL38, RPL8, RPS21, ABCF1	505	32	20624	11.4861	0.000446962	2.0321e-05	1.76093e-05
GOTERM_CC_DIRECT	GO:0000776~kinetochore	17	3.29457	2.21879e-06	DCTN6, PPP1R12A, DCTN2, NDE1, SEPTIN6, KNSTRN, ZWINT, SKA2, DYNC1LI1, CHMP1B, CHMP2A, CHMP4B, CHMP4A, NUP98, SUGT1, SPC24, CHMP5	505	161	20624	4.31226	0.00131266	5.71098e-05	4.94887e-05
GOTERM_CC_DIRECT	GO:0015629~actin cytoskeleton	22	4.26357	2.69351e-06	VASP, STOML2, PPP1R12A, DMTN, JUP, AHNAK, ARPC5, NPM3, PPP1R9B, CD2AP, ANLN, LIMA1, CAPZB, ARPC3, CDC42EP4, CAPZA1, ZYX, ABL1, TNKS1BP1, PDLIM5, CRK, PDLIM7	505	266	20624	3.37771	0.00159329	6.60423e-05	5.72293e-05
GOTERM_CC_DIRECT	GO:0016363~nuclear matrix	15	2.90698	2.80896e-06	ANXA2, KRT8, AKAP8, ATN1, LMNB1, SRRM1, YY1, PSMA6, HNRNPM, KRT18, PSPC1, KIF4A, RUVBL1, VIM, S100A10	505	127	20624	4.82358	0.00166153	6.60423e-05	5.72293e-05
GOTERM_CC_DIRECT	GO:0030057~desmosome	8	1.55039	2.90051e-06	DSP, CDSN, JUP, DSG1, PKP1, KAZN, DSC1, DSC3	505	27	20624	12.1006	0.00171563	6.60423e-05	5.72293e-05
GOTERM_CC_DIRECT	GO:0071005~U2-type precatalytic spliceosome	9	1.74419	2.62032e-05	SRRM2, ZMAT2, MFAP1, PRPF3, WBP4, SNRPG, DHX16, SNRPF, LSM3	505	50	20624	7.35113	0.0153928	0.000574529	0.00049786
GOTERM_CC_DIRECT	GO:0031982~vesicle	16	3.10078	3.33537e-05	DYNC1I2, ANXA1, DCTN2, ANXA2, AHNAK, MIF, YWHAZ, GIGYF2, CD2AP, PKM, CHMP4B, TKT, RPS27A, GAPDH, PPIA, CLIC1	505	178	20624	3.67098	0.0195521	0.000705193	0.000611088
GOTERM_CC_DIRECT	GO:0032991~macromolecular complex	36	6.97674	3.55569e-05	TOP2A, SET, RPL11, HMGB2, RBM4B, IKZF1, BCL10, GIGYF2, HSP90B1, PRDX3, STIP1, TRMT112, PCM1, YWHAQ, RBBP4, ABL1, UBQLN1, RBBP6, UBQLN4, TGM3, NPM1, HSP90AA1, PARP1, HSPA5, RPL23, TUBB, HYPK, CAT, ALB, CANX, TFAM, SUGT1, P4HB, PPIA, CRK, VCL	505	685	20624	2.14631	0.02083	0.000725851	0.000628989
GOTERM_CC_DIRECT	GO:0005694~chromosome	19	3.68217	6.33451e-05	PARP1, ZC3H4, HMGB2, NOL7, HMGB3, HMGB1, MKI67, PDS5A, BOP1, EBNA1BP2, KIF4A, NCL, UBAP2L, RBBP6, PIN4, UBAP2, NUP98, MNAT1, ZNF830	505	256	20624	3.03106	0.036807	0.00125001	0.0010832
GOTERM_CC_DIRECT	GO:0071013~catalytic step 2 spliceosome	11	2.13178	6.91048e-05	SRRM2, ZCCHC8, HNRNPM, PPIL2, SNRPG, DHX38, U2AF1, SNRPF, PPIL3, LSM3, SRRM1	505	90	20624	4.99151	0.0400859	0.00131968	0.00114357
GOTERM_CC_DIRECT	GO:0101031~chaperone complex	7	1.35659	7.45245e-05	HSPA8, STIP1, BAG3, RUVBL1, STUB1, PFDN2, DNAJC9	505	30	20624	9.52924	0.043161	0.0013787	0.00119472
GOTERM_CC_DIRECT	GO:0030018~Z disc	13	2.51938	9.07939e-05	PPP1R12A, JUP, NEBL, KRT8, HSPB1, PDLIM1, FKBP1A, KRT19, BAG3, STUB1, PDLIM5, PDLIM4, PDLIM7	505	131	20624	4.05279	0.0523333	0.00162879	0.00141143
GOTERM_CC_DIRECT	GO:0019773~proteasome core complex, alpha-subunit complex	5	0.968992	0.000101456	PSMA5, PSMA6, PSMA4, PSMA1, PSMA7	505	11	20624	18.5635	0.0582968	0.00176653	0.0015308
GOTERM_CC_DIRECT	GO:0010494~cytoplasmic stress granule	11	2.13178	0.000109506	RBM4, CAPRIN1, G3BP1, CIRBP, PRRC2C, UBAP2L, YBX1, LSM14A, EIF4E, GIGYF2, PQBP1	505	95	20624	4.7288	0.062774	0.00185221	0.00160504
GOTERM_CC_DIRECT	GO:0005839~proteasome core complex	6	1.16279	0.000125727	PSMA5, PSMA6, PSMB7, PSMA4, PSMA1, PSMA7	505	21	20624	11.6685	0.0717321	0.00206751	0.00179161
GOTERM_CC_DIRECT	GO:0022627~cytosolic small ribosomal subunit	8	1.55039	0.000134658	RPS14, RPS25, RPS28, FAU, RPS27A, RPS21, RPS10, RPS12	505	47	20624	6.95142	0.0766277	0.00215452	0.00186701
GOTERM_CC_DIRECT	GO:0005635~nuclear envelope	16	3.10078	0.000148325	RANBP2, NUP214, RANBP1, PARP1, BICD2, C12ORF43, LMNB1, NUP50, NUP62, CHMP2A, CHMP4B, NUP98, CLIC1, EMD, TMPO, ABCF1	505	203	20624	3.21889	0.0840694	0.00226552	0.00196319
GOTERM_CC_DIRECT	GO:1904930~amphisome membrane	5	0.968992	0.000149249	CHMP1B, CHMP2A, CHMP4B, CHMP4A, CHMP5	505	12	20624	17.0165	0.0845703	0.00226552	0.00196319
GOTERM_CC_DIRECT	GO:0016607~nuclear speck	25	4.84496	0.000195059	DDX46, WBP4, RBM4B, U2AF1, PQBP1, RBM4, PCBP1, RBBP6, SRRM2, PNISR, RBM14, RMI2, CPSF6, TCF12, KAZN, THOC2, SRRM1, PSPC1, PRPF3, SRSF3, LUC7L3, PIN1, MAPT, ZNF830, LUC7L2	505	435	20624	2.3471	0.109067	0.00288687	0.00250163
GOTERM_CC_DIRECT	GO:0030496~midbody	15	2.90698	0.000213423	NUDC, HSPA5, ANXA2, CTNND1, SEPTIN6, VPS37B, HSP90B1, ANLN, KIF4A, CHMP1B, CHMP2A, CHMP4B, PIN1, CHMP4A, CHMP5	505	187	20624	3.2759	0.118702	0.00308162	0.00267039
GOTERM_CC_DIRECT	GO:0000421~autophagosome membrane	8	1.55039	0.000290935	GABARAPL2, MAP1LC3B, CHMP1B, CHMP2A, CHMP4B, CHMP4A, SNAP29, CHMP5	505	53	20624	6.16447	0.158238	0.00410079	0.00355356
GOTERM_CC_DIRECT	GO:0001725~stress fiber	9	1.74419	0.00036544	PDLIM1, LIMA1, NEBL, BAG3, TRIP6, ZYX, PDLIM5, PDLIM4, PDLIM7	505	72	20624	5.10495	0.194571	0.00503118	0.00435979
GOTERM_CC_DIRECT	GO:0048471~perinuclear region of cytoplasm	34	6.58915	0.000623542	SET, YWHAB, HMGB2, ATN1, ALOX12B, BCL10, YBX3, CLINT1, CCAR1, HSP90B1, TRMT112, RBM4, PRDX5, ABL1, UBQLN1, EIF4H, CLIC1, EIF4E, PDLIM4, UBQLN4, SEC31A, CTSB, HSPA8, HSP90AA1, SNAPIN, GSDMA, DMTN, TPD52L1, PRDX6, CD2AP, KRT18, MAP1B, EIF3G, GAPDH	505	735	20624	1.88918	0.308749	0.00838948	0.00726993
GOTERM_CC_DIRECT	GO:0031965~nuclear membrane	17	3.29457	0.000649075	RANBP2, MRPS23, TXLNG, YBX1, LMNB1, DNAJC2, PCM1, DNAJC1, NUP50, NUP62, CANX, ABL1, NUP98, GAPDH, CLIC1, EMD, TMPO	505	258	20624	2.69098	0.319126	0.00853895	0.00739946
GOTERM_CC_DIRECT	GO:0014069~postsynaptic density	17	3.29457	0.000705835	GRIPAP1, DMTN, DBNL, RPL12, RPL8, PPP1R9B, RPL7, ADD2, RPS14, RPS25, CAPZB, FABP5, MAP1B, PCBP1, RPL38, PDLIM5, SPTBN1	505	260	20624	2.67028	0.341639	0.00908378	0.00787159
GOTERM_CC_DIRECT	GO:1904115~axon cytoplasm	8	1.55039	0.000846844	RAB21, BLOC1S5, SNAPIN, KIF4A, MAP1A, BLOC1S3, HSPB1, MAPT	505	63	20624	5.18598	0.394405	0.0106666	0.00924321
GOTERM_CC_DIRECT	GO:0005828~kinetochore microtubule	5	0.968992	0.00151547	CHMP1B, CHMP2A, CHMP4B, CHMP4A, CHMP5	505	21	20624	9.72372	0.592552	0.0186909	0.0161966
GOTERM_CC_DIRECT	GO:0005788~endoplasmic reticulum lumen	18	3.48837	0.00155917	PDIA3, HSPA5, AHSG, COL14A1, FN1, PDIA6, SUMF2, PDIA4, F5, HSP90B1, LGALS1, ALB, CANX, SERPINH1, ERP29, SPP2, TIMP1, P4HB	505	307	20624	2.3945	0.602972	0.0188373	0.0163235
GOTERM_CC_DIRECT	GO:0045202~synapse	26	5.03876	0.0017062	USP14, YBX1, LIN7C, YBX3, RAB21, RPL7A, YWHAQ, ABL1, RPL13, RPL38, SNAPIN, DBNL, RPL23, NDE1, RPL23A, EEF2, EIF2S2, HNRNPM, RPS28, EIF5, FABP5, MAP1B, MAP1A, RPL24, RPL28, RPS21	505	537	20624	1.97734	0.63612	0.0202014	0.0175056
GOTERM_CC_DIRECT	GO:0034663~endoplasmic reticulum chaperone complex	4	0.775194	0.00206781	HSPA5, P4HB, PDIA6, HSP90B1	505	11	20624	14.8508	0.706363	0.0230971	0.0200149
GOTERM_CC_DIRECT	GO:0005832~chaperonin-containing T-complex	4	0.775194	0.00206781	CCT2, TCP1, CCT7, CCT4	505	11	20624	14.8508	0.706363	0.0230971	0.0200149
GOTERM_CC_DIRECT	GO:0000815~ESCRT III complex	4	0.775194	0.00206781	CHMP1B, CHMP2A, CHMP4B, CHMP4A	505	11	20624	14.8508	0.706363	0.0230971	0.0200149
GOTERM_CC_DIRECT	GO:0005844~polysome	6	1.16279	0.00220408	PSMA6, PSMA1, VBP1, EIF4H, VIM, EEF2	505	38	20624	6.44836	0.729168	0.0241632	0.0209388
GOTERM_CC_DIRECT	GO:0005730~nucleolus	53	10.2713	0.0023069	TOP2A, HMGB2, MKI67, KRI1, RPL7, COIL, RBM4, RPS14, RPL7A, RPL35, RPS10, UTP14A, RPS12, RBM14, PPP1R12A, PARP1, RPL23, EDF1, DNAJC2, EBNA1BP2, SUB1, NCL, NHP2, PPID, RPL12, RPL11, AKAP8, NOL7, NOLC1, RBM4B, EXOSC10, ABL1, RPL13, RBBP6, RPS27A, SPTBN1, HSPA9, HSPA8, NPM1, PPAN-P2RY11, NAA10, RPL23A, NPM3, HNRNPM, BOP1, RPS25, RPS28, KRT18, TCEA1, PIN4, GRB2, CIAPIN1, SPC24	505	1420	20624	1.5243	0.745196	0.0248306	0.0215171
GOTERM_CC_DIRECT	GO:0005874~microtubule	18	3.48837	0.00281645	CCT2, DYNC1I2, NUDC, DCTN2, NDE1, TUBB, DYNC1LI1, TPX2, MAP1LC3B, MAP1B, KIF4A, MAP1A, TCP1, MAP4, MAPT, CCT7, EMD, CCT4	505	325	20624	2.26189	0.811695	0.0297739	0.0258007
GOTERM_CC_DIRECT	GO:0070847~core mediator complex	5	0.968992	0.0034376	MED30, MED21, MED4, MED15, MED28	505	26	20624	7.85377	0.869785	0.0357028	0.0309384
GOTERM_CC_DIRECT	GO:0016020~membrane	114	22.093	0.00371381	RPL31, ENO1, MKI67, RPL8, RPL7, TGM1, RPS14, RUVBL1, RPL35, RPS10, KRT6A, RPS12, TMPO, CAST, TMOD1, GABARAPL2, KRT2, RPL23, KRT1, TOMM34, KRT5, MED4, KRT9, DYNC1LI1, TXLNA, MTHFD1, NCL, ERP29, RPL24, RPL29, RPL28, DSC1, PPIA, DSC3, CBFB, GIGYF2, HSP90B1, BAG3, PCBP1, PGK1, DHX38, HSPA8, CPSF7, CPSF6, GSDMA, HSPA5, PRRC2C, EEF2, PAICS, PRDX6, HNRNPM, ARPC3, KIF4A, CAPRIN1, CHMP2A, PAF1, DDX46, YWH…	505	3653	20624	1.27449	0.889492	0.0379065	0.032848
GOTERM_CC_DIRECT	GO:0005640~nuclear outer membrane	7	1.35659	0.00399671	NUP214, RANBP2, NUP50, NUP62, NUP98, ENO1, EMD	505	62	20624	4.61092	0.906594	0.0401026	0.0347511
GOTERM_CC_DIRECT	GO:0005771~multivesicular body	6	1.16279	0.00423102	CHMP1B, CHMP2A, CHMP4B, CHMP4A, TPT1, CHMP5	505	44	20624	5.56904	0.918738	0.0417461	0.0361752
GOTERM_CC_DIRECT	GO:0000793~condensed chromosome	5	0.968992	0.00453045	TOP2A, HMGB2, AKAP8, HMGB1, MKI67	505	28	20624	7.29279	0.931991	0.0439677	0.0381004
GOTERM_CC_DIRECT	GO:0015935~small ribosomal subunit	5	0.968992	0.0051554	RPS25, RPS28, FAU, RPS27A, RPS21	505	29	20624	7.04131	0.953107	0.0476874	0.0413238
GOTERM_CC_DIRECT	GO:0032585~multivesicular body membrane	5	0.968992	0.0051554	CHMP1B, CHMP2A, CHMP4B, CHMP4A, CHMP5	505	29	20624	7.04131	0.953107	0.0476874	0.0413238
GOTERM_CC_DIRECT	GO:0031941~filamentous actin	5	0.968992	0.0051554	PDLIM1, PDLIM5, PDLIM4, PDLIM7, CD2AP	505	29	20624	7.04131	0.953107	0.0476874	0.0413238
GOTERM_CC_DIRECT	GO:0005642~annulate lamellae	3	0.581395	0.00567545	EIF5A, RANBP2, BICD2	505	5	20624	24.5038	0.965591	0.0516902	0.0447924
GOTERM_CC_DIRECT	GO:0005758~mitochondrial intermembrane space	8	1.55039	0.00577571	TIMM8B, COX19, TIMM8A, STOML2, CAT, TIMM13, CYCS, CIAPIN1	505	88	20624	3.71269	0.967585	0.0517781	0.0448685
GOTERM_CC_DIRECT	GO:0031093~platelet alpha granule lumen	7	1.35659	0.00586002	AHSG, TMSB4X, ALB, FN1, PLG, TIMP1, F5	505	67	20624	4.26682	0.969172	0.0517781	0.0448685
GOTERM_CC_DIRECT	GO:0005739~mitochondrion	52	10.0775	0.00625876	YWHAB, TACO1, ETFA, ETFB, NENF, MRPL41, CASP14, MAP1LC3B, YWHAQ, CLIC1, YWHAH, HSP90AA1, PARP1, GLRX5, MRPS23, TOMM34, TRAFD1, MRPL46, YWHAZ, MRPL53, PKM, MTHFD1, CAT, TFAM, PFDN2, SUCLG1, MAPT, SLC25A11, MRRF, COX19, STOML2, MRPS36, TIMM13, AKAP8, NOL7, ACAT1, PRDX3, PRDX5, ABL1, RANBP2, HSPA9, TIMM8A, HSPA5, MDH2, IDH1, TIMM44, HSPE1, PRDX6, CYCS, CIAPIN1, SSBP1, TOMM6	505	1458	20624	1.45656	0.975689	0.054488	0.0472168
GOTERM_CC_DIRECT	GO:0005637~nuclear inner membrane	8	1.55039	0.00652193	NUP214, RANBP2, NUP50, NUP62, NUP98, EMD, LMNB1, TMPO	505	90	20624	3.63019	0.979217	0.0559563	0.0484891
GOTERM_CC_DIRECT	GO:0071004~U2-type prespliceosome	4	0.775194	0.00764255	SNRPG, LUC7L3, LUC7L, LUC7L2	505	17	20624	9.60932	0.989345	0.0646341	0.056009
GOTERM_CC_DIRECT	GO:0015630~microtubule cytoskeleton	12	2.32558	0.00778419	TPX2, CDC42EP4, TUBB, SEPTIN6, SLAIN2, MAP4, MAPT, GTF2F2, GAPDH, SPTAN1, HYPK, SEPTIN8	505	192	20624	2.55248	0.990209	0.0649048	0.0562435
GOTERM_CC_DIRECT	GO:0042719~mitochondrial intermembrane space protein transporter complex	3	0.581395	0.00837585	TIMM8B, TIMM8A, TIMM13	505	6	20624	20.4198	0.993122	0.0688681	0.059678
GOTERM_CC_DIRECT	GO:0043034~costamere	4	0.775194	0.00900683	KRT19, AHNAK, KRT8, VCL	505	18	20624	9.07547	0.995281	0.0730417	0.0632946
GOTERM_CC_DIRECT	GO:0005685~U1 snRNP	5	0.968992	0.00914748	SNRPG, LUC7L3, LUC7L, SNRPF, LUC7L2	505	34	20624	6.00582	0.995662	0.0731798	0.0634143
GOTERM_CC_DIRECT	GO:0072562~blood microparticle	10	1.93798	0.00940835	HSPA8, GRIPAP1, AHSG, ALB, HBE1, KRT1, FN1, PLG, CLIC1, YWHAZ	505	145	20624	2.81652	0.996288	0.0735103	0.0637006
GOTERM_CC_DIRECT	GO:0032040~small-subunit processome	7	1.35659	0.00943713	RPS14, RPS28, EXOSC10, NOL7, RPS27A, UTP14A, RPS12	505	74	20624	3.86321	0.996351	0.0735103	0.0637006
GOTERM_CC_DIRECT	GO:1904724~tertiary granule lumen	6	1.16279	0.0108973	FLG2, DBNL, IDH1, LYZ, PRSS3, SPTAN1	505	55	20624	4.45523	0.998476	0.0837821	0.0726017
GOTERM_CC_DIRECT	GO:0016272~prefoldin complex	3	0.581395	0.0115374	VBP1, PFDN2, PFDN5	505	7	20624	17.5027	0.998961	0.0875662	0.0758809
GOTERM_CC_DIRECT	GO:0005776~autophagosome	7	1.35659	0.0120673	HSPA8, GABARAPL2, MAP1LC3B, UBQLN1, NRBF2, UBQLN4, SNAP29	505	78	20624	3.66509	0.999244	0.0892977	0.0773813
GOTERM_CC_DIRECT	GO:0044297~cell body	7	1.35659	0.0120673	CCT2, TUBB, TCP1, MAPT, CCT7, RPL28, CCT4	505	78	20624	3.66509	0.999244	0.0892977	0.0773813
GOTERM_CC_DIRECT	GO:0005793~endoplasmic reticulum-Golgi intermediate compartment	7	1.35659	0.0135589	LRPAP1, HSPA5, SERPINH1, FN1, HMGB1, P4HB, PDIA6	505	80	20624	3.57347	0.999691	0.0980156	0.0849358
GOTERM_CC_DIRECT	GO:0016604~nuclear body	17	3.29457	0.0137736	ZCCHC8, RERE, PCNA, PARP1, CSTF2, MKI67, ZWINT, PQBP1, COIL, PSMB7, SLTM, ABL1, TERF2IP, UBXN7, POLR3G, NUP98, TKT	505	353	20624	1.96678	0.999728	0.0980156	0.0849358
GOTERM_CC_DIRECT	GO:0030117~membrane coat	4	0.775194	0.0139076	CHMP1B, CHMP2A, CHMP4B, CHMP4A	505	21	20624	7.77897	0.999749	0.0980156	0.0849358
GOTERM_CC_DIRECT	GO:0005847~mRNA cleavage and polyadenylation specificity factor complex	4	0.775194	0.0139076	CPSF7, CPSF6, CSTF2, SSU72	505	21	20624	7.77897	0.999749	0.0980156	0.0849358
GOTERM_CC_DIRECT	GO:0045111~intermediate filament cytoskeleton	6	1.16279	0.014493	KRT80, KRT17, KRT4, KRT8, VIM, PFDN5	505	59	20624	4.15318	0.999824	0.100939	0.0874695
GOTERM_CC_DIRECT	GO:0002199~zona pellucida receptor complex	3	0.581395	0.0151362	CCT2, TCP1, CCT4	505	8	20624	15.3149	0.99988	0.102995	0.0892511
GOTERM_CC_DIRECT	GO:0008290~F-actin capping protein complex	3	0.581395	0.0151362	CAPZB, CAPZA1, ADD2	505	8	20624	15.3149	0.99988	0.102995	0.0892511
GOTERM_CC_DIRECT	GO:0101003~ficolin-1-rich granule membrane	6	1.16279	0.0165575	DSP, DYNC1LI1, SERPINB12, DSG1, PKP1, DSC1	505	61	20624	4.01701	0.999949	0.110135	0.0954382
GOTERM_CC_DIRECT	GO:0030864~cortical actin cytoskeleton	6	1.16279	0.0165575	LASP1, DBNL, SPTAN1, SPTBN1, MED28, PPP1R9B	505	61	20624	4.01701	0.999949	0.110135	0.0954382
GOTERM_CC_DIRECT	GO:0005915~zonula adherens	3	0.581395	0.0191488	JUP, CTNND1, VCL	505	9	20624	13.6132	0.999989	0.124573	0.107949
GOTERM_CC_DIRECT	GO:0042382~paraspeckles	3	0.581395	0.0191488	HNRNPM, CPSF6, PSPC1	505	9	20624	13.6132	0.999989	0.124573	0.107949
GOTERM_CC_DIRECT	GO:0005911~cell-cell junction	11	2.13178	0.0193755	CDSN, JUP, CTNND1, KRT8, DSG1, GRB2, LIN7C, DSC1, VCL, DSC3, CD2AP	505	191	20624	2.35202	0.999991	0.124677	0.10804
GOTERM_CC_DIRECT	GO:0030027~lamellipodium	11	2.13178	0.0199854	VASP, RNH1, DBNL, CAPZB, ARPC3, CAPRIN1, CTNND1, P4HB, ARPC5, PDLIM4, PPP1R9B	505	192	20624	2.33977	0.999994	0.127219	0.110242
GOTERM_CC_DIRECT	GO:0016592~mediator complex	5	0.968992	0.0205123	MED30, MED21, MED4, MED15, MED28	505	43	20624	4.74879	0.999995	0.127824	0.110766
GOTERM_CC_DIRECT	GO:0032993~protein-DNA complex	5	0.968992	0.0205123	NFE2, NPM1, JUP, PARP1, NFYB	505	43	20624	4.74879	0.999995	0.127824	0.110766
GOTERM_CC_DIRECT	GO:0036464~cytoplasmic ribonucleoprotein granule	7	1.35659	0.0208132	NCL, PCBP1, TUBB, MAPT, LSM14A, EIF4E, RPL28	505	88	20624	3.2486	0.999996	0.128348	0.111221
GOTERM_CC_DIRECT	GO:0005813~centrosome	23	4.45736	0.0233402	DCTN6, RANBP1, DYNC1I2, NPM1, PPP1R12A, PCNA, DCTN2, NDE1, SLAIN2, BICD2, DYNC1LI1, IFT74, MZT2A, PCM1, HAUS8, MFAP1, PSMA1, ID1, TCP1, NUP62, RBBP6, SNAP29, CCT4	505	567	20624	1.65663	0.999999	0.140843	0.122048
GOTERM_CC_DIRECT	GO:0005916~fascia adherens	3	0.581395	0.0235531	DSP, JUP, VCL	505	10	20624	12.2519	0.999999	0.140843	0.122048
GOTERM_CC_DIRECT	GO:0005641~nuclear envelope lumen	3	0.581395	0.0235531	TUBB, CACYBP, CCAR1	505	10	20624	12.2519	0.999999	0.140843	0.122048
GOTERM_CC_DIRECT	GO:0046540~U4/U6 x U5 tri-snRNP complex	5	0.968992	0.0238453	ZMAT2, PRPF3, SNRPG, SNRPF, LSM3	505	45	20624	4.53773	0.999999	0.141164	0.122326
GOTERM_CC_DIRECT	GO:0035578~azurophil granule lumen	7	1.35659	0.0241034	CCT2, GRN, FABP5, ANXA2, TUBB, LYZ, PRDX6	505	91	20624	3.14151	0.999999	0.141279	0.122426
GOTERM_CC_DIRECT	GO:0072686~mitotic spindle	9	1.74419	0.0244378	TPX2, DR1, NUDC, TUBB, NUP62, TADA3, MAP4, KNSTRN, LSM14A	505	143	20624	2.57032	1	0.141835	0.122908
GOTERM_CC_DIRECT	GO:0005768~endosome	15	2.90698	0.0264163	LRPAP1, SCOC, GRN, ANXA1, DBNL, ANXA2, VPS37B, HMGB1, ARPC5, CLINT1, GIGYF2, RAB21, CHMP4B, GRB2, CHMP4A	505	320	20624	1.91436	1	0.15183	0.131569
GOTERM_CC_DIRECT	GO:0005885~Arp2/3 protein complex	3	0.581395	0.0283277	ARPC3, ARPC5L, ARPC5	505	11	20624	11.1381	1	0.16125	0.139732
GOTERM_CC_DIRECT	GO:0042405~nuclear inclusion body	3	0.581395	0.0334517	RANBP2, STUB1, NUP98	505	12	20624	10.2099	1	0.188604	0.163436
GOTERM_CC_DIRECT	GO:0000932~P-body	7	1.35659	0.0345252	PSMA6, PSMA4, CAPRIN1, UBAP2, LSM14A, EIF4E, LSM3	505	99	20624	2.88765	1	0.19282	0.167089
GOTERM_CC_DIRECT	GO:0001726~ruffle	7	1.35659	0.0360033	LIMA1, DBNL, ABL1, TLN1, KNSTRN, PDLIM7, CD2AP	505	100	20624	2.85877	1	0.199196	0.172614
GOTERM_CC_DIRECT	GO:0031083~BLOC-1 complex	3	0.581395	0.0389055	BLOC1S5, SNAPIN, BLOC1S3	505	13	20624	9.42452	1	0.212513	0.184154
GOTERM_CC_DIRECT	GO:0045121~membrane raft	12	2.32558	0.0391283	STOML2, AHNAK, ANXA2, TUBB, SERPINH1, EFHD2, PGK1, BCL10, MAPT, CRK, VCL, S100A10	505	245	20624	2.00031	1	0.212513	0.184154
GOTERM_CC_DIRECT	GO:0015030~Cajal body	6	1.16279	0.0421487	COIL, SRRM2, DDX46, PRPF3, NOLC1, U2AF1	505	78	20624	3.14151	1	0.226836	0.196566
GOTERM_CC_DIRECT	GO:0009898~cytoplasmic side of plasma membrane	6	1.16279	0.0441318	RAB21, JUP, CHMP4B, DSG1, CHMP4A, ACP1	505	79	20624	3.10174	1	0.23537	0.203961
GOTERM_CC_DIRECT	GO:0031616~spindle pole centrosome	3	0.581395	0.0446698	NPM1, NDE1, EMD	505	14	20624	8.75134	1	0.236112	0.204604
GOTERM_CC_DIRECT	GO:0042383~sarcolemma	7	1.35659	0.0474851	KRT19, ANXA1, AHNAK, ANXA2, KRT8, ACP1, VCL	505	107	20624	2.67175	1	0.24639	0.21351
GOTERM_CC_DIRECT	GO:0045251~electron transfer flavoprotein complex	2	0.387597	0.0482791	ETFA, ETFB	505	2	20624	40.8396	1	0.24639	0.21351
GOTERM_CC_DIRECT	GO:1990665~AnxA2-p11 complex	2	0.387597	0.0482791	ANXA2, S100A10	505	2	20624	40.8396	1	0.24639	0.21351
GOTERM_CC_DIRECT	GO:0005880~nuclear microtubule	2	0.387597	0.0482791	TPX2, HAUS8	505	2	20624	40.8396	1	0.24639	0.21351
GOTERM_CC_DIRECT	GO:1990124~messenger ribonucleoprotein complex	3	0.581395	0.0507263	PKP1, YBX1, LSM14A	505	15	20624	8.16792	1	0.254492	0.220531
GOTERM_CC_DIRECT	GO:0034399~nuclear periphery	3	0.581395	0.0507263	EBNA1BP2, NUP98, MAPT	505	15	20624	8.16792	1	0.254492	0.220531
GOTERM_CC_DIRECT	GO:0005875~microtubule associated complex	4	0.775194	0.0533321	MAP1B, KIF4A, MAP1A, MAP4	505	35	20624	4.66738	1	0.265316	0.229911
GOTERM_CC_DIRECT	GO:0098797~plasma membrane protein complex	3	0.581395	0.0570574	AHNAK, ANXA2, S100A10	505	16	20624	7.65743	1	0.279157	0.241905
GOTERM_CC_DIRECT	GO:0031981~nuclear lumen	3	0.581395	0.0570574	RPA3, AKAP8, NUP98	505	16	20624	7.65743	1	0.279157	0.241905
GOTERM_CC_DIRECT	GO:0005759~mitochondrial matrix	16	3.10078	0.058723	HSPA9, MMAB, MDH2, GLRX5, TIMM44, ETFA, ETFB, HSPE1, ACAT1, PRDX3, PRDX5, TFAM, SUCLG1, PIN4, SSBP1, MRRF	505	392	20624	1.66692	1	0.284951	0.246925
GOTERM_CC_DIRECT	GO:0098793~presynapse	9	1.74419	0.0643533	HSPA8, DBNL, RPL22, PDLIM5, LIN7C, SNAP29, SH3GL1, SEPTIN8, YWHAH	505	174	20624	2.11239	1	0.309733	0.2684
GOTERM_CC_DIRECT	GO:0034719~SMN-Sm protein complex	3	0.581395	0.070476	SNRPG, STRAP, SNRPF	505	18	20624	6.8066	1	0.336466	0.291566
GOTERM_CC_DIRECT	GO:0005819~spindle	8	1.55039	0.0714884	MZT2A, TPX2, NUDC, NDE1, HSPB1, SEPTIN6, PIN4, EMD	505	148	20624	2.20755	1	0.338569	0.293389
GOTERM_CC_DIRECT	GO:0005666~DNA-directed RNA polymerase III complex	3	0.581395	0.0775315	POLR1D, POLR3G, POLR2K	505	19	20624	6.44836	1	0.364275	0.315664
GOTERM_CC_DIRECT	GO:0090575~RNA polymerase II transcription factor complex	7	1.35659	0.0813985	NFE2, DR1, ANXA2, NFYB, TCF12, E2F4, S100A10	505	123	20624	2.32421	1	0.379432	0.328799
GOTERM_CC_DIRECT	GO:0071011~precatalytic spliceosome	3	0.581395	0.0847975	WBP4, SNRPG, LSM3	505	20	20624	6.12594	1	0.392188	0.339852
GOTERM_CC_DIRECT	GO:0001650~fibrillar center	8	1.55039	0.0887038	COIL, DDX46, PSPC1, TIMM13, NOLC1, PAF1, TIMM44, CD2AP	505	156	20624	2.09434	1	0.407075	0.352752
GOTERM_CC_DIRECT	GO:0030863~cortical cytoskeleton	3	0.581395	0.0922596	TMOD1, DMTN, CAPZB	505	21	20624	5.83423	1	0.419437	0.363465
GOTERM_CC_DIRECT	GO:1904090~peptidase inhibitor complex	2	0.387597	0.0942317	CSTA, CTSB	505	4	20624	20.4198	1	0.419437	0.363465
GOTERM_CC_DIRECT	GO:0044614~nuclear pore cytoplasmic filaments	2	0.387597	0.0942317	RANBP2, NUP98	505	4	20624	20.4198	1	0.419437	0.363465
GOTERM_CC_DIRECT	GO:1990357~terminal web	2	0.387597	0.0942317	KRT19, VCL	505	4	20624	20.4198	1	0.419437	0.363465
GOTERM_CC_DIRECT	GO:0031410~cytoplasmic vesicle	13	2.51938	0.0983197	USP14, GABARAPL2, DMTN, FNBP1L, BICD2, ADD2, IFT74, PRDX5, MAP1LC3B, UBQLN1, NRBF2, UBQLN4, AGFG1	505	322	20624	1.6488	1	0.434368	0.376403
GOTERM_CC_DIRECT	GO:0042995~cell projection	9	1.74419	0.0996393	VASP, DBNL, MDK, PDLIM5, SPTAN1, VCL, SPTBN1, SH3GL1, CCT4	505	192	20624	1.91436	1	0.436937	0.378629
