# Supplementary material for: Investigating phase separation properties of chromatin-associated proteins using gradient elution of 1,6-hexanediol
Source: BMC Genomics. 2023 Aug 28;24:493. doi: 10.1186/s12864-023-09600-1 (PMC10464338; doi:10.1186/s12864-023-09600-1)
Supplement: Supplementary file 9 — Additional file 9: Table S5. List of matched InterPro domains of all representative proteins. [file 12864_2023_9600_MOESM9_ESM.xlsx]

## Sheet: Additional file 9 Table S5
Table S5. List of matched InterPro domains of all representative proteins

## Sheet: 2% 1,6-HD
Category	Term	Count	%	PValue	Genes	List Total	Pop Hits	Pop Total	Fold Enrichment	Bonferroni	Benjamini	FDR
INTERPRO	IPR012677:Nucleotide-binding, alpha-beta plait	24	5.35714	3.2554e-08	SPEN, RBM39, TIA1, RBM26, NIFK, PABPC4, CSTF2T, UPF3B, LEMD3, HTATSF1, TRA2A, SRSF2, RNPS1, SRSF4, IGF2BP2, SRSF5, SRSF7, SRSF10, SNRPA, SRSF11, EIF4B, NELFE, RBM6, RBM33	416	273	19139	4.04459	2.43501e-05	1.78058e-05	1.78058e-05
INTERPRO	IPR000504:RNA recognition motif domain	22	4.91071	4.75456e-08	SPEN, RBM39, TIA1, RBM26, NIFK, PABPC4, CSTF2T, HTATSF1, TRA2A, SRSF2, RNPS1, SRSF4, IGF2BP2, SRSF5, SRSF7, SRSF10, SNRPA, SRSF11, EIF4B, NELFE, RBM6, RBM33	416	235	19139	4.30706	3.55635e-05	1.78058e-05	1.78058e-05
INTERPRO	IPR008251:Chromo shadow domain	3	0.669643	0.00138695	CBX5, CBX3, CBX1	416	3	19139	46.0072	0.645893	0.346275	0.346275
INTERPRO	IPR016197:Chromo domain-like	5	1.11607	0.00542236	CBX5, CBX3, CBX1, KAT8, CHD3	416	33	19139	6.97079	0.982871	0.828986	0.828986
INTERPRO	IPR000953:Chromo domain/shadow	5	1.11607	0.00604197	CBX5, CBX3, CBX1, KAT8, CHD3	416	34	19139	6.76577	0.989253	0.828986	0.828986
INTERPRO	IPR018525:Mini-chromosome maintenance, conserved site	3	0.669643	0.00664075	MCM7, MCM3, MCM4	416	6	19139	23.0036	0.993152	0.828986	0.828986
INTERPRO	IPR023779:Chromo domain, conserved site	4	0.892857	0.00877129	CBX5, CBX3, CBX1, CHD3	416	20	19139	9.20144	0.998626	0.884454	0.884454
INTERPRO	IPR000571:Zinc finger, CCCH-type	6	1.33929	0.0110097	RNF113A, ZGPAT, RBM26, ZC3H18, ZC3HAV1, ZC3H13	416	62	19139	4.45231	0.999747	0.884454	0.884454
INTERPRO	IPR002653:Zinc finger, A20-type	3	0.669643	0.0120448	ZFAND3, ZFAND6, ZFAND5	416	8	19139	17.2527	0.999884	0.884454	0.884454
INTERPRO	IPR000058:Zinc finger, AN1-type	3	0.669643	0.0120448	ZFAND3, ZFAND6, ZFAND5	416	8	19139	17.2527	0.999884	0.884454	0.884454
INTERPRO	IPR010920:Like-Sm (LSM) domain	4	0.892857	0.0129893	ATXN2, LSM1, LSM5, LSM4	416	23	19139	8.00125	0.999943	0.884454	0.884454
INTERPRO	IPR019786:Zinc finger, PHD-type, conserved site	6	1.33929	0.0159737	PHF3, MLLT10, PYGO2, INTS12, SP100, CHD3	416	68	19139	4.05946	0.999994	0.9393	0.9393
INTERPRO	IPR003954:RNA recognition motif domain, eukaryote	4	0.892857	0.0163409	RBM39, TIA1, PABPC4, SRSF2	416	25	19139	7.36115	0.999996	0.9393	0.9393
INTERPRO	IPR001208:Mini-chromosome maintenance, DNA-dependent ATPase	3	0.669643	0.0188111	MCM7, MCM3, MCM4	416	10	19139	13.8022	0.999999	0.9393	0.9393
INTERPRO	IPR017984:Chromo domain subgroup	3	0.669643	0.0188111	CBX5, CBX3, CBX1	416	10	19139	13.8022	0.999999	0.9393	0.9393
INTERPRO	IPR023780:Chromo domain	4	0.892857	0.0201319	CBX5, CBX3, CBX1, CHD3	416	27	19139	6.81588	1	0.942424	0.942424
INTERPRO	IPR013787:S100/CaBP-9k-type, calcium binding, subdomain	4	0.892857	0.0243653	S100A13, S100P, S100A8, S100A7	416	29	19139	6.34582	1	1	1
INTERPRO	IPR016177:DNA-binding, integrase-type	3	0.669643	0.0268134	MECP2, MBD2	416	12	19139	11.5018	1	1	1
INTERPRO	IPR001739:Methyl-CpG DNA binding	3	0.669643	0.0268134	MECP2, MBD2	416	12	19139	11.5018	1	1	1
INTERPRO	IPR019787:Zinc finger, PHD-finger	6	1.33929	0.0299193	PHF3, MLLT10, PYGO2, INTS12, SP100, CHD3	416	80	19139	3.45054	1	1	1
INTERPRO	IPR004827:Basic-leucine zipper domain	5	1.11607	0.0330621	CREB1, DDIT3, CREM, ATF7, BACH1	416	56	19139	4.10779	1	1	1
INTERPRO	IPR012890:GC-rich sequence DNA-binding factor	2	0.446429	0.0428979	GCFC2, PAXBP1	416	2	19139	46.0072	1	1	1
INTERPRO	IPR018996:Inner nuclear membrane protein MAN1	2	0.446429	0.0428979	LEMD3, LEMD2	416	2	19139	46.0072	1	1	1
INTERPRO	IPR022031:Rap1-interacting factor 1 N-terminal	2	0.446429	0.0428979	RIF1	416	2	19139	46.0072	1	1	1
INTERPRO	IPR000467:G-patch domain	4	0.892857	0.045681	GPATCH11, ZGPAT, PINX1, RBM6	416	37	19139	4.97375	1	1	1
INTERPRO	IPR001965:Zinc finger, PHD-type	6	1.33929	0.047899	PHF3, MLLT10, PYGO2, INTS12, SP100, CHD3	416	91	19139	3.03344	1	1	1
INTERPRO	IPR018039:Intermediate filament protein, conserved site	5	1.11607	0.0500859	KRT13, KRT7, KRT77, LMNB2, KRT73	416	64	19139	3.59431	1	1	1
INTERPRO	IPR022783:GC-rich sequence DNA-binding factor domain	2	0.446429	0.0636533	GCFC2, PAXBP1	416	3	19139	30.6715	1	1	1
INTERPRO	IPR003102:Coactivator CBP, pKID	2	0.446429	0.0636533	CREB1, CREM	416	3	19139	30.6715	1	1	1
INTERPRO	IPR006804:BCL7	2	0.446429	0.0636533	BCL7A, BCL7B	416	3	19139	30.6715	1	1	1
INTERPRO	IPR001630:cAMP response element binding (CREB) protein	2	0.446429	0.0636533	CREB1, CREM	416	3	19139	30.6715	1	1	1
INTERPRO	IPR001163:Ribonucleoprotein LSM domain	3	0.669643	0.0689379	LSM1, LSM5, LSM4	416	20	19139	6.90108	1	1	1
INTERPRO	IPR026752:Cavin family	2	0.446429	0.0839598	CAVIN1, CAVIN2	416	4	19139	23.0036	1	1	1
INTERPRO	IPR011011:Zinc finger, FYVE/PHD-type	7	1.5625	0.0845852	PHF3, MLLT10, PYGO2, INTS12, SP100, ZFYVE19, CHD3	416	140	19139	2.30036	1	1	1
INTERPRO	IPR002464:DNA/RNA helicase, ATP-dependent, DEAH-box type, conserved site	3	0.669643	0.0880251	BLM, DHX15, CHD3	416	23	19139	6.00094	1	1	1
INTERPRO	IPR001005:SANT/Myb domain	4	0.892857	0.0898849	ZZZ3, NCOR1, MIER1, CDC5L	416	49	19139	3.75569	1	1	1

## Sheet: 5% 1,6-HD
Category	Term	Count	%	PValue	Genes	List Total	Pop Hits	Pop Total	Fold Enrichment	Bonferroni	Benjamini	FDR
INTERPRO	IPR023614:Porin domain	4	1.15607	4.99591e-05	TOMM40, VDAC3, VDAC2, VDAC1	332	5	19139	46.1181	0.0322427	0.0164116	0.0163116
INTERPRO	IPR027246:Eukaryotic porin/Tom40	4	1.15607	4.99591e-05	TOMM40, VDAC3, VDAC2, VDAC1	332	5	19139	46.1181	0.0322427	0.0164116	0.0163116
INTERPRO	IPR018247:EF-Hand 1, calcium-binding site	12	3.46821	0.000372975	LETM1, RHOT2, MCFD2, RCN2, S100A16, HPCA, S100A6, SRI, S100A9, S100A11, NUCB2, HRNR	332	184	19139	3.75963	0.217074	0.0816816	0.0811843
INTERPRO	IPR001751:S100/Calbindin-D9k, conserved site	5	1.44509	0.000833886	S100A16, S100A6, S100A9, S100A11, HRNR	332	25	19139	11.5295	0.421466	0.0968401	0.0962505
INTERPRO	IPR002048:EF-hand domain	13	3.75723	0.000873315	MCFD2, HPCA, SRI, HRNR, LETM1, RHOT2, RCN2, S100A16, S100A6, S100A9, S100A11, NUCB2, SLC25A13	332	236	19139	3.1755	0.43625	0.0968401	0.0962505
INTERPRO	IPR001925:Porin, eukaryotic type	3	0.867052	0.000884384	VDAC3, VDAC2, VDAC1	332	3	19139	57.6476	0.440333	0.0968401	0.0962505
INTERPRO	IPR013787:S100/CaBP-9k-type, calcium binding, subdomain	5	1.44509	0.00148281	S100A16, S100A6, S100A9, S100A11, HRNR	332	29	19139	9.93924	0.62222	0.139172	0.138325
INTERPRO	IPR011992:EF-hand-like domain	13	3.75723	0.0036365	MCFD2, HPCA, SRI, HRNR, LETM1, RHOT2, RCN2, S100A16, S100A6, S100A9, S100A11, NUCB2, SLC25A13	332	280	19139	2.6765	0.90836	0.298647	0.296829
INTERPRO	IPR004217:Tim10/DDP family zinc finger	3	0.867052	0.00427204	TIMM10B, TIMM9, TIMM10	332	6	19139	28.8238	0.939702	0.311859	0.30996
INTERPRO	IPR001041:2Fe-2S ferredoxin-type domain	3	0.867052	0.00591269	FDX1, NDUFS1, SDHB	332	7	19139	24.7061	0.97956	0.388464	0.386099
INTERPRO	IPR003578:Small GTPase superfamily, Rho type	4	1.15607	0.00889317	CDC42, RHOT2, RHOG, RAC1	332	25	19139	9.22361	0.997149	0.531165	0.527931
INTERPRO	IPR003016:2-oxo acid dehydrogenase, lipoyl-binding site	3	0.867052	0.00990682	GCSH, PDHX, DLAT	332	9	19139	19.2159	0.998543	0.542399	0.539096
INTERPRO	IPR011539:Rel homology domain	3	0.867052	0.012243	NFATC3, NFATC2, NFKB1	332	10	19139	17.2943	0.999691	0.618743	0.614976
INTERPRO	IPR001107:Band 7 protein	3	0.867052	0.0175521	FLOT2, PHB, PHB2	332	12	19139	14.4119	0.999991	0.776865	0.772135
INTERPRO	IPR000089:Biotin/lipoyl attachment	3	0.867052	0.0236573	GCSH, PDHX, DLAT	332	14	19139	12.3531	1	0.776865	0.772135
INTERPRO	IPR011053:Single hybrid motif	3	0.867052	0.0269894	GCSH, PDHX, DLAT	332	15	19139	11.5295	1	0.776865	0.772135
INTERPRO	IPR014751:DNA repair protein XRCC4, C-terminal	3	0.867052	0.030498	TPM4, XRCC4, TPM1	332	16	19139	10.8089	1	0.776865	0.772135
INTERPRO	IPR000215:Serpin family	4	1.15607	0.0316173	SERPINA12, SERPINB4, SERPINB2, SERPINB8	332	40	19139	5.76476	1	0.776865	0.772135
INTERPRO	IPR023796:Serpin domain	4	1.15607	0.0336891	SERPINA12, SERPINB4, SERPINB2, SERPINB8	332	41	19139	5.62416	1	0.776865	0.772135
INTERPRO	IPR014222:Cytochrome c oxidase, subunit II	2	0.578035	0.0342908	MT-CO2	332	2	19139	57.6476	1	0.776865	0.772135
INTERPRO	IPR000996:Clathrin light chain	2	0.578035	0.0342908	CLTB, CLTA	332	2	19139	57.6476	1	0.776865	0.772135
INTERPRO	IPR019833:Manganese/iron superoxide dismutase, binding site	2	0.578035	0.0342908	SOD2	332	2	19139	57.6476	1	0.776865	0.772135
INTERPRO	IPR019832:Manganese/iron superoxide dismutase, C-terminal	2	0.578035	0.0342908	SOD2	332	2	19139	57.6476	1	0.776865	0.772135
INTERPRO	IPR001505:Copper centre Cu(A)	2	0.578035	0.0342908	MT-CO2	332	2	19139	57.6476	1	0.776865	0.772135
INTERPRO	IPR011759:Cytochrome C oxidase subunit II, transmembrane domain	2	0.578035	0.0342908	MT-CO2	332	2	19139	57.6476	1	0.776865	0.772135
INTERPRO	IPR002429:Cytochrome c oxidase subunit II C-terminal	2	0.578035	0.0342908	MT-CO2	332	2	19139	57.6476	1	0.776865	0.772135
INTERPRO	IPR001189:Manganese/iron superoxide dismutase	2	0.578035	0.0342908	SOD2	332	2	19139	57.6476	1	0.776865	0.772135
INTERPRO	IPR007964:Protein of unknown function DUF737	2	0.578035	0.0342908	CHCHD3, CHCHD6	332	2	19139	57.6476	1	0.776865	0.772135
INTERPRO	IPR019831:Manganese/iron superoxide dismutase, N-terminal	2	0.578035	0.0342908	SOD2	332	2	19139	57.6476	1	0.776865	0.772135
INTERPRO	IPR014729:Rossmann-like alpha/beta/alpha sandwich fold	4	1.15607	0.0380387	PCYT1B, GMPS, CARS1, WARS1	332	43	19139	5.36257	1	0.833048	0.827976
INTERPRO	IPR008967:p53-like transcription factor, DNA-binding	4	1.15607	0.0403157	STAT5A, NFATC3, NFATC2, NFKB1	332	44	19139	5.24069	1	0.854433	0.849231
INTERPRO	IPR012340:Nucleic acid-binding, OB-fold	5	1.44509	0.0499543	AIMP1, EIF1AD, CARHSP1, PNPT1, RPS11	332	80	19139	3.60297	1	0.859054	0.853824
INTERPRO	IPR007741:Ribosomal protein/NADH dehydrogenase domain	2	0.578035	0.0509941	NDUFA2, MRPL43	332	3	19139	38.4317	1	0.859054	0.853824
INTERPRO	IPR017782:Hydroxyacylglutathione hydrolase	2	0.578035	0.0509941	PNKD, HAGH	332	3	19139	38.4317	1	0.859054	0.853824
INTERPRO	IPR014717:Translation elongation factor EF1B/ribosomal protein S6	2	0.578035	0.0509941	EEF1D, MRPS6	332	3	19139	38.4317	1	0.859054	0.853824
INTERPRO	IPR000163:Prohibitin	2	0.578035	0.0509941	PHB, PHB2	332	3	19139	38.4317	1	0.859054	0.853824
INTERPRO	IPR021131:Ribosomal protein L18e/L15P	2	0.578035	0.0509941	RPL27A, RPL18	332	3	19139	38.4317	1	0.859054	0.853824
INTERPRO	IPR004167:E3 binding	2	0.578035	0.0509941	PDHX, DLAT	332	3	19139	38.4317	1	0.859054	0.853824
INTERPRO	IPR006565:Bromodomain transcription factor	2	0.578035	0.0509941	TAF8, SUPT7L	332	3	19139	38.4317	1	0.859054	0.853824
INTERPRO	IPR014352:FERM/acyl-CoA-binding protein, 3-helical bundle	4	1.15607	0.0637689	ACBD6, EPB41L2, RDX, DBI	332	53	19139	4.35076	1	1	0.995427
INTERPRO	IPR000533:Tropomyosin	2	0.578035	0.0674093	TPM4, TPM1	332	4	19139	28.8238	1	1	0.995427
INTERPRO	IPR006121:Heavy metal-associated domain, HMA	2	0.578035	0.0674093	CCS, ATOX1	332	4	19139	28.8238	1	1	0.995427
INTERPRO	IPR001078:2-oxoacid dehydrogenase acyltransferase, catalytic domain	2	0.578035	0.0674093	PDHX, DLAT	332	4	19139	28.8238	1	1	0.995427
INTERPRO	IPR017900:4Fe-4S ferredoxin, iron-sulphur binding, conserved site	2	0.578035	0.0674093	NDUFS8, SDHB	332	4	19139	28.8238	1	1	0.995427
INTERPRO	IPR005225:Small GTP-binding protein domain	7	2.02312	0.082154	CDC42, ARF3, RHOT2, RAB5C, RAB15, RHOG, RAC1	332	174	19139	2.31916	1	1	0.995427
INTERPRO	IPR017896:4Fe-4S ferredoxin-type, iron-sulpur binding domain	2	0.578035	0.0835414	NDUFS8, SDHB	332	5	19139	23.059	1	1	0.995427
INTERPRO	IPR003103:BAG domain	2	0.578035	0.0835414	BAG2, BAG1	332	5	19139	23.059	1	1	0.995427
INTERPRO	IPR008366:Nuclear factor of activated T cells (NFAT)	2	0.578035	0.0835414	NFATC3, NFATC2	332	5	19139	23.059	1	1	0.995427
INTERPRO	IPR020003:ATPase, alpha/beta subunit, nucleotide-binding domain, active site	2	0.578035	0.0835414	ATP5F1A, ATP5F1B	332	5	19139	23.059	1	1	0.995427
INTERPRO	IPR004100:ATPase, alpha/beta subunit, N-terminal	2	0.578035	0.0835414	ATP5F1A, ATP5F1B	332	5	19139	23.059	1	1	0.995427
INTERPRO	IPR000194:ATPase, F1/V1/A1 complex, alpha/beta subunit, nucleotide-binding domain	2	0.578035	0.0835414	ATP5F1A, ATP5F1B	332	5	19139	23.059	1	1	0.995427
INTERPRO	IPR002634:BolA protein	2	0.578035	0.0835414	BOLA2B	332	5	19139	23.059	1	1	0.995427
INTERPRO	IPR002909:Cell surface receptor IPT/TIG	3	0.867052	0.0999409	NFATC3, NFATC2, NFKB1	332	31	19139	5.5788	1	1	0.995427

## Sheet: 10% 1,6-HD
Category	Term	Count	%	PValue	Genes	List Total	Pop Hits	Pop Total	Fold Enrichment	Bonferroni	Benjamini	FDR
INTERPRO	IPR000504:RNA recognition motif domain	44	9.46237	1.15138e-25	RBM27, RBM25, POLDIP3, CELF2, SF3B6, HNRNPR, ELAVL1, TIAL1, PTBP1, SYNCRIP, PUF60, U2AF2, SNRNP70, IGF2BP1, RALY, IGF2BP3, SNRPB2, RBM7, RBM12, HNRNPA1, HNRNPA0, RBM15, SSB, NONO, SETD1A, DNAJC17, PTBP3, HNRNPL, RBMXL1, EWSR1, HNRNPH1, ZNF638, HNRNPF, RBM42, HNRNPH2, MATR3, SREK1, PABPC1, HNRNPC, HNRNPH3, TARDBP, RBMX, SRSF8, RBM22	461	235	19139	7.77326	1.03394e-22	1.03509e-22	1.004e-22
INTERPRO	IPR012677:Nucleotide-binding, alpha-beta plait	46	9.89247	7.69273e-25	RBM27, RBM25, POLDIP3, CELF2, SF3B6, SRRT, HNRNPR, ELAVL1, TIAL1, PTBP1, SYNCRIP, PUF60, U2AF2, SNRNP70, IGF2BP1, RALY, IGF2BP3, SNRPB2, RBM7, RBM12, HNRNPA1, HNRNPA0, RBM15, SSB, NONO, SETD1A, DNAJC17, PTBP3, HNRNPL, RBMXL1, EWSR1, HNRNPH1, ZNF638, HNRNPF, RBM42, NUP35, HNRNPH2, MATR3, SREK1, PABPC1, HNRNPC, HNRNPH3, TARDBP, RBMX, SRSF8, RBM22	461	273	19139	6.99542	6.90807e-22	3.45788e-22	3.35403e-22
INTERPRO	IPR027417:P-loop containing nucleoside triphosphate hydrolase	52	11.1828	2.30436e-08	HBS1L, EIF4A1, DDX3X, EIF4A3, DDX42, OLA1, HNRNPU, CHD4, SMC3, SEPTIN11, SMC2, EFTUD2, RUVBL2, LONP1, MTREX, DDX17, AQR, RFC2, ATAD3B, SMC1A, TUFM, DNM2, MSH6, DDX19B, MSH2, DDX39B, HNRNPUL2, EEF1A2, KIF2C, MCM6, SNRNP200, VCP, DDX5, PNKP, DDX1, DDX23, ABCF2, MPP1, DYNC1H1, SEPTIN2, SEPTIN5, YLPM1, SEPTIN9, SMARCA1, SMARCA4, RAD50, PSMC4, RAB12, ABCE1, RAN	461	918	19139	2.35168	2.06929e-05	6.90539e-06	6.698e-06
INTERPRO	IPR020472:G-protein beta WD-40 repeat	15	3.22581	5.31466e-08	THOC3, WDR83, PRPF19, SMU1, PRPF4, SNRNP40, WDR82, CSTF1, WDR5, RACK1, BUB3, RBBP7, RAE1, PAFAH1B1	461	94	19139	6.62494	4.77245e-05	1.19447e-05	1.1586e-05
INTERPRO	IPR014014:RNA helicase, DEAD-box type, Q motif	10	2.15054	1.00322e-07	DDX17, EIF4A1, DDX19B, DDX5, DDX3X, DDX39B, DDX1, DDX23, EIF4A3, DDX42	461	35	19139	11.8618	9.00848e-05	1.80378e-05	1.74961e-05
INTERPRO	IPR001650:Helicase, C-terminal	15	3.22581	4.41945e-07	DDX17, EIF4A1, DDX5, DDX3X, DDX1, DDX23, EIF4A3, DDX42, CHD4, SMARCA1, SMARCA4, DDX19B, DDX39B, MTREX, SNRNP200	461	111	19139	5.61031	0.000396788	6.6218e-05	6.42293e-05
INTERPRO	IPR019775:WD40 repeat, conserved site	17	3.65591	5.20447e-07	WDR83, PRPF19, CORO1B, WDR55, CORO1C, THOC6, SMU1, PRPF4, SNRNP40, CSTF1, WDR5, RACK1, NUP43, RBBP7, RAE1, PAFAH1B1	461	147	19139	4.8012	0.000467253	6.68403e-05	6.48329e-05
INTERPRO	IPR014001:Helicase, superfamily 1/2, ATP-binding domain	15	3.22581	6.85651e-07	DDX17, EIF4A1, DDX5, DDX3X, DDX1, DDX23, EIF4A3, DDX42, CHD4, SMARCA1, SMARCA4, DDX19B, DDX39B, MTREX, SNRNP200	461	115	19139	5.41517	0.000615525	7.705e-05	7.47359e-05
INTERPRO	IPR011545:DNA/RNA helicase, DEAD/DEAH box type, N-terminal	12	2.58065	8.27731e-07	DDX17, EIF4A1, DDX19B, DDX5, DDX3X, DDX39B, DDX1, DDX23, EIF4A3, DDX42, MTREX, SNRNP200	461	70	19139	7.11707	0.000743026	8.26811e-05	8.01979e-05
INTERPRO	IPR001680:WD40 repeat	23	4.94624	9.28467e-07	SEC13, ARPC1B, PPWD1, THOC3, WDR83, PRPF19, CORO1B, WDR55, CORO1C, THOC6, SMU1, PRPF4, SNRNP40, WDR82, CSTF1, WDR5, RACK1, NUP43, BUB3, RBBP7, RAE1, PAFAH1B1	461	275	19139	3.47227	0.000833416	8.34692e-05	8.09623e-05
INTERPRO	IPR015943:WD40/YVTN repeat-like-containing domain	26	5.5914	1.98502e-06	SF3B3, ARPC1B, PPWD1, WDR83, PRPF19, CORO1B, CORO1C, CSTF1, WDR5, RACK1, NUP43, BUB3, RBBP7, RAE1, SEC13, CPSF1, THOC3, WDR55, THOC6, SMU1, DDB1, PRPF4, SNRNP40, WDR82, PAFAH1B1	461	357	19139	3.02359	0.00178096	0.00016223	0.000157358
INTERPRO	IPR006195:Aminoacyl-tRNA synthetase, class II	7	1.50538	3.8806e-06	HARS1, SARS1, NARS1, HGS, FARSA, TARS1, DARS1	461	19	19139	15.2955	0.00347872	0.000290721	0.00028199
INTERPRO	IPR000690:Zinc finger, C2H2-type matrin	5	1.07527	2.13555e-05	SF3A3, CIZ1, SF3A2, ZNF638, MATR3	461	8	19139	25.9477	0.0189947	0.00147682	0.00143246
INTERPRO	IPR000629:RNA helicase, ATP-dependent, DEAD-box, conserved site	7	1.50538	3.5959e-05	DDX17, EIF4A1, DDX5, DDX3X, DDX23, EIF4A3, DDX42	461	27	19139	10.7635	0.031776	0.00230908	0.00223973
INTERPRO	IPR001163:Ribonucleoprotein LSM domain	6	1.29032	9.02619e-05	SNRPD2, SNRPD1, SNRPE, SNRPD3, SNRPB, LSM2	461	20	19139	12.4549	0.0778606	0.0054097	0.00524722
INTERPRO	IPR000571:Zinc finger, CCCH-type	9	1.93548	0.000113564	TOE1, RBM27, CPSF4, MBNL1, PPP1R10, ZC3H11A, MKRN2, ZC3H14, RBM22	461	62	19139	6.02656	0.096958	0.00638087	0.00618924
INTERPRO	IPR006561:DZF	4	0.860215	0.000133063	ILF3, STRBP, ZFR, ILF2	461	5	19139	33.213	0.112635	0.00703668	0.00682535
INTERPRO	IPR010920:Like-Sm (LSM) domain	6	1.29032	0.000184581	SNRPD2, SNRPD1, SNRPE, SNRPD3, SNRPB, LSM2	461	23	19139	10.8303	0.152758	0.00921881	0.00894194
INTERPRO	IPR010935:SMCs flexible hinge	4	0.860215	0.00026137	SMCHD1, SMC1A, SMC3, SMC2	461	6	19139	27.6775	0.209225	0.0123669	0.0119955
INTERPRO	IPR017884:SANT domain	6	1.29032	0.00040913	SMARCC1, SMARCC2, SMARCA1, MTA2, RCOR3, RCOR1	461	27	19139	9.22584	0.307518	0.0183904	0.0178381
INTERPRO	IPR009000:Translation elongation/initiation factor/Ribosomal, beta-barrel	6	1.29032	0.000680646	EFTUD2, HBS1L, RPL3, EEF1A2, GAR1, TUFM	461	30	19139	8.30325	0.457425	0.0275939	0.0267652
INTERPRO	IPR003604:Zinc finger, U1-type	6	1.29032	0.000680646	CIZ1, SF3A2, ZNF638, ZFR, MATR3, ZNF346	461	30	19139	8.30325	0.457425	0.0275939	0.0267652
INTERPRO	IPR003395:RecF/RecN/SMC	4	0.860215	0.000705962	SMC1A, SMC3, SMC2	461	8	19139	20.7581	0.469629	0.0275939	0.0267652
INTERPRO	IPR004871:Cleavage/polyadenylation specificity factor, A subunit, C-terminal	3	0.645161	0.00170173	DDB1, SF3B3, CPSF1	461	3	19139	41.5163	0.783347	0.0611942	0.0593564
INTERPRO	IPR012996:Zinc finger, CHHC-type	3	0.645161	0.00170173	HNRNPH1, HNRNPF, HNRNPH2	461	3	19139	41.5163	0.783347	0.0611942	0.0593564
INTERPRO	IPR002130:Cyclophilin-like peptidyl-prolyl cis-trans isomerase domain	5	1.07527	0.0023892	PPIL1, PPWD1, PPIH, PPIG, PPIB	461	24	19139	8.64922	0.883291	0.0826113	0.0801302
INTERPRO	IPR003954:RNA recognition motif domain, eukaryote	5	1.07527	0.00279093	TIAL1, RBMXL1, PUF60, PABPC1, RBMX	461	25	19139	8.30325	0.918712	0.0929277	0.0901368
INTERPRO	IPR012340:Nucleic acid-binding, OB-fold	8	1.72043	0.00310783	NARS1, DIS3, RUVBL2, RPA2, MCM6, YARS1, EIF2S1, DARS1	461	80	19139	4.15163	0.938896	0.0997835	0.0967867
INTERPRO	IPR004161:Translation elongation factor EFTu/EF1A, domain 2	4	0.860215	0.0041212	EFTUD2, HBS1L, EEF1A2, TUFM	461	14	19139	11.8618	0.975485	0.11578	0.112303
INTERPRO	IPR008927:6-phosphogluconate dehydrogenase, C-terminal-like	4	0.860215	0.0041212	PYCR1, PYCR2, HADH, PGD	461	14	19139	11.8618	0.975485	0.11578	0.112303
INTERPRO	IPR024936:Cyclophilin-type peptidyl-prolyl cis-trans isomerase	4	0.860215	0.0041212	PPIL1, PPIH, PPIG, PPIB	461	14	19139	11.8618	0.975485	0.11578	0.112303
INTERPRO	IPR016491:Septin	4	0.860215	0.0041212	SEPTIN2, SEPTIN5, SEPTIN9, SEPTIN11	461	14	19139	11.8618	0.975485	0.11578	0.112303
INTERPRO	IPR024704:Structural maintenance of chromosomes protein	3	0.645161	0.0054934	SMC1A, SMC3, SMC2	461	5	19139	24.9098	0.992893	0.137182	0.133062
INTERPRO	IPR006536:HnRNP-L/PTB/hephaestus splicing factor	3	0.645161	0.0054934	HNRNPL, PTBP1, PTBP3	461	5	19139	24.9098	0.992893	0.137182	0.133062
INTERPRO	IPR016194:SPOC like C-terminal domain	3	0.645161	0.0054934	XRCC6, RBM15, XRCC5	461	5	19139	24.9098	0.992893	0.137182	0.133062
INTERPRO	IPR021790:Protein of unknown function DUF3355	3	0.645161	0.0054934	HNRNPL, PTBP1, PTBP3	461	5	19139	24.9098	0.992893	0.137182	0.133062
INTERPRO	IPR001005:SANT/Myb domain	6	1.29032	0.00627367	SMARCC1, SMARCC2, SMARCA1, MTA2, RCOR3, RCOR1	461	49	19139	5.08362	0.996488	0.152433	0.147855
INTERPRO	IPR003593:AAA+ ATPase domain	10	2.15054	0.00710777	DYNC1H1, VCP, PSMC4, RFC2, RUVBL2, LONP1, ATAD3B, ABCF2, ABCE1	461	141	19139	2.94442	0.998348	0.168155	0.163105
INTERPRO	IPR000061:SWAP/Surp	3	0.645161	0.00810942	SF3A1, SUGP2, CHERP	461	6	19139	20.7581	0.999332	0.186933	0.181318
INTERPRO	IPR004160:Translation elongation factor EFTu/EF1A, C-terminal	3	0.645161	0.0111735	HBS1L, EEF1A2, TUFM	461	7	19139	17.7927	0.999959	0.251124	0.243582
INTERPRO	IPR000795:Elongation factor, GTP-binding domain	4	0.860215	0.0116013	EFTUD2, HBS1L, EEF1A2, TUFM	461	20	19139	8.30325	0.999972	0.254379	0.24674
INTERPRO	IPR020892:Cyclophilin-type peptidyl-prolyl cis-trans isomerase, conserved site	4	0.860215	0.0132974	PPIL1, PPIH, PPIG, PPIB	461	21	19139	7.90786	0.999994	0.284628	0.27608
INTERPRO	IPR004088:K Homology domain, type 1	5	1.07527	0.0139449	KHDRBS1, PCBP2, IGF2BP1, IGF2BP3, QKI	461	39	19139	5.3226	0.999997	0.284919	0.276362
INTERPRO	IPR004087:K Homology domain	5	1.07527	0.0139449	KHDRBS1, PCBP2, IGF2BP1, IGF2BP3, QKI	461	39	19139	5.3226	0.999997	0.284919	0.276362
INTERPRO	IPR009068:S15/NS1, RNA-binding	3	0.645161	0.0146627	HARS1, HGS, RPS13	461	8	19139	15.5686	0.999998	0.292928	0.28413
INTERPRO	IPR014720:Double-stranded RNA-binding-like domain	4	0.860215	0.0151273	ILF3, STRBP, ADAR, TARBP2	461	22	19139	7.54841	0.999999	0.29564	0.28676
INTERPRO	IPR002194:Chaperonin TCP-1, conserved site	3	0.645161	0.0185548	CCT3, CCT8, CCT5	461	9	19139	13.8388	1	0.354911	0.344251
INTERPRO	IPR017930:Myb domain	4	0.860215	0.021429	SMARCC1, SMARCC2, RCOR3, RCOR1	461	25	19139	6.6426	1	0.401347	0.389293
INTERPRO	IPR008971:HSP40/DnaJ peptide-binding	3	0.645161	0.0228287	DNAJA1, DNAJB1, DNAJA2	461	10	19139	12.4549	1	0.402412	0.390326
INTERPRO	IPR004154:Anticodon-binding	3	0.645161	0.0228287	HARS1, HGS, TARS1	461	10	19139	12.4549	1	0.402412	0.390326
INTERPRO	IPR002939:Chaperone DnaJ, C-terminal	3	0.645161	0.0228287	DNAJA1, DNAJB1, DNAJA2	461	10	19139	12.4549	1	0.402412	0.390326
INTERPRO	IPR009001:Translation elongation factor EF1A/initiation factor IF2gamma, C-terminal	3	0.645161	0.0274637	HBS1L, EEF1A2, TUFM	461	11	19139	11.3226	1	0.474805	0.460545
INTERPRO	IPR008942:ENTH/VHS	4	0.860215	0.0289562	HGS, RPRD1A, CHERP, PICALM	461	28	19139	5.9309	1	0.491163	0.476412
INTERPRO	IPR001440:Tetratricopeptide TPR-1	4	0.860215	0.0317367	DNAJC7, FKBP4, RPAP3, FKBP5	461	29	19139	5.72638	1	0.528357	0.512489
INTERPRO	IPR017998:Chaperone tailless complex polypeptide 1 (TCP-1)	3	0.645161	0.0324402	CCT3, CCT8, CCT5	461	12	19139	10.3791	1	0.530249	0.514324
INTERPRO	IPR001623:DnaJ domain	5	1.07527	0.03605	DNAJA1, DNAJB1, DNAJC7, DNAJA2, DNAJC17	461	52	19139	3.99195	1	0.568578	0.551502
INTERPRO	IPR003959:ATPase, AAA-type, core	5	1.07527	0.03605	VCP, PSMC4, RFC2, LONP1, ATAD3B	461	52	19139	3.99195	1	0.568578	0.551502
INTERPRO	IPR000949:ELM2 domain	3	0.645161	0.037739	MTA2, RCOR3, RCOR1	461	13	19139	9.58068	1	0.584955	0.567387
INTERPRO	IPR011989:Armadillo-like helical	12	2.58065	0.0400018	DIAPH1, CAND1, MYBBP1A, PRKDC, API5, TNPO1, KPNA2, CKAP5, ARID1B, IPO7, CTNNBL1, KPNB1	461	250	19139	1.99278	1	0.590121	0.572398
INTERPRO	IPR008984:SMAD/FHA domain	5	1.07527	0.0429717	SMAD4, PNKP, PPP1R8, FOXK2, FOXK1	461	55	19139	3.77421	1	0.590121	0.572398
INTERPRO	IPR018957:Zinc finger, C3HC4 RING-type	4	0.860215	0.0441929	RNF20, IRF2BP1, MKRN2, RNF40	461	33	19139	5.03228	1	0.590121	0.572398
INTERPRO	IPR001715:Calponin homology domain	6	1.29032	0.0454845	SMTN, ACTN1, FLNA, MAPRE3, FLNC, MAPRE2	461	81	19139	3.07528	1	0.590121	0.572398
INTERPRO	IPR005160:Ku70/Ku80 C-terminal arm	2	0.430108	0.0474929	XRCC6, XRCC5	461	2	19139	41.5163	1	0.590121	0.572398
INTERPRO	IPR005140:eRF1 domain 1/Pelota-like	2	0.430108	0.0474929	ETF1, PELO	461	2	19139	41.5163	1	0.590121	0.572398
INTERPRO	IPR006164:Ku70/Ku80 beta-barrel domain	2	0.430108	0.0474929	XRCC6, XRCC5	461	2	19139	41.5163	1	0.590121	0.572398
INTERPRO	IPR013956:E3 ubiquitin ligase, BRE1	2	0.430108	0.0474929	RNF20, RNF40	461	2	19139	41.5163	1	0.590121	0.572398
INTERPRO	IPR017304:Cytoplasmic, NCK	2	0.430108	0.0474929	NCK2, NCK1	461	2	19139	41.5163	1	0.590121	0.572398
INTERPRO	IPR027120:Structural maintenance of chromosomes Smc2	2	0.430108	0.0474929	SMC2	461	2	19139	41.5163	1	0.590121	0.572398
INTERPRO	IPR007000:Phospholipase B-like	2	0.430108	0.0474929	PLBD1, PLBD2	461	2	19139	41.5163	1	0.590121	0.572398
INTERPRO	IPR005141:eRF1 domain 2	2	0.430108	0.0474929	ETF1, PELO	461	2	19139	41.5163	1	0.590121	0.572398
INTERPRO	IPR005161:Ku70/Ku80, N-terminal alpha/beta	2	0.430108	0.0474929	XRCC6, XRCC5	461	2	19139	41.5163	1	0.590121	0.572398
INTERPRO	IPR005142:eRF1 domain 3	2	0.430108	0.0474929	ETF1, PELO	461	2	19139	41.5163	1	0.590121	0.572398
INTERPRO	IPR013105:Tetratricopeptide TPR2	3	0.645161	0.0492315	DNAJC7, TTC9C, FKBP4	461	15	19139	8.30325	1	0.590121	0.572398
INTERPRO	IPR027413:GroEL-like equatorial domain	3	0.645161	0.0492315	CCT3, CCT8, CCT5	461	15	19139	8.30325	1	0.590121	0.572398
INTERPRO	IPR000679:Zinc finger, GATA-type	3	0.645161	0.0492315	MTA2, GATAD2B, GATAD2A	461	15	19139	8.30325	1	0.590121	0.572398
INTERPRO	IPR004000:Actin-related protein	4	0.860215	0.0512028	ACTR3, ACTR2, ACTL6A, ACTG1	461	35	19139	4.74472	1	0.605675	0.587484
INTERPRO	IPR027409:GroEL-like apical domain	3	0.645161	0.0553905	CCT3, CCT8, CCT5	461	16	19139	7.7843	1	0.63033	0.611399
INTERPRO	IPR002423:Chaperonin Cpn60/TCP-1	3	0.645161	0.0553905	CCT3, CCT8, CCT5	461	16	19139	7.7843	1	0.63033	0.611399
INTERPRO	IPR027410:TCP-1-like chaperonin intermediate domain	3	0.645161	0.0553905	CCT3, CCT8, CCT5	461	16	19139	7.7843	1	0.63033	0.611399
INTERPRO	IPR001494:Importin-beta, N-terminal	3	0.645161	0.0618028	TNPO1, IPO7, KPNB1	461	17	19139	7.3264	1	0.680423	0.659987
INTERPRO	IPR001179:Peptidyl-prolyl cis-trans isomerase, FKBP-type, domain	3	0.645161	0.0618028	AIP, FKBP4, FKBP5	461	17	19139	7.3264	1	0.680423	0.659987
INTERPRO	IPR016095:Ribosomal protein L1, 3-layer alpha/beta-sandwich	2	0.430108	0.0703886	RSL1D1, MRPL1	461	3	19139	27.6775	1	0.680423	0.659987
INTERPRO	IPR016659:Transcription factor II-I	2	0.430108	0.0703886	GTF2I	461	3	19139	27.6775	1	0.680423	0.659987
INTERPRO	IPR004953:EB1, C-terminal	2	0.430108	0.0703886	MAPRE3, MAPRE2	461	3	19139	27.6775	1	0.680423	0.659987
INTERPRO	IPR027328:Microtubule-associated protein RP/EB	2	0.430108	0.0703886	MAPRE3, MAPRE2	461	3	19139	27.6775	1	0.680423	0.659987
INTERPRO	IPR016151:DNA mismatch repair protein MutS, N-terminal	2	0.430108	0.0703886	MSH6, MSH2	461	3	19139	27.6775	1	0.680423	0.659987
INTERPRO	IPR027141:U6 snRNA-associated Sm-like protein LSm4/Small nuclear ribonucleoprotein Sm D1/D3	2	0.430108	0.0703886	SNRPD1, SNRPD3	461	3	19139	27.6775	1	0.680423	0.659987
INTERPRO	IPR018349:Peptidase M24A, methionine aminopeptidase, subfamily 2, binding site	2	0.430108	0.0703886	PA2G4, METAP2	461	3	19139	27.6775	1	0.680423	0.659987
INTERPRO	IPR015807:Histidine-tRNA ligase	2	0.430108	0.0703886	HARS1, HGS	461	3	19139	27.6775	1	0.680423	0.659987
INTERPRO	IPR023674:Ribosomal protein L1, superfamily	2	0.430108	0.0703886	RSL1D1, MRPL1	461	3	19139	27.6775	1	0.680423	0.659987
INTERPRO	IPR004516:Histidine-tRNA ligase/ATP phosphoribosyltransferase regulatory subunit	2	0.430108	0.0703886	HARS1, HGS	461	3	19139	27.6775	1	0.680423	0.659987
INTERPRO	IPR007071:A-kinase anchoring protein 95 (AKAP95)	2	0.430108	0.0703886	AKAP8L, ZNF326	461	3	19139	27.6775	1	0.680423	0.659987
INTERPRO	IPR007695:DNA mismatch repair protein MutS-like, N-terminal	2	0.430108	0.0703886	MSH6, MSH2	461	3	19139	27.6775	1	0.680423	0.659987
INTERPRO	IPR020902:Actin/actin-like conserved site	3	0.645161	0.0824055	ACTR3, ACTR2, ACTG1	461	20	19139	6.22744	1	0.788112	0.764442
INTERPRO	IPR001487:Bromodomain	4	0.860215	0.0840969	BRD3, ZMYND8, BRD4, SMARCA4	461	43	19139	3.86198	1	0.795823	0.771921
INTERPRO	IPR027353:NET domain	2	0.430108	0.092735	BRD3, BRD4	461	4	19139	20.7581	1	0.831706	0.806727
INTERPRO	IPR007860:DNA mismatch repair protein MutS, connector domain	2	0.430108	0.092735	MSH6, MSH2	461	4	19139	20.7581	1	0.831706	0.806727
INTERPRO	IPR002312:Aspartyl/Asparaginyl-tRNA synthetase, class IIb	2	0.430108	0.092735	NARS1, DARS1	461	4	19139	20.7581	1	0.831706	0.806727
INTERPRO	IPR012724:Chaperone DnaJ	2	0.430108	0.092735	DNAJA1, DNAJA2	461	4	19139	20.7581	1	0.831706	0.806727
INTERPRO	IPR001305:Heat shock protein DnaJ, cysteine-rich domain	2	0.430108	0.092735	DNAJA1, DNAJA2	461	4	19139	20.7581	1	0.831706	0.806727
INTERPRO	IPR020568:Ribosomal protein S5 domain 2-type fold	4	0.860215	0.0934398	EFTUD2, EXOSC9, LONP1, RPS2	461	45	19139	3.69034	1	0.831706	0.806727
INTERPRO	IPR016024:Armadillo-type fold	14	3.01075	0.0963946	NCBP1, PRKDC, API5, CKAP5, ARID1B, IPO7, DIAPH1, CAND1, MYBBP1A, TNPO1, KPNA2, CTNNBL1, KPNB1, UBQLN2	461	360	19139	1.61452	1	0.83966	0.814442
INTERPRO	IPR014721:Ribosomal protein S5 domain 2-type fold, subgroup	3	0.645161	0.0971353	EFTUD2, LONP1, RPS2	461	22	19139	5.66131	1	0.83966	0.814442
INTERPRO	IPR002893:Zinc finger, MYND-type	3	0.645161	0.0971353	EGLN1, ZMYND8, RUNX1	461	22	19139	5.66131	1	0.83966	0.814442
INTERPRO	IPR016181:Acyl-CoA N-acyltransferase	4	0.860215	0.0982646	NAA50, NMT1, GNPNAT1, KAT7	461	46	19139	3.61011	1	0.841332	0.816064
