# Supplementary material for: Investigating phase separation properties of chromatin-associated proteins using gradient elution of 1,6-hexanediol
Source: BMC Genomics. 2023 Aug 28;24:493. doi: 10.1186/s12864-023-09600-1 (PMC10464338; doi:10.1186/s12864-023-09600-1)
Supplement: Supplementary file 11 — Additional file 11: Table S6. Proteins related to histone in CHS-MS. [file 12864_2023_9600_MOESM11_ESM.xlsx]

## Sheet: Sheet1
Table S6. Proteins related to histone in CHS-MS

## Sheet: Additional file 11 Table S6
GeneSymbol	uniprot	IB	16_2per	16_5per	16_10per	GO_term
ACTB	P60709	8.41624e+07	1.52581e+07	1.83284e+08	0	histone acetylation
ACTB	P60709	8.41624e+07	1.52581e+07	1.83284e+08	0	histone H4 acetylation
ACTB	P60709	8.41624e+07	1.52581e+07	1.83284e+08	0	histone H2A acetylation
ACTB	P60709	8.41624e+07	1.52581e+07	1.83284e+08	0	NuA4 histone acetyltransferase complex
ACTG1	P63261	2.44016e+07	2.08281e+06	0	1.68316e+08	NuA4 histone acetyltransferase complex
ACTL6A	O96019	0	7.95955e+06	0	2.32596e+07	histone acetylation
ACTL6A	O96019	0	7.95955e+06	0	2.32596e+07	histone H4 acetylation
ACTL6A	O96019	0	7.95955e+06	0	2.32596e+07	histone H2A acetylation
ACTL6A	O96019	0	7.95955e+06	0	2.32596e+07	NuA4 histone acetyltransferase complex
AKAP8	O43823	3.57937e+07	4.04655e+07	2.38436e+07	4.04261e+07	histone deacetylase binding
AKAP8L	Q9ULX6	3.96623e+07	1.01688e+07	0	1.30277e+07	histone deacetylase binding
ANP32A	P39687	5.36928e+08	4.35999e+08	2.13048e+08	1.8103e+08	histone binding
ANP32B	Q92688	5.28476e+08	2.08162e+08	1.89269e+08	9.52288e+07	histone binding
ANP32E	Q9BTT0	5.12388e+08	1.23922e+08	1.22037e+08	0	histone binding
ANP32E	Q9BTT0	5.12388e+08	1.23922e+08	1.22037e+08	0	histone chaperone activity
ASF1A	Q9Y294	4.23615e+07	4.94631e+06	0	8.33158e+06	histone binding
ASF1A	Q9Y294	4.23615e+07	4.94631e+06	0	8.33158e+06	histone chaperone activity
ATF2		3.14802e+07	0	0	5.85958e+06	histone acetyltransferase activity
ATF2		3.14802e+07	0	0	5.85958e+06	histone H4 acetyltransferase activity
ATF2		3.14802e+07	0	0	5.85958e+06	histone H2B acetyltransferase activity
ATF2		3.14802e+07	0	0	5.85958e+06	H4 histone acetyltransferase complex
ATXN7L3	Q14CW9	0	5.32491e+06	0	0	monoubiquitinated histone deubiquitination
ATXN7L3	Q14CW9	0	5.32491e+06	0	0	monoubiquitinated histone H2A deubiquitination
ATXN7L3	Q14CW9	0	5.32491e+06	0	0	histone H3 acetylation
ATXN7L3	Q14CW9	0	5.32491e+06	0	0	histone deubiquitination
BOD1L1	Q8NFC6	2.06483e+07	122186918	3.29055e+07	7.70237e+07	histone H3-K4 methylation
BRD2	P25440	2.03774e+06	9.58879e+06	4.1459e+06	9.50644e+06	lysine-acetylated histone binding
BRD3	Q15059	0	6.75882e+06	0	1.05601e+07	lysine-acetylated histone binding
BRD4	O60885	1.22886e+07	6.79109e+07	1.67556e+07	9.38755e+07	lysine-acetylated histone binding
BRD4	O60885	1.22886e+07	6.79109e+07	1.67556e+07	9.38755e+07	histone reader activity
BRD8		2.98259e+06	8.08407e+07	2.75756e+07	8.52157e+07	histone acetylation
BRD8		2.98259e+06	8.08407e+07	2.75756e+07	8.52157e+07	histone H4 acetylation
BRD8		2.98259e+06	8.08407e+07	2.75756e+07	8.52157e+07	histone H2A acetylation
BRD8		2.98259e+06	8.08407e+07	2.75756e+07	8.52157e+07	NuA4 histone acetyltransferase complex
CBX1	P83916	5.10911e+06	2.50342e+08	15788632	1.36849e+08	histone methyltransferase binding
CBX1	P83916	5.10911e+06	2.50342e+08	15788632	1.36849e+08	methylated histone binding
CBX3	Q13185	3.9151e+08	1260579845	2.0561e+08	5.2237e+08	histone methyltransferase binding
CBX3	Q13185	3.9151e+08	1260579845	2.0561e+08	5.2237e+08	methylated histone binding
CBX5	P45973	9.40779e+07	2.21622e+08	6.03835e+07	1.30399e+08	methylated histone binding
CBX5	P45973	9.40779e+07	2.21622e+08	6.03835e+07	1.30399e+08	histone deacetylase binding
CBX5	P45973	9.40779e+07	2.21622e+08	6.03835e+07	1.30399e+08	histone deacetylase complex
CBX5	P45973	9.40779e+07	2.21622e+08	6.03835e+07	1.30399e+08	histone methyltransferase complex
CDC73	Q6P1J9	0	0	5.25114e+06	6.47392e+06	histone modification
CDK1	P06493	4.1667e+07	0	9.41113e+06	2.37846e+07	histone kinase activity
CDK2	P24941	0	0	0	5.26657e+06	histone kinase activity
CHAF1B	Q13112	4.9321e+06	0	0	0	histone binding
CHD3	Q12873	0	9.41833e+07	3.29289e+06	0	histone deacetylation
CHD3	Q12873	0	9.41833e+07	3.29289e+06	0	histone binding
CHD4	Q14839	1.13043e+07	6.47979e+06	0	1.91544e+07	histone deacetylase binding
CHD4	Q14839	1.13043e+07	6.47979e+06	0	1.91544e+07	histone deacetylation
CHD4	Q14839	1.13043e+07	6.47979e+06	0	1.91544e+07	histone binding
CHD8	Q9HCK8	5.3935e+06	0	0	0	methylated histone binding
CHD8	Q9HCK8	5.3935e+06	0	0	0	histone binding
CKS1B	P61024	232364941	366299972	1.68557e+08	1.85292e+08	histone binding
CKS2	P33552	1.42317e+08	2.93251e+08	1.89795e+08	2.04091e+08	histone binding
CLNS1A	P54105	2.97793e+08	8.15264e+07	9.23202e+07	3.49413e+07	histone H4-R3 methylation
COPRS	Q9NQ92	8.9592e+06	0	0	0	histone binding
CPA4	Q9UI42	9.02668e+06	1.33582e+07	1.99098e+07	1.40587e+07	histone acetylation
CTBP1	Q13363	8.40773e+06	0	0	0	positive regulation of histone deacetylation
CTBP1	Q13363	8.40773e+06	0	0	0	negative regulation of histone acetylation
CTBP1	Q13363	8.40773e+06	0	0	0	negative regulation of histone H4 acetylation
CTSL	P07711	1.29322e+08	102297250	1.60419e+07	1.17262e+08	histone binding
DAXX	Q9UER7	1.82146e+07	0	0	0	histone binding
DDX21	Q9NR30	6.5831e+07	1.51136e+08	5.11478e+07	9.81244e+07	positive regulation of histone acetylation
DEK	P35659	1.75981e+08	4.31281e+08	1.64746e+08	4.36248e+08	histone binding
DEK	P35659	1.75981e+08	4.31281e+08	1.64746e+08	4.36248e+08	positive regulation of histone acetylation
DLD	P09622	7.67881e+07	29990667	29359843	6.15436e+07	histone succinylation
DLST	P36957	6.60968e+07	9.19901e+06	4.3426e+06	9.42134e+06	histone succinylation
DNAJC2	Q99543	1.18052e+07	1.5519e+07	1.17662e+07	2.13289e+07	histone binding
DNAJC2	Q99543	1.18052e+07	1.5519e+07	1.17662e+07	2.13289e+07	ubiquitin modification-dependent histone binding
DNAJC9	Q8WXX5	4.25356e+08	4.93985e+08	3.60304e+08	3.88925e+08	histone binding
DPF2	Q92785	3.00307e+07	2.19499e+08	4.11381e+07	2.40072e+08	H3K9me3 modified histone binding
DPF2	Q92785	3.00307e+07	2.19499e+08	4.11381e+07	2.40072e+08	lysine-acetylated histone binding
DPY30	Q9C005	1.30132e+06	8.39646e+08	368864783	5.76054e+08	histone H3-K4 methylation
DPY30	Q9C005	1.30132e+06	8.39646e+08	368864783	5.76054e+08	histone methyltransferase complex
DR1	Q01658	8.09461e+08	5.21061e+08	3.73905e+08	2.72136e+08	regulation of histone deacetylation
DR1	Q01658	8.09461e+08	5.21061e+08	3.73905e+08	2.72136e+08	histone H3 acetylation
DR1	Q01658	8.09461e+08	5.21061e+08	3.73905e+08	2.72136e+08	histone H3-K14 acetylation
EHMT1	Q9H9B1	8844223	1.671e+07	6.68703e+06	1.579e+07	histone H3K9 methyltransferase activity
EHMT1	Q9H9B1	8844223	1.671e+07	6.68703e+06	1.579e+07	histone H3K27 methyltransferase activity
EHMT1	Q9H9B1	8844223	1.671e+07	6.68703e+06	1.579e+07	histone H3K9me2 methyltransferase activity
EHMT1	Q9H9B1	8844223	1.671e+07	6.68703e+06	1.579e+07	histone lysine methylation
EHMT1	Q9H9B1	8844223	1.671e+07	6.68703e+06	1.579e+07	regulation of histone H3-K9 methylation
ENY2	Q9NPA8	1.145e+08	1.23628e+07	0	6.97181e+07	monoubiquitinated histone deubiquitination
ENY2	Q9NPA8	1.145e+08	1.23628e+07	0	6.97181e+07	monoubiquitinated histone H2A deubiquitination
ENY2	Q9NPA8	1.145e+08	1.23628e+07	0	6.97181e+07	histone H3 acetylation
ENY2	Q9NPA8	1.145e+08	1.23628e+07	0	6.97181e+07	histone deubiquitination
EXOSC10	Q01780	0	7.11107e+06	3.63547e+06	4.71809e+06	histone mRNA catabolic process
EXOSC4	Q9NPD3	2.18298e+06	0	0	0	histone mRNA catabolic process
FBL	P22087	1.78896e+07	0	0	4.95528e+06	histone H2AQ104 methyltransferase activity
GATAD2A	Q86YP4	1.39885e+07	2.42223e+07	9.67369e+06	5.73397e+07	histone deacetylation
GATAD2B	Q8WXI9	1.18071e+07	2.03195e+07	0	4.52212e+07	histone deacetylation
GMNN	O75496	1.29947e+08	1.92061e+08	9.53054e+07	5.90578e+07	histone deacetylase binding
GRWD1	Q9BQ67	1.7809e+07	0	0	0	histone binding
GTF2B	Q00403	2.22123e+06	0	0	0	histone acetyltransferase activity
HCFC1	P51610	6.63291e+07	486326186	145220527	3.73661e+08	histone H4-K5 acetylation
HCFC1	P51610	6.63291e+07	486326186	145220527	3.73661e+08	histone H4-K8 acetylation
HCFC1	P51610	6.63291e+07	486326186	145220527	3.73661e+08	histone H4-K16 acetylation
HCFC1	P51610	6.63291e+07	486326186	145220527	3.73661e+08	histone H3-K4 methylation
HCFC1	P51610	6.63291e+07	486326186	145220527	3.73661e+08	positive regulation of histone H3-K4 methylation
HCFC1	P51610	6.63291e+07	486326186	145220527	3.73661e+08	histone acetyltransferase complex
HCFC1	P51610	6.63291e+07	486326186	145220527	3.73661e+08	histone methyltransferase complex
HDAC1	Q13547	0	0	0	1.96649e+07	histone deacetylase activity
HDAC1	Q13547	0	0	0	1.96649e+07	histone deacetylase binding
HDAC1	Q13547	0	0	0	1.96649e+07	histone decrotonylase activity
HDAC1	Q13547	0	0	0	1.96649e+07	histone deacetylation
HDAC1	Q13547	0	0	0	1.96649e+07	histone H3 deacetylation
HDAC1	Q13547	0	0	0	1.96649e+07	histone H4 deacetylation
HDAC1	Q13547	0	0	0	1.96649e+07	histone deacetylase complex
HDAC2	Q92769	2.05915e+07	0	0	0	histone deacetylase activity
HDAC2	Q92769	2.05915e+07	0	0	0	histone deacetylase binding
HDAC2	Q92769	2.05915e+07	0	0	0	histone decrotonylase activity
HDAC2	Q92769	2.05915e+07	0	0	0	histone deacetylation
HDAC2	Q92769	2.05915e+07	0	0	0	histone H3 deacetylation
HDAC2	Q92769	2.05915e+07	0	0	0	histone deacetylase complex
HINT1	P49773	2.93373e+07	0	8.05853e+07	0	histone deacetylase complex
HNRNPD	Q14103	9.3747e+08	11039955295	3774009839	10293285430	histone deacetylase binding
HSP90AA1	P07900	2.55169e+08	4.928e+07	3.73748e+07	5.37549e+07	histone deacetylase binding
HSP90AB1	P08238	5.70577e+08	1.30002e+08	1.17887e+08	5.833e+07	histone deacetylase binding
HSP90AB1	P08238	5.70577e+08	1.30002e+08	1.17887e+08	5.833e+07	histone methyltransferase binding
HSPA1B	P0DMV9	2.52674e+08	7.45187e+07	2.95661e+07	1.51221e+08	histone deacetylase binding
ING1	Q9UK53	0	0	0	4.41618e+06	methylated histone binding
IPO7	O95373	0	0	0	4.57117e+06	histone binding
KAT7	O95251	0	0	0	3.56758e+06	histone H4K16 acetyltransferase activity
KAT7	O95251	0	0	0	3.56758e+06	histone acetyltransferase activity
KAT7	O95251	0	0	0	3.56758e+06	histone H4 acetyltransferase activity
KAT7	O95251	0	0	0	3.56758e+06	histone H3K14 acetyltransferase activity
KAT7	O95251	0	0	0	3.56758e+06	histone H3K23 acetyltransferase activity
KAT7	O95251	0	0	0	3.56758e+06	histone H4K5 acetyltransferase activity
KAT7	O95251	0	0	0	3.56758e+06	histone H4K8 acetyltransferase activity
KAT7	O95251	0	0	0	3.56758e+06	histone H4K12 acetyltransferase activity
KAT7	O95251	0	0	0	3.56758e+06	histone H3K4 acetyltransferase activity
KAT7	O95251	0	0	0	3.56758e+06	histone modification
KAT7	O95251	0	0	0	3.56758e+06	histone H4-K5 acetylation
KAT7	O95251	0	0	0	3.56758e+06	histone H4-K8 acetylation
KAT7	O95251	0	0	0	3.56758e+06	histone H4-K12 acetylation
KAT7	O95251	0	0	0	3.56758e+06	histone acetyltransferase complex
KAT7	O95251	0	0	0	3.56758e+06	histone H3-K14 acetyltransferase complex
KAT8	Q9H7Z6	2.61448e+07	55456670	2.59724e+07	2.74451e+07	histone H4K5 acetyltransferase activity
KAT8	Q9H7Z6	2.61448e+07	55456670	2.59724e+07	2.74451e+07	histone H4K8 acetyltransferase activity
KAT8	Q9H7Z6	2.61448e+07	55456670	2.59724e+07	2.74451e+07	histone H4K16 acetyltransferase activity
KAT8	Q9H7Z6	2.61448e+07	55456670	2.59724e+07	2.74451e+07	histone H4-K5 acetylation
KAT8	Q9H7Z6	2.61448e+07	55456670	2.59724e+07	2.74451e+07	histone H4-K8 acetylation
KAT8	Q9H7Z6	2.61448e+07	55456670	2.59724e+07	2.74451e+07	histone H4-K16 acetylation
KAT8	Q9H7Z6	2.61448e+07	55456670	2.59724e+07	2.74451e+07	positive regulation of histone H3-K4 methylation
KAT8	Q9H7Z6	2.61448e+07	55456670	2.59724e+07	2.74451e+07	histone acetyltransferase complex
KDM1A	O60341	9.72608e+06	0	0	0	histone demethylase activity
KDM1A	O60341	9.72608e+06	0	0	0	histone H3K4 demethylase activity
KDM1A	O60341	9.72608e+06	0	0	0	histone H3K9 demethylase activity
KDM1A	O60341	9.72608e+06	0	0	0	histone H3-K4 demethylation
KDM1A	O60341	9.72608e+06	0	0	0	negative regulation of histone H3-K4 methylation
KDM1A	O60341	9.72608e+06	0	0	0	negative regulation of histone H3-K9 methylation
KMT2D	O14686	4.8076e+06	7666007	4.69943e+06	6.6043e+06	histone H3K4 methyltransferase activity
KMT2D	O14686	4.8076e+06	7666007	4.69943e+06	6.6043e+06	histone H3K4 monomethyltransferase activity
KMT2D	O14686	4.8076e+06	7666007	4.69943e+06	6.6043e+06	histone H3K4 trimethyltransferase activity
KMT2D	O14686	4.8076e+06	7666007	4.69943e+06	6.6043e+06	histone H3-K4 methylation
KMT2D	O14686	4.8076e+06	7666007	4.69943e+06	6.6043e+06	histone binding
KPNA2	P52292	3.53385e+07	7.78857e+06	0	2.82787e+07	histone deacetylase binding
LEO1	Q8WVC0	2.98103e+07	1.26664e+08	4.89342e+07	6.63752e+07	histone modification
LSM1	O15116	2.20745e+07	1.99392e+07	0	0	histone mRNA catabolic process
MAPT	P10636	0	5.61244e+06	4.02425e+06	2.68735e+06	histone-dependent DNA binding
MBD2	Q9UBB5	1.01474e+07	3.13486e+07	0	1.74287e+07	histone deacetylation
MBD3	O95983	4.82068e+07	1.3151e+08	3.87428e+07	1.32193e+08	histone acetylation
MBD3	O95983	4.82068e+07	1.3151e+08	3.87428e+07	1.32193e+08	histone deacetylation
MBIP	Q9NS73	0	4.93536e+06	0	0	regulation of histone deacetylation
MBIP	Q9NS73	0	4.93536e+06	0	0	histone H3 acetylation
MBIP	Q9NS73	0	4.93536e+06	0	0	histone H3-K14 acetylation
MCM2	P49736	2.67574e+06	0	0	0	histone binding
MEAF6	Q9HAF1	1.12389e+07	1.94897e+07	0	0	histone H3K14 acetyltransferase activity
MEAF6	Q9HAF1	1.12389e+07	1.94897e+07	0	0	histone H4K5 acetyltransferase activity
MEAF6	Q9HAF1	1.12389e+07	1.94897e+07	0	0	histone H4K8 acetyltransferase activity
MEAF6	Q9HAF1	1.12389e+07	1.94897e+07	0	0	histone H4K12 acetyltransferase activity
MEAF6	Q9HAF1	1.12389e+07	1.94897e+07	0	0	histone modification
MEAF6	Q9HAF1	1.12389e+07	1.94897e+07	0	0	histone acetylation
MEAF6	Q9HAF1	1.12389e+07	1.94897e+07	0	0	histone H4 acetylation
MEAF6	Q9HAF1	1.12389e+07	1.94897e+07	0	0	histone H2A acetylation
MEAF6	Q9HAF1	1.12389e+07	1.94897e+07	0	0	histone H4-K5 acetylation
MEAF6	Q9HAF1	1.12389e+07	1.94897e+07	0	0	histone H4-K8 acetylation
MEAF6	Q9HAF1	1.12389e+07	1.94897e+07	0	0	histone H4-K12 acetylation
MEAF6	Q9HAF1	1.12389e+07	1.94897e+07	0	0	histone acetyltransferase complex
MEAF6	Q9HAF1	1.12389e+07	1.94897e+07	0	0	NuA4 histone acetyltransferase complex
MEAF6	Q9HAF1	1.12389e+07	1.94897e+07	0	0	MOZ/MORF histone acetyltransferase complex
MECP2	P51608	1.18759e+07	4.84413e+06	0	0	histone deacetylase binding
MECP2	P51608	1.18759e+07	4.84413e+06	0	0	histone methylation
MECP2	P51608	1.18759e+07	4.84413e+06	0	0	histone acetylation
MECP2	P51608	1.18759e+07	4.84413e+06	0	0	positive regulation of histone H3-K9 trimethylation
MED1	Q15648	2.92814e+06	5.23789e+06	0	2.8767e+06	histone acetyltransferase binding
MEF2A	Q02078	0	1.5296e+07	0	26678539	histone acetyltransferase binding
MEF2A	Q02078	0	1.5296e+07	0	26678539	histone deacetylase binding
MEF2C	Q06413	1.08707e+07	0	1.71163e+07	0	histone deacetylase binding
MEF2D	Q14814	0	8.67909e+06	5.00619e+06	9.93089e+06	histone deacetylase binding
MIER1	Q8N108	9.2569e+06	1.91822e+07	6.05433e+06	5.43048e+06	histone deacetylase activity
MIER1	Q8N108	9.2569e+06	1.91822e+07	6.05433e+06	5.43048e+06	histone deacetylase binding
MIER1	Q8N108	9.2569e+06	1.91822e+07	6.05433e+06	5.43048e+06	histone deacetylation
MLLT10	P55197	0	4.21562e+06	0	0	histone binding
MLLT10	P55197	0	4.21562e+06	0	0	histone H3-K27 methylation
MRGBP	Q9NV56	4.85012e+06	5.50871e+07	1.30204e+07	5.43326e+07	histone acetylation
MRGBP	Q9NV56	4.85012e+06	5.50871e+07	1.30204e+07	5.43326e+07	histone H4 acetylation
MRGBP	Q9NV56	4.85012e+06	5.50871e+07	1.30204e+07	5.43326e+07	histone H2A acetylation
MRGBP	Q9NV56	4.85012e+06	5.50871e+07	1.30204e+07	5.43326e+07	NuA4 histone acetyltransferase complex
MSH6	P52701	7.20344e+06	0	0	3638979	methylated histone binding
MTA2	O94776	1.49526e+07	7.07437e+06	0	1.96644e+07	histone deacetylase activity
MTA2	O94776	1.49526e+07	7.07437e+06	0	1.96644e+07	histone deacetylation
MTA2	O94776	1.49526e+07	7.07437e+06	0	1.96644e+07	histone deacetylase complex
MTA2	O94776	1.49526e+07	7.07437e+06	0	1.96644e+07	histone deacetylase binding
MTPAP	Q9NVV4	1.55069e+07	0	0	0	histone mRNA catabolic process
MYBBP1A	Q9BQG0	5.94436e+06	0	0	6.18338e+06	positive regulation of histone acetylation
NAA50	Q9GZZ1	0	0	0	1.38607e+07	histone H4 acetyltransferase activity
NACC1	Q96RE7	2.91583e+07	1.01753e+07	8.74928e+06	1.12671e+07	histone deacetylase binding
NAP1L1	P55209	5.08102e+08	5.90377e+07	3.50356e+07	3.02413e+07	histone chaperone activity
NAP1L1	P55209	5.08102e+08	5.90377e+07	3.50356e+07	3.02413e+07	histone binding
NAP1L4	Q99733	2.1047e+08	5.19236e+07	4.5923e+07	4.10603e+07	histone binding
NASP	P49321	3.77005e+08	1.19164e+08	1.27889e+08	5.57189e+07	histone binding
NCAPD2	Q15021	1.57984e+07	0	0	0	histone binding
NCBP1	Q09161	0	0	0	1.02284e+07	histone mRNA metabolic process
NCBP2	P52298	1.19866e+07	7.79416e+07	4.7252e+07	5.83948e+07	histone mRNA metabolic process
NCOA6	Q14686	0	4.02688e+07	8.91713e+06	2.92899e+07	histone H3-K4 methylation
NCOA6	Q14686	0	4.02688e+07	8.91713e+06	2.92899e+07	histone methyltransferase complex
NCOR1	O75376	2.34622e+06	5.00061e+06	0	3.46651e+06	histone deacetylase binding
NCOR1	O75376	2.34622e+06	5.00061e+06	0	3.46651e+06	histone deacetylase complex
NELFE	P18615	1.56956e+07	2.789e+07	1.41684e+07	6.77635e+06	positive regulation of histone H3-K4 methylation
NFYA	P23511	3.28908e+06	0	3.95315e+06	0	regulation of histone acetylation
NFYA	P23511	3.28908e+06	0	3.95315e+06	0	histone H3-K4 trimethylation
NFYB	P25208	2.00606e+08	2.01929e+08	9.76142e+07	1.1359e+08	regulation of histone acetylation
NFYB	P25208	2.00606e+08	2.01929e+08	9.76142e+07	1.1359e+08	histone H3-K4 trimethylation
NFYC	Q13952	0	0	2.43116e+07	2.3844e+07	regulation of histone acetylation
NFYC	Q13952	0	0	2.43116e+07	2.3844e+07	histone H3-K4 trimethylation
NIPBL	Q6KC79	0	7.63546e+06	4.89477e+06	6.58171e+06	histone deacetylase binding
NIPBL	Q6KC79	0	7.63546e+06	4.89477e+06	6.58171e+06	positive regulation of histone deacetylation
NOP56	O00567	4.44285e+06	8.09105e+06	0	0	histone methyltransferase binding
NPM1	P06748	7040776785	3521682966	3004430877	3000894266	histone binding
NPM3	O75607	3.6973e+08	1.07773e+08	6.67737e+07	61555881	histone binding
NUDT21	O43809	1.80888e+07	0	7.58698e+06	1.9952e+07	histone deacetylase binding
OGDH	Q02218	2.37006e+07	0	0	0	histone succinylation
PAF1	Q8N7H5	3.10264e+07	5.21791e+07	2.78139e+07	2.51858e+07	histone modification
PARP1	P09874	223862173	713920803	3.46517e+08	4.89063e+08	histone deacetylase binding
PARP1	P09874	223862173	713920803	3.46517e+08	4.89063e+08	NAD+-histone H2BS6 serine ADP-ribosyltransferase activity
PARP1	P09874	223862173	713920803	3.46517e+08	4.89063e+08	NAD+-histone H3S10 serine ADP-ribosyltransferase activity
PARP1	P09874	223862173	713920803	3.46517e+08	4.89063e+08	NAD+-histone H2BE35 glutamate ADP-ribosyltransferase activity
PAXBP1	Q9Y5B6	0	4.60017e+06	0	2.43919e+06	histone methyltransferase binding
PCNA	P12004	1.95833e+08	4.51454e+07	5.8076e+07	6.58772e+07	histone acetyltransferase binding
PHF6	Q8IWS0	8.77052e+06	0	2.63303e+06	1.33818e+07	histone binding
PHF6	Q8IWS0	8.77052e+06	0	2.63303e+06	1.33818e+07	histone deacetylase binding
PIH1D1	Q9NWS0	4.37243e+07	1.65263e+07	1.65871e+07	6.64755e+06	histone binding
PIH1D1	Q9NWS0	4.37243e+07	1.65263e+07	1.65871e+07	6.64755e+06	histone reader activity
POLE3	Q9NRF9	1.53829e+08	1.30231e+08	1.16068e+08	8.7823e+07	histone H3 acetylation
PRMT1	Q99873	6.76231e+06	0	0	4.58284e+06	histone methyltransferase activity
PRMT1	Q99873	6.76231e+06	0	0	4.58284e+06	histone H4R3 methyltransferase activity
PTMA	P06454	1164369774	4.0345e+08	4.72745e+08	1.62145e+08	histone binding
PTMS	P20962	5.09943e+08	0	2.7052e+08	0	histone binding
PWP1	Q13610	6.30486e+06	0	0	0	histone chaperone activity
PWP1	Q13610	6.30486e+06	0	0	0	H4K20me3 modified histone binding
PYGO2	Q9BRQ0	0	1.69086e+07	0	0	histone acetyltransferase regulator activity
PYGO2	Q9BRQ0	0	1.69086e+07	0	0	histone binding
RBBP4		5.48368e+08	9.65285e+07	1.04076e+08	1.22567e+08	histone binding
RBBP4		5.48368e+08	9.65285e+07	1.04076e+08	1.22567e+08	histone deacetylase binding
RBBP4		5.48368e+08	9.65285e+07	1.04076e+08	1.22567e+08	histone deacetylation
RBBP4		5.48368e+08	9.65285e+07	1.04076e+08	1.22567e+08	histone deacetylase complex
RBBP7		1.29166e+08	2.37976e+07	0	2.64997e+07	histone binding
RBBP7		1.29166e+08	2.37976e+07	0	2.64997e+07	histone deacetylation
RBBP7		1.29166e+08	2.37976e+07	0	2.64997e+07	histone deacetylase complex
RCC1	P18754	1.35604e+07	9.28384e+07	3.90597e+07	2.55689e+08	histone binding
RCOR1	Q9UKL0	1.14783e+07	2.9931e+07	1.50263e+07	4.87881e+07	histone deacetylase complex
RCOR3	Q9P2K3	0	0	0	3.06434e+06	histone deacetylase complex
RERE	Q9P2R6	0	7.09893e+06	4.0351e+06	6.22442e+06	histone deacetylase complex
RIF1	Q5UIP0	5.95388e+06	8.69336e+06	0	4.18153e+06	positive regulation of histone H3-K9 methylation
RING1	Q06587	1.22273e+07	6.20501e+07	2.05508e+07	4.39658e+07	histone H2A monoubiquitination
RNF168	Q8IYW5	0	0	1276662	0	histone binding
RNF168	Q8IYW5	0	0	1276662	0	histone ubiquitin ligase activity
RNF168	Q8IYW5	0	0	1276662	0	histone H2AK15 ubiquitin ligase activity
RNF168	Q8IYW5	0	0	1276662	0	histone H2A-K15 ubiquitination
RNF2	Q99496	0	1.40484e+07	0	2.23258e+07	histone H2AK119 ubiquitin ligase activity
RNF2	Q99496	0	1.40484e+07	0	2.23258e+07	histone H2A monoubiquitination
RNF20	Q5VTR2	0	1.09726e+07	0	1.32244e+07	histone binding
RNF20	Q5VTR2	0	1.09726e+07	0	1.32244e+07	histone H2B C-terminal K residue ubiquitin ligase activity
RNF20	Q5VTR2	0	1.09726e+07	0	1.32244e+07	histone H2B conserved C-terminal lysine ubiquitination
RNF40	O75150	0	5.74711e+06	0	1.64733e+07	histone H2B conserved C-terminal lysine ubiquitination
RRP8	O43159	0	5.52815e+06	2.5551e+07	3.48099e+06	methylated histone binding
RRP8	O43159	0	5.52815e+06	2.5551e+07	3.48099e+06	positive regulation of histone methylation
RRP8	O43159	0	5.52815e+06	2.5551e+07	3.48099e+06	positive regulation of histone deacetylation
RSF1	Q96T23	5.54266e+06	0	0	0	histone binding
RSF1	Q96T23	5.54266e+06	0	0	0	histone octamer slider activity
RUVBL1	Q9Y265	2.27898e+07	3.58261e+07	2.97673e+07	3.71357e+07	histone acetylation
RUVBL1	Q9Y265	2.27898e+07	3.58261e+07	2.97673e+07	3.71357e+07	histone H4 acetylation
RUVBL1	Q9Y265	2.27898e+07	3.58261e+07	2.97673e+07	3.71357e+07	histone H2A acetylation
RUVBL1	Q9Y265	2.27898e+07	3.58261e+07	2.97673e+07	3.71357e+07	NuA4 histone acetyltransferase complex
RUVBL2	Q9Y230	1.18913e+07	8.83531e+06	0	1.57211e+07	histone acetylation
RUVBL2	Q9Y230	1.18913e+07	8.83531e+06	0	1.57211e+07	histone H4 acetylation
RUVBL2	Q9Y230	1.18913e+07	8.83531e+06	0	1.57211e+07	histone H2A acetylation
RUVBL2	Q9Y230	1.18913e+07	8.83531e+06	0	1.57211e+07	NuA4 histone acetyltransferase complex
SAP18	O00422	1.67665e+07	0	1.01664e+07	0	histone deacetylase complex
SAP30	O75446	0	4.13855e+06	0	6.3944e+06	histone deacetylase complex
SATB2	Q9UPW6	6.3856e+06	0	0	0	histone deacetylase binding
SATB2	Q9UPW6	6.3856e+06	0	0	0	histone deacetylase complex
SET		5857666764	4412557478	2869030952	2212741512	histone binding
SET		5857666764	4412557478	2869030952	2212741512	negative regulation of histone acetylation
SETD1A	O15047	0	0	0	2.44459e+06	histone H3K4 methyltransferase activity
SETD1A	O15047	0	0	0	2.44459e+06	histone H3K4 monomethyltransferase activity
SETD1A	O15047	0	0	0	2.44459e+06	histone H3K4 trimethyltransferase activity
SETD1A	O15047	0	0	0	2.44459e+06	histone H3-K4 methylation
SETD1A	O15047	0	0	0	2.44459e+06	histone methyltransferase complex
SETDB1	Q15047	14903899	0	1.38062e+07	0	histone H3K9 methyltransferase activity
SETDB1	Q15047	14903899	0	1.38062e+07	0	histone H3K9me2 methyltransferase activity
SETDB1	Q15047	14903899	0	1.38062e+07	0	histone H3K9 monomethyltransferase activity
SETDB1	Q15047	14903899	0	1.38062e+07	0	histone H3K9 trimethyltransferase activity
SETDB1	Q15047	14903899	0	1.38062e+07	0	histone H3-K9 methylation
SF3B1	O75533	2.72964e+07	3.6444e+07	1.43437e+07	3.5896e+07	positive regulation of histone acetylation
SF3B3	Q15393	2.38356e+07	1.74087e+07	1.03435e+07	6.00536e+07	monoubiquitinated histone deubiquitination
SF3B3	Q15393	2.38356e+07	1.74087e+07	1.03435e+07	6.00536e+07	monoubiquitinated histone H2A deubiquitination
SF3B3	Q15393	2.38356e+07	1.74087e+07	1.03435e+07	6.00536e+07	histone H3 acetylation
SF3B5	Q9BWJ5	1.13142e+08	2.79989e+08	1.05308e+08	1.38125e+08	monoubiquitinated histone deubiquitination
SF3B5	Q9BWJ5	1.13142e+08	2.79989e+08	1.05308e+08	1.38125e+08	monoubiquitinated histone H2A deubiquitination
SF3B5	Q9BWJ5	1.13142e+08	2.79989e+08	1.05308e+08	1.38125e+08	histone H3 acetylation
SFPQ	P23246	4.64633e+07	1782972964	678321435	1602560822	histone deacetylase binding
SIN3A	Q96ST3	0	0	0	3.88176e+06	histone deacetylase complex
SLBP	Q14493	1.1119e+07	6.31313e+06	7.87935e+06	0	histone pre-mRNA stem-loop binding
SLBP	Q14493	1.1119e+07	6.31313e+06	7.87935e+06	0	histone pre-mRNA DCP binding
SLBP	Q14493	1.1119e+07	6.31313e+06	7.87935e+06	0	histone mRNA stem-loop binding complex
SLBP	Q14493	1.1119e+07	6.31313e+06	7.87935e+06	0	histone pre-mRNA 3'end processing complex
SMAD4	Q13485	0	0	0	5.96099e+06	positive regulation of histone H3-K4 methylation
SMAD4	Q13485	0	0	0	5.96099e+06	positive regulation of histone H3-K9 acetylation
SMARCA4	P51532	1.90809e+06	7.51835e+06	3.13232e+06	1.42656e+07	lysine-acetylated histone binding
SMARCC1	Q92922	9.81203e+06	9.9209e+06	0	2.54276e+07	histone binding
SMARCC2	Q8TAQ2	0	8.2562e+06	6.82022e+06	1.80525e+07	histone binding
SNCA	P37840	2.21586e+07	0	0	2.74428e+06	histone binding
SNRPB	P14678	0	136271961	3.21839e+07	4.41004e+08	histone pre-mRNA DCP binding
SNRPB	P14678	0	136271961	3.21839e+07	4.41004e+08	histone pre-mRNA 3'end processing complex
SNRPD3	P62318	9.51488e+07	1.25814e+08	49077443	5.64695e+08	histone pre-mRNA DCP binding
SP1	P08047	2.44178e+07	6.58262e+07	16635587	4.32219e+07	histone acetyltransferase binding
SP1	P08047	2.44178e+07	6.58262e+07	16635587	4.32219e+07	histone deacetylase binding
SPI1	P17947	2.47145e+07	0	0	0	histone deacetylase binding
SRF	P11831	0	1.31579e+07	0	6.77355e+06	histone deacetylase binding
SSB	P05455	4.61193e+07	4.12268e+07	2.67045e+07	8.28744e+07	histone mRNA metabolic process
SSB	P05455	4.61193e+07	4.12268e+07	2.67045e+07	8.28744e+07	nuclear histone mRNA catabolic process
SSRP1	Q08945	4.99927e+07	3.53406e+07	0	1.27743e+07	histone binding
SUPT7L	O94864	1.23428e+07	0	837282	0	monoubiquitinated histone deubiquitination
SUPT7L	O94864	1.23428e+07	0	837282	0	monoubiquitinated histone H2A deubiquitination
SUPT7L	O94864	1.23428e+07	0	837282	0	histone H3 acetylation
SYNCRIP	O60506	2.06012e+07	2.16122e+07	4.583e+07	1.06548e+08	histone pre-mRNA 3'end processing complex
TADA3	O75528	3.8539e+07	5.29083e+07	3.42862e+07	3.13036e+07	histone acetylation
TADA3	O75528	3.8539e+07	5.29083e+07	3.42862e+07	3.13036e+07	regulation of histone deacetylation
TADA3	O75528	3.8539e+07	5.29083e+07	3.42862e+07	3.13036e+07	monoubiquitinated histone deubiquitination
TADA3	O75528	3.8539e+07	5.29083e+07	3.42862e+07	3.13036e+07	monoubiquitinated histone H2A deubiquitination
TADA3	O75528	3.8539e+07	5.29083e+07	3.42862e+07	3.13036e+07	histone H3 acetylation
TADA3	O75528	3.8539e+07	5.29083e+07	3.42862e+07	3.13036e+07	histone H3-K14 acetylation
TAF10	Q12962	3.95776e+07	5.44324e+07	2.21851e+07	1.07392e+07	histone acetyltransferase activity
TAF10	Q12962	3.95776e+07	5.44324e+07	2.21851e+07	1.07392e+07	histone acetylation
TAF10	Q12962	3.95776e+07	5.44324e+07	2.21851e+07	1.07392e+07	monoubiquitinated histone deubiquitination
TAF10	Q12962	3.95776e+07	5.44324e+07	2.21851e+07	1.07392e+07	monoubiquitinated histone H2A deubiquitination
TAF10	Q12962	3.95776e+07	5.44324e+07	2.21851e+07	1.07392e+07	histone H3 acetylation
TAF12	Q16514	1.30825e+07	3.59868e+07	1.44614e+07	3.06834e+07	histone acetylation
TAF12	Q16514	1.30825e+07	3.59868e+07	1.44614e+07	3.06834e+07	monoubiquitinated histone deubiquitination
TAF12	Q16514	1.30825e+07	3.59868e+07	1.44614e+07	3.06834e+07	monoubiquitinated histone H2A deubiquitination
TAF12	Q16514	1.30825e+07	3.59868e+07	1.44614e+07	3.06834e+07	histone H3 acetylation
TAF4	O00268	0	6.76932e+06	0	1.26743e+07	monoubiquitinated histone deubiquitination
TAF4	O00268	0	6.76932e+06	0	1.26743e+07	monoubiquitinated histone H2A deubiquitination
TAF4	O00268	0	6.76932e+06	0	1.26743e+07	histone H3 acetylation
TAF7	Q15545	3.55048e+07	3.94062e+07	1.58571e+07	1.56556e+07	H3K27me3 modified histone binding
TAF7	Q15545	3.55048e+07	3.94062e+07	1.58571e+07	1.56556e+07	histone acetyltransferase binding
TAF7	Q15545	3.55048e+07	3.94062e+07	1.58571e+07	1.56556e+07	monoubiquitinated histone deubiquitination
TAF7	Q15545	3.55048e+07	3.94062e+07	1.58571e+07	1.56556e+07	monoubiquitinated histone H2A deubiquitination
TAF7	Q15545	3.55048e+07	3.94062e+07	1.58571e+07	1.56556e+07	histone H3 acetylation
TAF9		4.36747e+06	1.29335e+07	7.99154e+06	1.63371e+07	histone acetyltransferase activity
TAF9		4.36747e+06	1.29335e+07	7.99154e+06	1.63371e+07	histone acetylation
TAF9		4.36747e+06	1.29335e+07	7.99154e+06	1.63371e+07	monoubiquitinated histone deubiquitination
TAF9		4.36747e+06	1.29335e+07	7.99154e+06	1.63371e+07	monoubiquitinated histone H2A deubiquitination
TAF9		4.36747e+06	1.29335e+07	7.99154e+06	1.63371e+07	histone H3 acetylation
TAL1	P17542	1.93552e+08	7.23756e+07	2.73132e+07	2.40431e+07	histone deacetylase binding
TBL1XR1	Q9BZK7	1.48807e+07	1.24276e+07	7.00815e+06	0	histone binding
TBL1XR1	Q9BZK7	1.48807e+07	1.24276e+07	7.00815e+06	0	histone deacetylase complex
TFAP4	Q01664	2.1908e+07	15557223	0	9.03812e+06	histone deacetylase binding
TGM2	P21980	1.09218e+07	3.36875e+06	3.24344e+06	0	histone serotonyltransferase activity
TGM2	P21980	1.09218e+07	3.36875e+06	3.24344e+06	0	histone dopaminyltransferase activity
TP53BP1	Q12888	1.16636e+07	1.2602e+08	2.058e+07	1.18472e+08	methylated histone binding
TP53BP1	Q12888	1.16636e+07	1.2602e+08	2.058e+07	1.18472e+08	ubiquitin modification-dependent histone binding
TP53BP1	Q12888	1.16636e+07	1.2602e+08	2.058e+07	1.18472e+08	histone binding
TRIM24	O15164	2.40434e+06	0	0	0	methylated histone binding
TRIM24	O15164	2.40434e+06	0	0	0	lysine-acetylated histone binding
UBE2A	P49459	51093087	7.83277e+07	6.98175e+07	102838097	histone ubiquitin ligase activity
UBE2A	P49459	51093087	7.83277e+07	6.98175e+07	102838097	histone H2A ubiquitination
UBE2A	P49459	51093087	7.83277e+07	6.98175e+07	102838097	histone ubiquitination
UBE2N	P61088	4.56098e+07	0	2.67652e+07	0	histone ubiquitination
UBE2N	P61088	4.56098e+07	0	2.67652e+07	0	regulation of histone ubiquitination
UHRF1	Q96T88	7.54844e+06	0	0	0	methylated histone binding
UHRF1	Q96T88	7.54844e+06	0	0	0	histone binding
UHRF1	Q96T88	7.54844e+06	0	0	0	histone monoubiquitination
UPF1	Q92900	5.93103e+06	0	0	0	histone mRNA catabolic process
USF1	P22415	2.89009e+06	0	0	0	histone deacetylase binding
USP15	Q9Y4E8	0	0	3.99736e+06	0	ubiquitin modification-dependent histone binding
VPS72	Q15906	0	1.04983e+07	5.41539e+06	0	histone binding
VPS72	Q15906	0	1.04983e+07	5.41539e+06	0	histone chaperone activity
VPS72	Q15906	0	1.04983e+07	5.41539e+06	0	ATP-dependent H2AZ histone chaperone activity
VPS72	Q15906	0	1.04983e+07	5.41539e+06	0	histone acetylation
VPS72	Q15906	0	1.04983e+07	5.41539e+06	0	histone H4 acetylation
VPS72	Q15906	0	1.04983e+07	5.41539e+06	0	histone H2A acetylation
VPS72	Q15906	0	1.04983e+07	5.41539e+06	0	NuA4 histone acetyltransferase complex
VRK1	Q99986	4.9249e+07	1.84079e+07	0	0	histone H3S10 kinase activity
VRK1	Q99986	4.9249e+07	1.84079e+07	0	0	histone binding
VRK1	Q99986	4.9249e+07	1.84079e+07	0	0	histone H3T3 kinase activity
WDR5	P61964	1.09856e+07	0	0	4.31247e+06	methylated histone binding
WDR5	P61964	1.09856e+07	0	0	4.31247e+06	histone H3K4 methyltransferase activity
WDR5	P61964	1.09856e+07	0	0	4.31247e+06	regulation of histone deacetylation
WDR5	P61964	1.09856e+07	0	0	4.31247e+06	histone H3 acetylation
WDR5	P61964	1.09856e+07	0	0	4.31247e+06	histone H4-K5 acetylation
WDR5	P61964	1.09856e+07	0	0	4.31247e+06	histone H4-K8 acetylation
WDR5	P61964	1.09856e+07	0	0	4.31247e+06	histone H4-K16 acetylation
WDR5	P61964	1.09856e+07	0	0	4.31247e+06	histone H3-K14 acetylation
WDR5	P61964	1.09856e+07	0	0	4.31247e+06	histone H3-K4 methylation
WDR5	P61964	1.09856e+07	0	0	4.31247e+06	positive regulation of histone H3-K4 methylation
WDR5	P61964	1.09856e+07	0	0	4.31247e+06	histone acetyltransferase complex
WDR5	P61964	1.09856e+07	0	0	4.31247e+06	histone methyltransferase complex
WDR5	P61964	1.09856e+07	0	0	4.31247e+06	histone binding
WDR77	Q9BQA1	9.94136e+06	0	0	0	histone H4-R3 methylation
WDR82	Q6UXN9	0	0	0	712684	histone H3-K4 methylation
WDR82	Q6UXN9	0	0	0	712684	histone methyltransferase complex
YBX1	P67809	9.08404e+07	7.39845e+08	4.5869e+08	6.26971e+08	histone pre-mRNA 3'end processing complex
YWHAB	P31946	1.1567e+08	1.52104e+08	1.46592e+08	1.3298e+08	histone deacetylase binding
YWHAE	P62258	5.41034e+07	1.21183e+07	2.11452e+07	3.67178e+07	histone deacetylase binding
ZC3H8	Q8N5P1	3.02249e+06	0	0	0	histone locus body
ZMYND8	Q9ULU4	1.65082e+06	8.52703e+06	0	1.07913e+07	methylated histone binding
ZMYND8	Q9ULU4	1.65082e+06	8.52703e+06	0	1.07913e+07	lysine-acetylated histone binding
ZNF217	O75362	0	0	0	3.64109e+06	histone deacetylase complex
ZZZ3	Q8IYH5	0	5.94862e+06	0	0	methylated histone binding
ZZZ3	Q8IYH5	0	5.94862e+06	0	0	lysine-acetylated histone binding
ZZZ3	Q8IYH5	0	5.94862e+06	0	0	regulation of histone deacetylation
ZZZ3	Q8IYH5	0	5.94862e+06	0	0	histone H3-K14 acetylation
